# Supplementary material for: (Z)-N-(2,6-Di­methyl­phen­yl)-1-[(2-meth­oxy­phen­yl)amino]­methanimine oxide methanol monosolvate
Source: IUCrdata. 2024 Oct 21;9(Pt 10):x240989. doi: 10.1107/S2414314624009891 (PMC11660174; doi:10.1107/S2414314624009891)
Supplement: Supplementary file 1 [file x-09-x240989-sup1.cif]

##############################################################################
#                                                                            #
# This CIF contains the data for a data article accepted for                 #
# publication in IUCrData. It conforms to the requirements of                #
# Notes for Authors for IUCrData, and has been                               #
# peer reviewed under the auspices of IUCrData.                              #
#                                                                            #
# Full details of the Crystallographic Information File format               #
# are given in the paper "The Crystallographic Information File (CIF):       #
# a New Standard Archive File for Crystallography" by S. R. Hall, F. H.      #
# Allen and I. D. Brown [Acta Cryst. (1991), A47, 655-685].                  #
#                                                                            #
# The current version of the core CIF dictionary is obtainable from          #
# ftp://ftp.iucr.org/pub/cif_core.dic.                                       #
#                                                                            #
# Software is freely available for graphical display of the structure(s)     #
# in this CIF. For information consult the CIF software page                 #
# http://www.iucr.org/resources/cif/software.                                #
#                                                                            #
# This file may be used for bona fide research purposes within the           #
# scientific community so long as proper attribution is given to the data    # 
# article from which it was obtained.                                        #
#                                                                            #
##############################################################################
data_I
_audit_creation_method
;
Olex2 1.5
(compiled 2024.02.16 svn.r378c4104 for OlexSys, GUI svn.r6928)
;
_journal_date_recd_electronic     2024-10-04
_journal_date_accepted     2024-10-09
_journal_name_full     'IUCrData'
_journal_year     2024
_journal_volume     9
_journal_issue      1
_journal_page_first     0
_journal_page_last     0
_journal_paper_category     HO
_journal_paper_doi     10.1107/S2414314624009891
_journal_coeditor_code     HB4489
_publ_contact_author_name     'Sizwe J. Zamisa'
_publ_contact_author_address
;
School of Chemistry and Physics
University of KwaZulu Natal
Private Bag X54001
Westville
Durban, 4000
South Africa
;
_publ_contact_author_email     'zamisas@ukzn.ac.za'
_publ_contact_author_fax     ?
_publ_contact_author_phone     ?
_publ_section_title
;
(<i>Z</i>)-<i>N</i>-(2,6-Dimethylphenyl)-1-[(2-methoxyphenyl)amino]methanimine
oxide methanol monosolvate
;
loop_
    _publ_author_name
    _publ_author_footnote
    _publ_author_address
    'Juma, David O.' .
;
School of Chemistry and Physics
University of KwaZulu Natal
Private Bag X54001
Westville
Durban, 4000
South Africa
;
    'Zamisa, Sizwe J.' .
;
School of Chemistry and Physics
University of KwaZulu Natal
Private Bag X54001
Westville
Durban, 4000
South Africa
;
    'Munzeiwa, Wisdom' .
;
Chemistry Department
Bindura University of Science Education
Private Bag 1020
Bindura
Zimbabwe
;
    'Omondi, Bernard' .
;
School of Chemistry and Physics
University of KwaZulu Natal
Private Bag X54001
Westville
Durban, 4000
South Africa
;
_publ_section_synopsis
;
The crystal structure of a zwitterionic unsymmetrical hydroxyformamidine
methanol monosolvate is reported.
;
_chemical_name_systematic
;
(<i>Z</i>)-<i>N</i>-(2,6-Dimethylphenyl)-1-[(2-methoxyphenyl)amino]methanimine
oxide
methanol monosolvate
;
_chemical_name_common     ?
_chemical_formula_moiety     'C16 H18 N2 O2, C H4 O'
_chemical_formula_sum     'C17 H22 N2 O3'
_chemical_formula_iupac     'C16 H18 N2 O2, C H4 O'
_chemical_formula_weight     302.36
_chemical_melting_point     ?
_space_group_crystal_system     monoclinic
_space_group_name_H-M_alt     'P 1 21/n 1'
_space_group_name_Hall     '-P 2yn'
loop_
    _space_group_symop_operation_xyz
    'x, y, z'
    '-x+1/2, y+1/2, -z+1/2'
    '-x, -y, -z'
    'x-1/2, -y-1/2, z-1/2'
_cell_length_a     7.3519(5)
_cell_length_b     28.4173(19)
_cell_length_c     7.8982(5)
_cell_angle_alpha     90
_cell_angle_beta     94.481(2)
_cell_angle_gamma     90
_cell_volume     1645.06(19)
_cell_formula_units_Z     4
_cell_measurement_reflns_used     5449
_cell_measurement_theta_min     2.87
_cell_measurement_theta_max     26.81
_cell_measurement_temperature     296(2)
_exptl_crystal_description     'block'
_exptl_crystal_colour     colourless
_exptl_crystal_size_max     0.28
_exptl_crystal_size_mid     0.23
_exptl_crystal_size_min     0.14
_exptl_crystal_density_diffrn     1.221
_exptl_crystal_density_meas     .
_exptl_crystal_density_method     ?
_exptl_crystal_F_000     648
_exptl_absorpt_coefficient_mu     0.084
_exptl_absorpt_correction_type     none
_exptl_absorpt_process_details     ?
_exptl_absorpt_correction_T_min     ?
_exptl_absorpt_correction_T_max     ?
_diffrn_ambient_temperature     296.15
_diffrn_source     ?
_diffrn_radiation_type     MoK\a
_diffrn_radiation_wavelength     0.71073
_diffrn_radiation_monochromator     'graphite'
_diffrn_measurement_device_type     'Bruker APEXII CCD'
_diffrn_measurement_method     '\f and \w scans'
_diffrn_detector_area_resol_mean     ?
_diffrn_reflns_number     9891
_diffrn_reflns_av_R_equivalents     0.0163
_diffrn_reflns_av_unetI/netI     0.0206
_diffrn_reflns_theta_min     2.684
_diffrn_reflns_theta_max     26.828
_diffrn_reflns_theta_full     25.242
_diffrn_measured_fraction_theta_max     0.970
_diffrn_measured_fraction_theta_full     0.996
_diffrn_reflns_limit_h_min     -5
_diffrn_reflns_limit_h_max     9
_diffrn_reflns_limit_k_min     -35
_diffrn_reflns_limit_k_max     29
_diffrn_reflns_limit_l_min     -10
_diffrn_reflns_limit_l_max     7
_diffrn_standards_number     0
_refine_special_details     ?
_reflns_number_total     3421
_reflns_number_gt     2988
_reflns_threshold_expression     'I > 2\s(I)'
_refine_ls_structure_factor_coef     Fsqd
_refine_ls_matrix_type     full
_refine_ls_R_factor_all     0.0443
_refine_ls_R_factor_gt     0.0382
_refine_ls_wR_factor_gt     0.0911
_refine_ls_wR_factor_ref     0.0945
_refine_ls_goodness_of_fit_ref     1.037
_refine_ls_restrained_S_all     1.037
_refine_ls_number_reflns     3421
_refine_ls_number_parameters     204
_refine_ls_number_restraints     0
_refine_ls_hydrogen_treatment     constr
_refine_ls_weighting_scheme     calc
_refine_ls_weighting_details
              'w=1/[\s^2^(Fo^2^)+(0.0379P)^2^+0.7025P] where P=(Fo^2^+2Fc^2^)/3'
_atom_sites_solution_hydrogens     geom
_atom_sites_solution_primary     dual
_atom_sites_solution_secondary     ?
_refine_ls_shift/su_max     0.000
_refine_ls_shift/su_mean     0.000
_refine_diff_density_max     0.241
_refine_diff_density_min     -0.191
_refine_ls_extinction_method     none
_refine_ls_extinction_coef     .
loop_
    _atom_type_symbol
    _atom_type_description
    _atom_type_scat_dispersion_real
    _atom_type_scat_dispersion_imag
    _atom_type_scat_source
    'C' 'C' 0.0033 0.0016
                         'International Tables Vol C Tables 4.2.6.8 and 6.1.1.4'
    'H' 'H' 0.0000 0.0000
                         'International Tables Vol C Tables 4.2.6.8 and 6.1.1.4'
    'N' 'N' 0.0061 0.0033
                         'International Tables Vol C Tables 4.2.6.8 and 6.1.1.4'
    'O' 'O' 0.0106 0.0060
                         'International Tables Vol C Tables 4.2.6.8 and 6.1.1.4'
_computing_data_collection
;
SAINT (Bruker, 2016)
;
_computing_cell_refinement
;
APEX2 (Bruker, 2016)
;
_computing_data_reduction
;
SAINT (Bruker, 2016)
;
_computing_structure_solution     ?
_computing_structure_refinement
;
<i>SHELXL2018/3</i> (Sheldrick, 2015)
;
_computing_molecular_graphics
;
Olex2 1.5 (Dolomanov <i>et al.</i>,  2009)
;
_computing_publication_material
;
Olex2 1.5 (Dolomanov <i>et al.</i>,  2009)
;
loop_
    _atom_site_type_symbol
    _atom_site_label
    _atom_site_fract_x
    _atom_site_fract_y
    _atom_site_fract_z
    _atom_site_U_iso_or_equiv
    _atom_site_adp_type
    _atom_site_calc_flag
    _atom_site_occupancy
    _atom_site_disorder_assembly
    _atom_site_disorder_group
    O O1 0.95025(12) 0.23202(3) 0.86095(11) 0.0234(2) Uani d 1 . .
    O O2 0.68659(11) 0.13040(3) 0.54807(11) 0.0253(2) Uani d 1 . .
    N N1 0.99859(13) 0.15522(4) 0.69356(13) 0.0196(2) Uani d 1 . .
    H H1 0.891940 0.165508 0.721129 0.023 Uiso calc 1 . .
    N N2 0.83888(13) 0.11068(3) 0.49709(12) 0.0172(2) Uani d 1 . .
    C C2 0.9131(2) 0.27445(5) 0.9498(2) 0.0360(4) Uani d 1 . .
    H H2A 0.929940 0.268838 1.072488 0.054 Uiso calc 1 . .
    H H2B 0.787040 0.284311 0.919371 0.054 Uiso calc 1 . .
    H H2C 0.996864 0.299228 0.918477 0.054 Uiso calc 1 . .
    C C3 1.12632(17) 0.21578(4) 0.87530(15) 0.0204(3) Uani d 1 . .
    C C4 1.15367(16) 0.17426(4) 0.78411(14) 0.0183(2) Uani d 1 . .
    C C6 0.99662(16) 0.12294(4) 0.56934(15) 0.0177(2) Uani d 1 . .
    H H6 1.106504 0.109551 0.535504 0.021 Uiso calc 1 . .
    C C7 0.82105(15) 0.07864(4) 0.35527(15) 0.0190(3) Uani d 1 . .
    C C8 0.77144(16) 0.03222(5) 0.38559(18) 0.0252(3) Uani d 1 . .
    C C9 0.74859(19) 0.00278(5) 0.2439(2) 0.0362(4) Uani d 1 . .
    H H9 0.714657 -0.029146 0.258361 0.043 Uiso calc 1 . .
    C C10 0.7747(2) 0.01942(6) 0.0827(2) 0.0407(4) Uani d 1 . .
    H H10 0.759648 -0.001348 -0.011605 0.049 Uiso calc 1 . .
    C C11 1.27136(19) 0.23666(5) 0.96940(17) 0.0273(3) Uani d 1 . .
    H H11 1.253247 0.264546 1.032260 0.033 Uiso calc 1 . .
    C C12 1.44422(19) 0.21639(5) 0.97109(17) 0.0299(3) Uani d 1 . .
    H H12 1.543994 0.230569 1.035715 0.036 Uiso calc 1 . .
    C C13 1.47188(17) 0.17590(5) 0.87973(16) 0.0265(3) Uani d 1 . .
    H H13 1.590666 0.162711 0.880300 0.032 Uiso calc 1 . .
    C C14 1.32620(17) 0.15440(5) 0.78691(15) 0.0214(3) Uani d 1 . .
    H H14 1.344791 0.126243 0.725748 0.026 Uiso calc 1 . .
    C C15 0.84516(16) 0.09678(5) 0.19363(16) 0.0241(3) Uani d 1 . .
    C C16 0.89151(19) 0.14775(5) 0.16957(17) 0.0309(3) Uani d 1 . .
    H H16A 0.884152 0.155090 0.047995 0.046 Uiso calc 1 . .
    H H16B 1.015574 0.153864 0.219298 0.046 Uiso calc 1 . .
    H H16C 0.805035 0.167507 0.225731 0.046 Uiso calc 1 . .
    C C17 0.82203(19) 0.06565(6) 0.05721(18) 0.0347(3) Uani d 1 . .
    H H17 0.839093 0.076404 -0.054328 0.042 Uiso calc 1 . .
    C C18 0.7448(2) 0.01537(5) 0.5626(2) 0.0330(3) Uani d 1 . .
    H H18A 0.695056 -0.016641 0.557656 0.050 Uiso calc 1 . .
    H H18B 0.659657 0.036362 0.615160 0.050 Uiso calc 1 . .
    H H18C 0.862325 0.015410 0.630341 0.050 Uiso calc 1 . .
    O O3 0.63925(12) -0.10123(3) 0.59154(11) 0.0256(2) Uani d 1 . .
    H H3 0.533296 -0.108674 0.553427 0.038 Uiso calc 1 . .
    C C1 0.64434(18) -0.09642(5) 0.76969(17) 0.0300(3) Uani d 1 . .
    H H1A 0.765090 -0.085163 0.813127 0.045 Uiso calc 1 . .
    H H1B 0.620195 -0.126986 0.820810 0.045 Uiso calc 1 . .
    H H1C 0.551275 -0.073758 0.798853 0.045 Uiso calc 1 . .
loop_
    _atom_site_aniso_label
    _atom_site_aniso_U_11
    _atom_site_aniso_U_22
    _atom_site_aniso_U_33
    _atom_site_aniso_U_12
    _atom_site_aniso_U_13
    _atom_site_aniso_U_23
    O1 0.0260(5) 0.0184(5) 0.0257(5) 0.0002(4) 0.0019(4) -0.0049(4)
    O2 0.0162(4) 0.0293(5) 0.0304(5) 0.0031(4) 0.0026(4) -0.0106(4)
    N1 0.0170(5) 0.0210(5) 0.0205(5) -0.0002(4) 0.0003(4) -0.0037(4)
    N2 0.0166(5) 0.0168(5) 0.0185(5) 0.0007(4) 0.0021(4) -0.0021(4)
    C2 0.0344(8) 0.0243(7) 0.0503(9) -0.0006(6) 0.0086(7) -0.0147(7)
    C3 0.0235(6) 0.0200(6) 0.0180(6) -0.0033(5) 0.0027(5) 0.0017(5)
    C4 0.0216(6) 0.0189(6) 0.0144(5) -0.0040(5) 0.0008(4) 0.0021(4)
    C6 0.0183(5) 0.0165(6) 0.0185(6) -0.0002(5) 0.0019(4) 0.0003(4)
    C7 0.0127(5) 0.0213(6) 0.0229(6) 0.0011(4) -0.0001(4) -0.0066(5)
    C8 0.0168(6) 0.0213(6) 0.0369(7) 0.0019(5) -0.0015(5) -0.0044(5)
    C9 0.0250(7) 0.0239(7) 0.0588(10) 0.0003(6) -0.0032(6) -0.0180(7)
    C10 0.0286(7) 0.0509(10) 0.0420(9) 0.0018(7) -0.0005(6) -0.0304(8)
    C11 0.0319(7) 0.0255(7) 0.0246(7) -0.0082(6) 0.0031(5) -0.0062(5)
    C12 0.0258(7) 0.0395(8) 0.0238(7) -0.0119(6) -0.0026(5) -0.0037(6)
    C13 0.0208(6) 0.0369(8) 0.0215(6) -0.0015(5) -0.0001(5) 0.0021(5)
    C14 0.0231(6) 0.0235(6) 0.0173(6) -0.0001(5) 0.0007(5) 0.0010(5)
    C15 0.0148(6) 0.0353(7) 0.0220(6) -0.0001(5) 0.0007(5) -0.0051(5)
    C16 0.0290(7) 0.0396(8) 0.0241(7) -0.0030(6) 0.0024(5) 0.0067(6)
    C17 0.0240(7) 0.0541(10) 0.0262(7) -0.0006(6) 0.0030(5) -0.0156(7)
    C18 0.0295(7) 0.0216(7) 0.0472(9) -0.0033(6) -0.0022(6) 0.0078(6)
    O3 0.0190(4) 0.0304(5) 0.0278(5) -0.0047(4) 0.0041(4) -0.0061(4)
    C1 0.0239(6) 0.0385(8) 0.0273(7) -0.0006(6) 0.0001(5) 0.0000(6)
_geom_special_details
;
 All esds (except the esd in the dihedral angle between two l.s. planes)
 are estimated using the full covariance matrix.  The cell esds are taken
 into account individually in the estimation of esds in distances, angles
 and torsion angles; correlations between esds in cell parameters are only
 used when they are defined by crystal symmetry.  An approximate (isotropic)
 treatment of cell esds is used for estimating esds involving l.s. planes.
;
loop_
    _geom_bond_atom_site_label_1
    _geom_bond_atom_site_label_2
    _geom_bond_site_symmetry_2
    _geom_bond_distance
    _geom_bond_publ_flag
    O1 C2 . 1.4323(15) ?
    O1 C3 . 1.3706(15) ?
    O2 N2 . 1.3417(13) ?
    N1 H1 . 0.8800 ?
    N1 C4 . 1.4061(15) ?
    N1 C6 . 1.3423(15) ?
    N2 C6 . 1.2995(15) ?
    N2 C7 . 1.4415(15) ?
    C2 H2A . 0.9800 ?
    C2 H2B . 0.9800 ?
    C2 H2C . 0.9800 ?
    C3 C4 . 1.4049(17) ?
    C3 C11 . 1.3847(18) ?
    C4 C14 . 1.3870(17) ?
    C6 H6 . 0.9500 ?
    C7 C8 . 1.3941(18) ?
    C7 C15 . 1.4008(17) ?
    C8 C9 . 1.397(2) ?
    C8 C18 . 1.505(2) ?
    C9 H9 . 0.9500 ?
    C9 C10 . 1.386(2) ?
    C10 H10 . 0.9500 ?
    C10 C17 . 1.378(2) ?
    C11 H11 . 0.9500 ?
    C11 C12 . 1.394(2) ?
    C12 H12 . 0.9500 ?
    C12 C13 . 1.382(2) ?
    C13 H13 . 0.9500 ?
    C13 C14 . 1.3911(18) ?
    C14 H14 . 0.9500 ?
    C15 C16 . 1.503(2) ?
    C15 C17 . 1.3943(19) ?
    C16 H16A . 0.9800 ?
    C16 H16B . 0.9800 ?
    C16 H16C . 0.9800 ?
    C17 H17 . 0.9500 ?
    C18 H18A . 0.9800 ?
    C18 H18B . 0.9800 ?
    C18 H18C . 0.9800 ?
    O3 H3 . 0.8400 ?
    O3 C1 . 1.4113(16) ?
    C1 H1A . 0.9800 ?
    C1 H1B . 0.9800 ?
    C1 H1C . 0.9800 ?
loop_
    _geom_angle_atom_site_label_1
    _geom_angle_atom_site_label_2
    _geom_angle_atom_site_label_3
    _geom_angle_site_symmetry_1
    _geom_angle_site_symmetry_3
    _geom_angle
    _geom_angle_publ_flag
    C3 O1 C2 . . 117.25(10) ?
    C4 N1 H1 . . 116.7 ?
    C6 N1 H1 . . 116.7 ?
    C6 N1 C4 . . 126.64(10) ?
    O2 N2 C7 . . 118.01(9) ?
    C6 N2 O2 . . 119.55(10) ?
    C6 N2 C7 . . 122.31(10) ?
    O1 C2 H2A . . 109.5 ?
    O1 C2 H2B . . 109.5 ?
    O1 C2 H2C . . 109.5 ?
    H2A C2 H2B . . 109.5 ?
    H2A C2 H2C . . 109.5 ?
    H2B C2 H2C . . 109.5 ?
    O1 C3 C4 . . 114.35(10) ?
    O1 C3 C11 . . 125.65(11) ?
    C11 C3 C4 . . 120.00(12) ?
    C3 C4 N1 . . 116.18(11) ?
    C14 C4 N1 . . 123.75(11) ?
    C14 C4 C3 . . 120.07(11) ?
    N1 C6 H6 . . 121.2 ?
    N2 C6 N1 . . 117.55(11) ?
    N2 C6 H6 . . 121.2 ?
    C8 C7 N2 . . 118.24(11) ?
    C8 C7 C15 . . 123.93(12) ?
    C15 C7 N2 . . 117.74(11) ?
    C7 C8 C9 . . 116.49(13) ?
    C7 C8 C18 . . 121.02(12) ?
    C9 C8 C18 . . 122.49(13) ?
    C8 C9 H9 . . 119.5 ?
    C10 C9 C8 . . 121.00(14) ?
    C10 C9 H9 . . 119.5 ?
    C9 C10 H10 . . 119.5 ?
    C17 C10 C9 . . 120.96(13) ?
    C17 C10 H10 . . 119.5 ?
    C3 C11 H11 . . 120.3 ?
    C3 C11 C12 . . 119.41(12) ?
    C12 C11 H11 . . 120.3 ?
    C11 C12 H12 . . 119.7 ?
    C13 C12 C11 . . 120.68(12) ?
    C13 C12 H12 . . 119.7 ?
    C12 C13 H13 . . 119.9 ?
    C12 C13 C14 . . 120.15(12) ?
    C14 C13 H13 . . 119.9 ?
    C4 C14 C13 . . 119.68(12) ?
    C4 C14 H14 . . 120.2 ?
    C13 C14 H14 . . 120.2 ?
    C7 C15 C16 . . 121.06(11) ?
    C17 C15 C7 . . 117.02(13) ?
    C17 C15 C16 . . 121.92(13) ?
    C15 C16 H16A . . 109.5 ?
    C15 C16 H16B . . 109.5 ?
    C15 C16 H16C . . 109.5 ?
    H16A C16 H16B . . 109.5 ?
    H16A C16 H16C . . 109.5 ?
    H16B C16 H16C . . 109.5 ?
    C10 C17 C15 . . 120.59(14) ?
    C10 C17 H17 . . 119.7 ?
    C15 C17 H17 . . 119.7 ?
    C8 C18 H18A . . 109.5 ?
    C8 C18 H18B . . 109.5 ?
    C8 C18 H18C . . 109.5 ?
    H18A C18 H18B . . 109.5 ?
    H18A C18 H18C . . 109.5 ?
    H18B C18 H18C . . 109.5 ?
    C1 O3 H3 . . 109.5 ?
    O3 C1 H1A . . 109.5 ?
    O3 C1 H1B . . 109.5 ?
    O3 C1 H1C . . 109.5 ?
    H1A C1 H1B . . 109.5 ?
    H1A C1 H1C . . 109.5 ?
    H1B C1 H1C . . 109.5 ?
loop_
    _geom_torsion_atom_site_label_1
    _geom_torsion_atom_site_label_2
    _geom_torsion_atom_site_label_3
    _geom_torsion_atom_site_label_4
    _geom_torsion_site_symmetry_1
    _geom_torsion_site_symmetry_2
    _geom_torsion_site_symmetry_3
    _geom_torsion_site_symmetry_4
    _geom_torsion
    _geom_torsion_publ_flag
    O1 C3 C4 N1 . . . . -0.57(15) ?
    O1 C3 C4 C14 . . . . 179.46(10) ?
    O1 C3 C11 C12 . . . . -179.40(12) ?
    O2 N2 C6 N1 . . . . 0.11(16) ?
    O2 N2 C7 C8 . . . . -81.55(14) ?
    O2 N2 C7 C15 . . . . 95.08(13) ?
    N1 C4 C14 C13 . . . . 179.74(11) ?
    N2 C7 C8 C9 . . . . 177.55(11) ?
    N2 C7 C8 C18 . . . . -2.53(17) ?
    N2 C7 C15 C16 . . . . 1.12(17) ?
    N2 C7 C15 C17 . . . . -178.12(11) ?
    C2 O1 C3 C4 . . . . -179.56(11) ?
    C2 O1 C3 C11 . . . . 0.52(18) ?
    C3 C4 C14 C13 . . . . -0.30(18) ?
    C3 C11 C12 C13 . . . . 0.2(2) ?
    C4 N1 C6 N2 . . . . -178.00(11) ?
    C4 C3 C11 C12 . . . . 0.69(19) ?
    C6 N1 C4 C3 . . . . 163.79(11) ?
    C6 N1 C4 C14 . . . . -16.25(19) ?
    C6 N2 C7 C8 . . . . 102.55(13) ?
    C6 N2 C7 C15 . . . . -80.82(14) ?
    C7 N2 C6 N1 . . . . 175.94(10) ?
    C7 C8 C9 C10 . . . . 0.08(19) ?
    C7 C15 C17 C10 . . . . 1.02(19) ?
    C8 C7 C15 C16 . . . . 177.54(12) ?
    C8 C7 C15 C17 . . . . -1.69(18) ?
    C8 C9 C10 C17 . . . . -0.7(2) ?
    C9 C10 C17 C15 . . . . 0.1(2) ?
    C11 C3 C4 N1 . . . . 179.35(11) ?
    C11 C3 C4 C14 . . . . -0.62(18) ?
    C11 C12 C13 C14 . . . . -1.1(2) ?
    C12 C13 C14 C4 . . . . 1.14(19) ?
    C15 C7 C8 C9 . . . . 1.15(18) ?
    C15 C7 C8 C18 . . . . -178.94(12) ?
    C16 C15 C17 C10 . . . . -178.21(13) ?
    C18 C8 C9 C10 . . . . -179.84(13) ?
loop_
    _geom_hbond_atom_site_label_D
    _geom_hbond_atom_site_label_H
    _geom_hbond_atom_site_label_A
    _geom_hbond_site_symmetry_A
    _geom_hbond_distance_DH
    _geom_hbond_distance_HA
    _geom_hbond_distance_DA
    _geom_hbond_angle_DHA
    _geom_hbond_publ_flag
    C6 H6 O3 3_756 0.95 2.20 3.1134(14) 160 yes
    O3 H3 O2 3_656 0.84 1.85 2.6887(12) 173 yes
    C1 H1C \p 3_756 0.98 2.66 3.5182(16) 148 yes
_shelx_space_group_comment
;
The symmetry employed for this shelxl refinement is uniquely defined
by the following loop, which should always be used as a source of
symmetry information in preference to the above space-group names.
They are only intended as comments.
;
_shelx_estimated_absorpt_T_min     0.977
_shelx_estimated_absorpt_T_max     0.988
_shelx_hkl_file
;
  -1   0   0   -0.29    0.03
   1   0   0   -0.25    0.04
  -2   0   0  267.20    5.62
   2   0   0  266.68    5.62
   3   0   0   -0.16    0.07
  -3   0   0   -0.05    0.06
   3   0   0   -0.04    0.07
   4   0   0    0.36    0.09
   4   0   0    0.39    0.10
   4   0   0    0.27    0.10
   5   0   0    0.06    0.10
   5   0   0    0.04    0.09
   5   0   0    0.00    0.09
   6   0   0   48.35    1.27
   6   0   0   47.72    1.18
   7   0   0   -0.33    0.12
   7   0   0   -0.41    0.12
   8   0   0    4.25    0.30
   8   0   0    3.83    0.29
   9   0   0    0.07    0.18
   0  -1   0    0.00    0.00
   0   1   0    0.00    0.00
   1  -1   0   56.39    1.24
   1  -1   0   56.97    1.38
  -1  -1   0   57.14    1.24
  -1   1   0   56.98    1.38
   1   1   0   56.05    1.24
  -1   1   0   57.14    1.24
   2  -1   0  536.01   11.32
   2  -1   0  532.26   12.64
  -2  -1   0  535.87   11.23
   2   1   0  530.67   11.33
  -2   1   0  534.51   11.25
   2   1   0  528.70   12.61
  -3  -1   0    5.09    0.20
   3  -1   0    5.11    0.19
   3  -1   0    5.46    0.20
   3   1   0    5.00    0.19
  -3   1   0    5.01    0.20
   3   1   0    4.92    0.19
   4  -1   0   16.52    0.47
   4  -1   0   16.61    0.48
   4  -1   0   16.56    0.48
   4   1   0   17.04    0.47
   4   1   0   16.95    0.48
   5  -1   0   20.05    0.57
   5  -1   0   20.19    0.59
   5   1   0   20.16    0.59
   5   1   0   20.60    0.57
   5   1   0   20.14    0.59
   6  -1   0   12.84    0.46
   6  -1   0   13.17    0.45
   6   1   0   12.82    0.44
   7  -1   0    0.30    0.15
   7  -1   0    0.37    0.15
   7   1   0    0.02    0.15
   7   1   0    0.40    0.15
   8  -1   0    4.36    0.31
   8  -1   0    4.22    0.30
   8   1   0    3.88    0.29
   8   1   0    4.60    0.31
   9  -1   0    0.80    0.22
   9   1   0    1.04    0.22
   0  -2   0   -0.12    0.00
   1  -2   0   77.39    1.65
   1  -2   0   76.12    1.84
  -1   2   0   77.64    1.65
   1   2   0   78.96    1.83
  -1   2   0   77.12    1.84
   1   2   0   77.16    1.65
  -2  -2   0  854.65   18.19
   2  -2   0  855.85   20.35
   2  -2   0  868.38   18.24
   2   2   0  843.71   18.17
  -2   2   0  858.53   18.21
   2   2   0  875.30   20.29
   3  -2   0   53.71    1.32
  -3  -2   0   53.05    1.20
  -3   2   0   53.76    1.20
   3   2   0   53.22    1.20
   3   2   0   52.32    1.31
   4  -2   0   13.98    0.43
   4  -2   0   14.02    0.42
   4   2   0   14.67    0.42
   4   2   0   13.20    0.40
   5  -2   0    0.33    0.11
   5  -2   0    0.45    0.12
   5   2   0    0.35    0.11
   5   2   0    0.59    0.12
   6  -2   0    0.12    0.14
   6  -2   0    0.18    0.14
   6   2   0    0.12    0.14
   6   2   0    0.35    0.14
   7  -2   0    3.47    0.25
   7  -2   0    3.56    0.26
   7   2   0    3.89    0.26
   7   2   0    3.77    0.27
   8  -2   0    3.56    0.27
   8  -2   0    3.17    0.27
   8   2   0    3.28    0.27
   8   2   0    3.14    0.28
   9  -2   0   10.62    0.49
   9   2   0   10.06    0.47
   0  -3   0    0.01    0.02
   0  -3   0    0.00    0.02
   0   3   0    0.02    0.02
   0   3   0    0.05    0.02
   1  -3   0   12.41    0.32
  -1  -3   0   12.38    0.30
  -1  -3   0   12.28    0.30
   1   3   0   12.15    0.31
  -1   3   0   12.09    0.32
  -2  -3   0  321.01    6.77
   2  -3   0  322.98    6.78
   2  -3   0  317.09    7.62
  -2   3   0  322.43    7.56
  -2   3   0  320.89    6.76
   2   3   0  322.36    6.76
   2   3   0  320.18    7.57
   3  -3   0   39.34    0.91
   3  -3   0   39.14    1.00
   3   3   0   39.60    0.98
   3   3   0   39.74    0.91
   4  -3   0  204.70    4.85
   4  -3   0  204.82    4.84
   4   3   0  199.18    4.35
   4   3   0  203.22    4.83
   5  -3   0   11.05    0.38
   5  -3   0   11.24    0.39
   5   3   0   11.34    0.38
   5   3   0   11.78    0.38
   6  -3   0   51.84    1.26
   6  -3   0   51.12    1.36
   7  -3   0   25.95    0.78
   7  -3   0   25.52    0.75
   7   3   0   25.79    0.75
   7   3   0   25.48    0.77
   8  -3   0   15.60    0.57
   8  -3   0   16.04    0.59
   8   3   0   15.89    0.58
   8   3   0   16.03    0.57
   9  -3   0    2.73    0.29
   9   3   0    2.48    0.28
   0  -4   0   83.71    1.79
   0   4   0   82.47    1.79
   0   4   0   84.90    2.00
   1  -4   0  502.26   12.27
  -1  -4   0  527.37   12.18
  -1  -4   0  511.36   10.98
  -1   4   0  523.24   10.94
  -1   4   0  507.66   12.25
   1   4   0  533.28   12.21
   2  -4   0   68.01    1.50
   2  -4   0   68.53    1.67
   2   4   0   69.35    1.50
  -2   4   0   68.98    1.50
   2   4   0   69.56    1.65
   2   4   0   69.06    1.50
   3  -4   0   17.89    0.46
   3  -4   0   17.52    0.49
   3   4   0   16.74    0.45
   3   4   0   17.40    0.47
   4  -4   0  185.85    4.04
   4  -4   0  188.47    4.50
   4   4   0  187.66    4.03
   4   4   0  189.33    4.48
   5  -4   0    1.02    0.14
   5  -4   0    1.00    0.14
   5   4   0    1.20    0.14
   5   4   0    1.13    0.13
   6  -4   0  241.04    5.22
   6  -4   0  242.86    5.80
   6   4   0  238.97    5.21
   7  -4   0   12.62    0.47
   7  -4   0   12.36    0.47
   7   4   0   11.92    0.46
   7   4   0   12.71    0.47
   8  -4   0    0.44    0.18
   8  -4   0    0.16    0.17
   8   4   0    0.28    0.17
   8   4   0    0.17    0.16
   9  -4   0    0.20    0.18
   9   4   0    0.31    0.19
   0  -5   0    0.03    0.04
   0   5   0    0.08    0.04
   0   5   0   -0.02    0.04
  -1  -5   0   13.48    0.37
  -1  -5   0   15.58    0.37
   1  -5   0   15.53    0.37
   1  -5   0   15.50    0.40
  -1   5   0   15.32    0.40
   1   5   0   13.89    0.38
  -1   5   0   15.90    0.37
   2  -5   0   63.17    1.54
   2  -5   0   64.11    1.40
   2   5   0   63.79    1.39
   2   5   0   61.54    1.52
  -2   5   0   65.47    1.39
   2   5   0   62.81    1.39
   3  -5   0   37.45    0.94
   3  -5   0   36.66    0.86
   3   5   0   36.23    0.92
   3   5   0   36.10    0.86
   4  -5   0   13.12    0.42
   4  -5   0   13.05    0.40
   4   5   0   13.82    0.40
   4   5   0   12.97    0.40
   5  -5   0   10.24    0.37
   5   5   0   10.03    0.36
   5   5   0   10.81    0.36
   6  -5   0   34.17    0.97
   6  -5   0   35.06    0.92
   7  -5   0    1.03    0.19
   7  -5   0    1.36    0.20
   7   5   0    1.09    0.19
   8  -5   0    1.51    0.23
   8  -5   0    1.16    0.21
   8   5   0    1.31    0.22
   8   5   0    1.33    0.22
   9  -5   0    3.66    0.32
   9   5   0    2.95    0.29
   0  -6   0    1.91    0.10
   0  -6   0    2.30    0.11
   0   6   0    1.91    0.11
   0   6   0    2.02    0.10
   1  -6   0    1.90    0.12
  -1  -6   0    2.16    0.09
   1  -6   0    1.76    0.11
  -1  -6   0    1.96    0.12
   1   6   0    1.93    0.12
  -1   6   0    1.82    0.11
   1   6   0    2.32    0.10
  -1   6   0    2.20    0.12
   2  -6   0    2.85    0.14
  -2  -6   0    3.15    0.15
   2  -6   0    2.87    0.14
   2   6   0    2.89    0.15
  -2   6   0    2.78    0.13
   2   6   0    2.23    0.12
   3  -6   0   58.06    1.47
   3  -6   0   59.39    1.34
   3   6   0   57.91    1.33
   3   6   0   61.47    1.45
   4  -6   0  124.69    2.99
   4   6   0  123.48    2.69
   4   6   0  121.28    2.96
   5  -6   0    7.33    0.31
   5  -6   0    8.25    0.32
   5   6   0    8.10    0.31
   5   6   0    7.82    0.31
   6  -6   0    6.03    0.30
   6  -6   0    5.65    0.29
   6   6   0    6.74    0.31
   7  -6   0    2.24    0.23
   7  -6   0    2.51    0.24
   7   6   0    2.54    0.24
   8  -6   0   10.96    0.47
   8  -6   0   10.64    0.47
   8   6   0   11.14    0.47
   8   6   0   10.91    0.46
   9  -6   0    1.43    0.25
   9   6   0    1.32    0.23
   0  -7   0    0.11    0.05
   0   7   0    0.08    0.06
   0   7   0    0.06    0.06
   1  -7   0   45.61    1.13
  -1  -7   0   46.52    1.11
   1   7   0   46.93    1.03
   1   7   0   45.85    1.12
  -1   7   0   46.54    1.14
  -1   7   0   46.62    1.03
   2  -7   0  217.64    4.67
  -2  -7   0  221.74    4.67
   2  -7   0  219.97    5.22
   2   7   0  219.16    5.20
   2   7   0  221.23    4.67
  -2   7   0  222.06    4.67
   3  -7   0  180.81    3.85
   3  -7   0  180.19    4.29
   3   7   0  176.56    4.27
   3   7   0  181.33    3.85
   4  -7   0    1.73    0.15
   4  -7   0    1.51    0.15
   4   7   0    1.53    0.14
   4   7   0    1.49    0.14
   5  -7   0   10.91    0.39
   5  -7   0   11.30    0.39
   5   7   0   11.83    0.38
   5   7   0   11.83    0.39
   6  -7   0   24.68    0.73
   6  -7   0   23.57    0.69
   6   7   0   24.18    0.69
   7  -7   0    0.37    0.16
   7  -7   0    0.42    0.15
   7   7   0    0.59    0.17
   8  -7   0   15.42    0.60
   8  -7   0   16.93    0.60
   8   7   0   15.39    0.57
   8   7   0   16.48    0.59
   9  -7   0   17.72    0.67
   9   7   0   17.02    0.64
   0  -8   0  556.33   13.15
   0  -8   0  559.86   11.81
   0   8   0  554.75   13.15
   0   8   0  552.20   11.75
  -1  -8   0  201.53    4.74
   1  -8   0  200.06    4.77
  -1  -8   0  203.43    4.27
   1  -8   0  199.41    4.26
   1   8   0  205.53    4.75
  -1   8   0  198.37    4.77
  -1   8   0  201.19    4.26
   1   8   0  201.02    4.26
   2  -8   0   53.08    1.31
   2  -8   0   52.54    1.19
  -2  -8   0   50.90    1.19
   2   8   0   55.57    1.29
  -2   8   0   53.47    1.19
   2   8   0   52.49    1.19
   3  -8   0    0.29    0.10
   3  -8   0    0.63    0.10
   3   8   0    0.41    0.10
   3   8   0    0.31    0.08
   4  -8   0   23.77    0.67
   4  -8   0   23.43    0.63
   4   8   0   24.80    0.63
   4   8   0   23.35    0.65
   5  -8   0   14.43    0.47
   5  -8   0   14.77    0.46
   5   8   0   14.13    0.46
   5   8   0   14.98    0.46
   6  -8   0    6.49    0.32
   6  -8   0    6.25    0.31
   6   8   0    6.43    0.31
   7  -8   0   61.05    1.50
   7  -8   0   61.14    1.63
   7   8   0   60.35    1.50
   8  -8   0    4.54    0.33
   8  -8   0    4.24    0.31
   8   8   0    4.42    0.32
   9  -8   0    2.54    0.29
   9   8   0    1.83    0.26
   0   9   0   -0.04    0.06
  -1  -9   0   19.08    0.48
   1  -9   0   18.69    0.51
   1   9   0   19.29    0.50
  -1   9   0   19.22    0.48
   1   9   0   19.59    0.47
  -1   9   0   19.15    0.51
  -2  -9   0   10.71    0.32
   2  -9   0   10.57    0.32
   2  -9   0   10.75    0.33
  -2   9   0   10.98    0.32
   2   9   0   10.73    0.31
   2   9   0   11.10    0.32
   3  -9   0   30.09    0.75
   3  -9   0   30.78    0.81
   3   9   0   30.90    0.74
   3   9   0   30.40    0.78
   4  -9   0   19.39    0.56
   4  -9   0   20.33    0.59
   4   9   0   21.27    0.57
   4   9   0   19.86    0.55
   5  -9   0    0.19    0.11
   5  -9   0    0.20    0.12
   5   9   0    0.14    0.10
   6  -9   0    0.42    0.15
   6  -9   0    0.29    0.14
   6   9   0    0.38    0.13
   7  -9   0    1.74    0.22
   7  -9   0    1.98    0.23
   7   9   0    1.50    0.20
   8  -9   0   14.45    0.54
   8  -9   0   13.08    0.55
   8   9   0   14.64    0.54
   0 -10   0   34.47    0.86
   0 -10   0   33.96    0.80
   0  10   0   34.59    0.79
   0  10   0   35.17    0.87
  -1 -10   0   42.90    1.05
   1 -10   0   44.25    1.08
   1 -10   0   43.07    0.99
  -1  10   0   43.38    1.08
   1  10   0   43.30    1.07
   1  10   0   43.61    0.99
  -1  10   0   43.69    0.99
   2 -10   0   49.65    1.24
  -2 -10   0   48.53    1.13
   2 -10   0   50.80    1.13
   2  10   0   48.20    1.21
  -3 -10   0   26.31    0.66
   3 -10   0   26.11    0.70
   3 -10   0   26.44    0.65
   3  10   0   23.53    0.67
   4 -10   0   32.81    0.84
   4 -10   0   34.13    0.91
   4  10   0   33.97    0.88
   4  10   0   33.93    0.84
   5 -10   0   12.34    0.43
   5 -10   0   11.67    0.41
   5  10   0   12.04    0.40
   6 -10   0    0.44    0.14
   6 -10   0    0.44    0.14
   6  10   0    0.36    0.14
   7 -10   0    2.08    0.23
   7 -10   0    2.52    0.25
   7  10   0    2.29    0.23
   8 -10   0    5.01    0.34
   8 -10   0    4.84    0.34
   8  10   0    5.28    0.34
   0 -11   0    0.14    0.06
   0 -11   0    0.08    0.06
   0  11   0    0.05    0.07
   0  11   0    0.11    0.07
  -1 -11   0   20.48    0.51
   1 -11   0   19.97    0.51
   1 -11   0   20.15    0.55
  -1 -11   0   20.15    0.51
  -1  11   0   20.69    0.55
   1  11   0   20.43    0.51
   1  11   0   20.31    0.54
  -1  11   0   20.29    0.51
  -2 -11   0    0.55    0.09
   2 -11   0    0.50    0.10
   2 -11   0    0.51    0.09
   2  11   0    0.53    0.08
   3 -11   0  105.13    2.57
  -3 -11   0  104.74    2.32
   3 -11   0  104.17    2.32
   3  11   0  106.48    2.54
   4 -11   0    0.12    0.10
   4 -11   0    0.19    0.09
   4  11   0    0.04    0.09
   4  11   0    0.07    0.10
   5 -11   0    4.75    0.26
   5 -11   0    5.22    0.27
   5  11   0    5.33    0.25
   6 -11   0    1.16    0.17
   6 -11   0    0.97    0.18
   6  11   0    1.28    0.18
   7 -11   0    7.57    0.37
   7 -11   0    7.16    0.36
   7  11   0    7.24    0.36
   8 -11   0    0.61    0.20
   8 -11   0    0.83    0.20
   8  11   0    0.15    0.17
   0 -12   0   67.70    1.63
   0 -12   0   64.43    1.48
   0  12   0   67.22    1.48
   0  12   0   68.27    1.64
   1 -12   0   18.85    0.52
   1 -12   0   19.30    0.49
  -1 -12   0   18.83    0.49
   1  12   0   18.91    0.51
   2 -12   0   17.90    0.48
  -2 -12   0   17.26    0.48
   2 -12   0   17.43    0.50
   2  12   0   17.80    0.48
  -3 -12   0   76.82    1.77
   3 -12   0   76.57    1.76
   3 -12   0   79.11    1.95
   3  12   0   81.49    1.92
   4 -12   0    1.27    0.15
   4 -12   0    1.19    0.15
   4  12   0    1.49    0.14
   4  12   0    1.47    0.16
   5 -12   0   10.57    0.40
   5 -12   0   10.11    0.38
   5  12   0   10.24    0.38
   6 -12   0    0.52    0.16
   6 -12   0    0.31    0.13
   6  12   0    0.45    0.15
   7 -12   0    9.00    0.41
   7 -12   0    9.35    0.41
   7  12   0    8.65    0.39
   8 -12   0    1.24    0.23
   8 -12   0    1.17    0.22
   8  12   0    1.73    0.23
   0  13   0    0.13    0.08
   1 -13   0   29.74    0.77
  -1 -13   0   29.35    0.73
  -1 -13   0   29.36    0.72
   1 -13   0   28.28    0.71
   1  13   0   30.35    0.76
   2 -13   0   74.62    1.67
   2 -13   0   76.69    1.84
  -2 -13   0   74.58    1.67
   2  13   0   72.18    1.82
   3 -13   0    5.07    0.23
  -3 -13   0    5.06    0.23
   3 -13   0    4.83    0.23
   3  13   0    4.82    0.21
   4 -13   0   39.41    1.06
   4 -13   0   38.15    0.98
   4  13   0   40.46    1.03
   4  13   0   40.13    0.97
   5 -13   0    0.10    0.12
   5 -13   0    0.09    0.12
   5  13   0    0.16    0.11
   6 -13   0    0.27    0.15
   6 -13   0    0.27    0.15
   6  13   0    0.14    0.14
   7 -13   0    2.65    0.26
   7 -13   0    2.11    0.23
   7  13   0    2.28    0.24
   8 -13   0    2.05    0.26
   8 -13   0    2.17    0.26
   8  13   0    2.03    0.26
   0 -14   0    4.21    0.20
   0 -14   0    4.04    0.17
   0  14   0    4.00    0.19
   1 -14   0    5.57    0.23
   1 -14   0    5.43    0.22
  -1 -14   0    5.82    0.22
  -1 -14   0    5.09    0.18
   1  14   0    5.31    0.21
   2 -14   0    1.60    0.14
  -2 -14   0    1.39    0.13
   2 -14   0    1.66    0.15
   2  14   0    1.46    0.13
   3 -14   0    1.34    0.14
   3 -14   0    1.27    0.14
  -3 -14   0    1.28    0.14
   3  14   0    1.32    0.13
   4 -14   0    2.92    0.21
   4 -14   0    2.99    0.21
   4  14   0    2.92    0.19
   4  14   0    3.19    0.21
   5 -14   0   29.10    0.82
   5 -14   0   26.74    0.76
   5  14   0   27.11    0.75
   6 -14   0    6.58    0.33
   6 -14   0    6.11    0.32
   6  14   0    6.18    0.32
   7 -14   0    2.66    0.26
   7 -14   0    2.51    0.25
   7  14   0    2.55    0.25
   8 -14   0    3.75    0.31
   8 -14   0    3.88    0.32
   8  14   0    3.83    0.31
  -1 -15   0    0.13    0.08
   1 -15   0    0.06    0.08
   1 -15   0    0.14    0.08
   1  15   0    0.11    0.08
  -2 -15   0   37.26    0.93
   2 -15   0   38.54    1.00
   2 -15   0   37.86    0.93
   2  15   0   39.62    0.99
   3 -15   0    0.79    0.12
  -3 -15   0    0.80    0.13
   3 -15   0    0.77    0.13
   3  15   0    0.72    0.11
   4 -15   0    2.09    0.19
   4 -15   0    2.29    0.19
   5 -15   0    6.54    0.31
   5 -15   0    6.17    0.31
   5  15   0    6.60    0.29
   6 -15   0    1.80    0.21
   6 -15   0    1.69    0.20
   6  15   0    1.62    0.20
   7 -15   0    2.34    0.25
   7 -15   0    2.32    0.25
   7  15   0    2.07    0.23
   8 -15   0    0.31    0.19
   8  15   0    0.12    0.18
   0 -16   0  120.23    3.29
   0 -16   0  145.38    3.00
   0  16   0  148.06    3.33
   1 -16   0  105.20    2.47
   1 -16   0   99.92    2.24
  -1 -16   0  101.22    2.24
  -1 -16   0   99.33    2.42
   1  16   0  101.49    2.46
  -2 -16   0    6.44    0.26
   2 -16   0    6.45    0.26
   2 -16   0    5.87    0.25
   2  16   0    5.70    0.24
   3 -16   0   15.30    0.47
  -3 -16   0   15.78    0.47
   3 -16   0   15.41    0.49
   3  16   0   15.61    0.47
   4 -16   0   28.79    0.82
   4 -16   0   28.88    0.77
  -4 -16   0   28.27    0.77
   5 -16   0   -0.05    0.12
   5 -16   0    0.21    0.13
   5  16   0    0.11    0.13
   6 -16   0    0.20    0.14
   6 -16   0    0.10    0.14
   6  16   0    0.06    0.14
   7 -16   0    2.62    0.27
   7 -16   0    2.91    0.26
   7  16   0    2.58    0.26
   1 -17   0    1.85    0.16
  -1 -17   0    1.95    0.15
  -1 -17   0    2.40    0.12
   1 -17   0    1.53    0.15
   1  17   0    1.71    0.15
   2 -17   0   55.50    1.32
  -2 -17   0   55.47    1.32
   2 -17   0   56.39    1.43
   2  17   0   57.83    1.42
   3 -17   0    0.73    0.13
  -3 -17   0    0.32    0.11
   3 -17   0    0.66    0.12
   3  17   0    0.70    0.11
   4 -17   0    0.61    0.14
  -4 -17   0    0.46    0.13
   4 -17   0    0.99    0.16
   5 -17   0    0.16    0.14
   5 -17   0   -0.08    0.12
   5  17   0   -0.10    0.12
   6 -17   0    0.05    0.15
   6 -17   0   -0.04    0.14
   6  17   0    0.02    0.14
   7 -17   0    5.11    0.33
   7 -17   0    4.95    0.33
   7  17   0    4.61    0.31
   0 -18   0   75.22    1.71
  -1 -18   0   51.21    1.22
   1 -18   0   52.65    1.31
   1 -18   0   51.36    1.22
  -1 -18   0   50.90    1.26
   1  18   0   52.61    1.32
  -2 -18   0   25.57    0.69
   2 -18   0   25.29    0.69
   2 -18   0   26.26    0.72
   2  18   0   25.60    0.71
   3 -18   0    0.26    0.12
  -3 -18   0    0.11    0.11
   3 -18   0    0.27    0.12
   4 -18   0    6.21    0.30
  -4 -18   0    6.17    0.29
   4 -18   0    6.08    0.30
   5 -18   0    0.73    0.16
   5 -18   0    0.62    0.16
   5  18   0    0.51    0.15
   6 -18   0    1.37    0.21
   6 -18   0    1.35    0.20
   6  18   0    1.46    0.21
   7 -18   0    5.50    0.34
   7 -18   0    5.16    0.32
   7  18   0    4.50    0.31
   0 -19   0    0.06    0.04
   1 -19   0    0.52    0.11
   1 -19   0    0.18    0.09
   1  19   0    0.55    0.11
   2 -19   0    3.22    0.20
   2 -19   0    2.81    0.19
  -2 -19   0    3.19    0.19
   2  19   0    2.60    0.19
   3 -19   0    0.01    0.11
   3 -19   0   -0.08    0.11
  -3 -19   0   -0.07    0.10
   4 -19   0   12.92    0.47
  -4 -19   0   12.96    0.45
   4 -19   0   12.68    0.45
   5 -19   0   -0.04    0.13
   5 -19   0    0.02    0.14
   5  19   0    0.13    0.14
   6 -19   0   19.36    0.65
   6 -19   0   17.92    0.62
   6  19   0   18.33    0.61
   7 -19   0    0.84    0.21
   7  19   0    0.50    0.18
   0 -20   0   23.96    0.70
   0 -20   0   30.20    0.73
   1 -20   0    0.03    0.09
  -1 -20   0    0.14    0.10
   1 -20   0    0.23    0.11
  -1 -20   0    0.14    0.07
   2 -20   0    0.77    0.14
  -2 -20   0    0.97    0.14
   2 -20   0    0.93    0.14
  -3 -20   0   19.16    0.58
   3 -20   0   19.67    0.60
   4 -20   0   11.99    0.44
  -4 -20   0   12.46    0.45
   4 -20   0   11.83    0.45
   5 -20   0   -0.01    0.13
   5 -20   0    0.02    0.14
   5  20   0    0.17    0.14
   6 -20   0    0.51    0.17
   6  20   0    0.81    0.18
   7 -20   0    3.57    0.31
   7  20   0    4.01    0.30
   0 -21   0    0.46    0.09
   0 -21   0    0.43    0.12
   1 -21   0    2.55    0.18
  -1 -21   0    2.38    0.13
   1 -21   0    2.23    0.18
  -1 -21   0    2.30    0.18
   2 -21   0   16.28    0.51
   2 -21   0   15.48    0.50
  -2 -21   0   15.86    0.50
   3 -21   0   28.19    0.78
   3 -21   0   28.91    0.82
  -3 -21   0   28.38    0.78
   4 -21   0   38.85    1.05
  -4 -21   0   39.23    1.04
   4 -21   0   42.52    1.12
   5 -21   0    6.20    0.33
   5 -21   0    5.78    0.32
   5  21   0    5.55    0.31
   6 -21   0    9.67    0.43
   6  21   0    9.54    0.42
   7  21   0    5.41    0.34
   0 -22   0    1.63    0.17
   1 -22   0    0.44    0.13
   1 -22   0    0.25    0.11
  -1 -22   0    0.19    0.11
  -2 -22   0    1.53    0.18
   2 -22   0    1.46    0.16
   2 -22   0    1.47    0.17
   3 -22   0   18.55    0.57
   3 -22   0   16.19    0.54
  -3 -22   0   16.80    0.55
  -4 -22   0    3.69    0.26
   4 -22   0    3.59    0.25
   5 -22   0    4.83    0.31
   5  22   0    4.79    0.29
   6 -22   0    5.64    0.35
   6  22   0    6.30    0.34
   0 -23   0    0.17    0.10
   1 -23   0   14.47    0.47
  -1 -23   0   14.08    0.47
  -2 -23   0   17.00    0.54
   2 -23   0   16.77    0.53
  -3 -23   0    7.03    0.33
   3 -23   0    6.37    0.32
   4 -23   0    6.41    0.34
  -4 -23   0    6.58    0.33
   5 -23   0    2.44    0.25
   5  23   0    2.56    0.23
   6 -23   0    4.59    0.32
   6  23   0    4.15    0.30
   0 -24   0   14.55    0.48
  -1 -24   0    5.72    0.29
   1 -24   0    5.53    0.28
   2 -24   0    0.14    0.13
  -2 -24   0    0.39    0.14
  -3 -24   0   28.76    0.80
   3 -24   0   27.64    0.79
   4 -24   0    6.21    0.32
  -4 -24   0    6.48    0.34
   5 -24   0    1.88    0.24
   6 -24   0    2.49    0.28
   6  24   0    3.07    0.29
   0 -25   0    0.27    0.12
  -1 -25   0   18.15    0.57
   1 -25   0   18.41    0.58
  -2 -25   0   46.15    1.17
   2 -25   0   45.49    1.17
  -3 -25   0   10.61    0.43
   3 -25   0   10.88    0.44
   4 -25   0    9.74    0.43
  -4 -25   0   10.50    0.43
   5 -25   0    1.90    0.24
   6 -25   0    0.89    0.22
   6  25   0    0.89    0.20
   0 -26   0    1.75    0.20
   1 -26   0    1.15    0.18
  -1 -26   0    1.46    0.18
   2 -26   0    4.23    0.28
  -2 -26   0    5.00    0.29
   3 -26   0    6.76    0.35
  -3 -26   0    6.19    0.33
   4 -26   0    9.78    0.43
  -4 -26   0   10.05    0.43
   5 -26   0    0.13    0.17
   0 -27   0   -0.01    0.12
  -1 -27   0    1.46    0.19
   1 -27   0    1.52    0.20
   2 -27   0    2.00    0.22
  -2 -27   0    1.94    0.21
  -3 -27   0   10.74    0.44
   3 -27   0   11.35    0.45
  -4 -27   0    0.24    0.16
   4 -27   0   -0.01    0.14
   5 -27   0    1.87    0.25
  -5 -27   0    1.88    0.24
   0 -28   0    0.08    0.13
  -1 -28   0    1.18    0.19
   1 -28   0    1.19    0.18
  -2 -28   0    3.43    0.26
   2 -28   0    2.93    0.26
   3 -28   0    0.38    0.17
  -3 -28   0    0.16    0.14
   4 -28   0   13.10    0.52
  -4 -28   0   13.11    0.52
  -5 -28   0    0.77    0.19
   5 -28   0    0.53    0.18
   0 -29   0    0.19    0.14
   1 -29   0    2.88    0.24
  -1 -29   0    3.23    0.26
  -2 -29   0    0.59    0.17
   2 -29   0    0.82    0.18
  -3 -29   0   15.26    0.56
   3 -29   0   14.98    0.56
  -4 -29   0    1.29    0.22
   4 -29   0    1.79    0.24
   0 -30   0    1.36    0.20
  -1 -30   0    0.37    0.16
   1 -30   0    0.44    0.16
  -2 -30   0    4.24    0.30
   2 -30   0    4.11    0.29
   3 -30   0    0.63    0.18
  -4 -30   0    0.04    0.16
   4 -30   0    0.04    0.17
   0 -31   0   -0.05    0.14
   1 -31   0    1.95    0.23
  -1 -31   0    2.01    0.24
   2 -31   0    1.16    0.21
  -2 -31   0    1.26    0.20
  -3 -31   0   26.43    0.82
   3 -31   0   26.78    0.83
  -4 -31   0   -0.01    0.17
   0 -32   0    1.44    0.21
   1 -32   0    1.50    0.22
  -1 -32   0    1.44    0.22
   2 -32   0    1.48    0.23
  -2 -32   0    1.31    0.21
   3 -32   0    2.36    0.27
  -3 -32   0    2.68    0.28
   0 -33   0   -0.03    0.15
  -1 -33   0    2.10    0.25
   1 -33   0    1.84    0.24
  -2 -33   0    0.13    0.16
   2 -33   0    0.18    0.16
   0 -34   0    0.36    0.18
  -1 -34   0    2.89    0.29
   1 -34   0    2.56    0.27
   9   0  -1    1.20    0.21
   8   0  -1    0.01    0.15
   8   0  -1   -0.14    0.13
   7   0  -1    1.38    0.19
   7   0  -1    1.65    0.19
   6   0  -1   -0.04    0.11
   6   0  -1    0.03    0.10
   5   0  -1    2.39    0.18
   5   0  -1    2.63    0.17
   4   0  -1    0.14    0.09
  -3   0   1   43.77    0.99
   3   0  -1   43.29    1.00
  -2   0   1    0.04    0.06
   2   0  -1   -0.03    0.06
  -1   0   1  247.32    5.29
   1   0  -1  250.04    5.26
   0   0  -1   -0.08    0.02
   0   0  -1   -0.10    0.02
  -1   0  -1  479.25   10.01
   1   0   1  470.37   10.03
   1   0   1  479.31   11.28
  -1   0  -1  471.68   11.28
   1   0   1  474.50   11.28
   2   0   1   -0.04    0.06
   2   0   1   -0.04    0.06
   2   0   1   -0.01    0.07
  -2   0  -1   -0.09    0.06
  -2   0  -1    0.09    0.07
   3   0   1  372.73    7.92
   3   0   1  364.45    8.87
   3   0   1  394.22    8.88
  -3   0  -1  371.38    7.91
   4   0   1   -0.22    0.08
   4   0   1   -0.05    0.09
   5   0   1   38.64    1.05
   5   0   1   39.61    0.97
   6   0   1   -0.34    0.12
   6   0   1   -0.19    0.13
   7   0   1    0.19    0.15
   7   0   1    0.12    0.13
   8   0   1   -0.01    0.16
   8   0   1   -0.15    0.15
   9   0   1   -0.18    0.18
   9  -1  -1    2.51    0.27
   9   1  -1    2.21    0.26
   8  -1  -1    2.98    0.26
   8  -1  -1    2.97    0.25
   8   1  -1    2.89    0.24
   8   1  -1    2.88    0.27
   7  -1  -1   22.98    0.69
   7  -1  -1   22.71    0.70
   7   1  -1   22.37    0.69
   6  -1  -1    0.32    0.12
   6  -1  -1    0.29    0.13
   6   1  -1    0.06    0.10
   6   1  -1    0.40    0.11
   5  -1  -1    3.69    0.19
   5  -1  -1    3.57    0.20
   5   1  -1    3.66    0.21
   4  -1  -1   31.10    0.80
   4  -1  -1   31.35    0.76
   4   1  -1   30.55    0.76
  -3  -1   1    5.05    0.19
   3  -1  -1    4.84    0.19
  -3   1   1    4.84    0.19
   3   1  -1    4.93    0.19
  -2  -1   1  121.89    2.56
   2  -1  -1  118.02    2.56
  -2   1   1  121.69    2.56
   2   1  -1  118.90    2.56
   1  -1  -1  289.44    6.12
   1   1  -1  294.69    6.12
  -1   1   1  283.33    6.11
   0  -1  -1  159.67    3.79
   0  -1   1  160.74    3.38
   0   1  -1  160.54    3.38
   0   1   1  159.71    3.79
  -1  -1  -1    0.92    0.09
   1  -1   1    0.96    0.09
  -1  -1  -1    1.19    0.07
   1  -1   1    1.16    0.09
   1  -1   1    1.14    0.07
  -1   1  -1    1.01    0.10
  -1   1  -1    1.28    0.08
   1   1   1    0.92    0.08
   1   1   1    1.25    0.07
  -1   1  -1    1.14    0.08
  -2  -1  -1  365.40    7.69
  -2  -1  -1  357.26    8.66
   2  -1   1  369.41    8.65
   2  -1   1  358.74    8.69
   2  -1   1  357.42    7.77
  -2   1  -1  376.31    7.74
   2   1   1  366.44    7.69
   2   1   1  374.43    8.66
  -2   1  -1  370.78    8.65
   3  -1   1  154.75    3.31
   3  -1   1  145.73    3.69
  -3  -1  -1  156.53    3.68
  -3  -1  -1  155.84    3.30
   3  -1   1  156.79    3.69
  -3   1  -1  157.62    3.30
   3   1   1  153.93    3.30
   3   1   1  152.94    3.69
   4  -1   1   48.19    1.13
   4  -1   1   47.74    1.24
   4   1   1   49.44    1.24
   4   1   1   48.25    1.12
   5  -1   1    1.86    0.17
   5  -1   1    1.89    0.17
   5   1   1    2.19    0.18
   5   1   1    1.61    0.17
   6  -1   1   13.92    0.50
   6  -1   1   13.77    0.48
   6   1   1   14.83    0.51
   6   1   1   14.91    0.48
   7  -1   1    0.02    0.14
   7  -1   1   -0.01    0.12
   7   1   1   -0.14    0.13
   7   1   1    0.11    0.14
   8  -1   1   -0.03    0.17
   8  -1   1    0.10    0.16
   8   1   1    0.24    0.16
   8   1   1    0.20    0.17
   9  -1   1    0.16    0.20
   9   1   1    0.05    0.17
   9  -2  -1    1.08    0.22
   9   2  -1    1.02    0.21
   8  -2  -1    0.60    0.18
   8  -2  -1    0.70    0.18
   8   2  -1    0.67    0.18
   8   2  -1    0.61    0.17
   7  -2  -1    0.08    0.14
   7  -2  -1    0.20    0.14
   7   2  -1    0.10    0.13
   7   2  -1    0.01    0.13
   6  -2  -1    3.90    0.24
   6  -2  -1    4.10    0.23
   6   2  -1    4.22    0.25
   5  -2  -1    2.69    0.18
   5  -2  -1    3.07    0.18
   5   2  -1    2.90    0.18
   4  -2  -1   52.22    1.21
   4  -2  -1   52.51    1.30
   4   2  -1   51.81    1.21
   3  -2  -1   25.98    0.64
   3  -2  -1   26.51    0.68
  -3   2   1   27.25    0.64
   3   2  -1   26.59    0.64
   2  -2  -1   78.97    1.71
   2  -2  -1   79.06    1.89
   2   2  -1   79.53    1.71
  -2   2   1   78.64    1.71
  -1  -2   1   28.13    0.64
   1  -2  -1   28.42    0.63
   1  -2  -1   29.14    0.69
  -1   2   1   29.39    0.63
   1   2  -1   28.37    0.64
   0  -2  -1    1.05    0.07
   0  -2   1    0.97    0.06
   0   2  -1    1.12    0.06
   0   2   1    0.86    0.04
   0   2   1    0.85    0.06
   1  -2   1    3.85    0.13
   1  -2   1    3.80    0.14
  -1  -2  -1    4.04    0.12
  -1  -2  -1    4.05    0.14
   1  -2   1    4.10    0.15
  -1   2  -1    3.85    0.13
   1   2   1    4.12    0.14
   1   2   1    4.09    0.12
  -1   2  -1    3.90    0.14
  -1   2  -1    3.67    0.14
   2  -2   1   74.02    1.83
  -2  -2  -1   77.54    1.83
  -2  -2  -1   76.92    1.64
   2  -2   1   76.86    1.84
   2  -2   1   74.29    1.64
   2   2   1   79.36    1.83
  -2   2  -1   74.59    1.83
  -2   2  -1   75.36    1.64
   2   2   1   74.34    1.64
  -2   2  -1   75.07    1.83
  -3  -2  -1   27.70    0.65
  -3  -2  -1   27.32    0.70
   3  -2   1   27.28    0.72
   3  -2   1   26.49    0.65
  -3   2  -1   27.39    0.65
   3   2   1   26.36    0.72
   3   2   1   26.26    0.65
   4  -2   1   57.10    1.44
   4  -2   1   56.95    1.31
   4   2   1   57.07    1.31
   5  -2   1   78.33    1.78
   5  -2   1   80.08    1.96
   5   2   1   75.60    1.77
   5   2   1   78.29    1.96
   6  -2   1   34.93    0.98
   6  -2   1   33.93    0.90
   6   2   1   33.89    0.97
   6   2   1   35.01    0.90
   7  -2   1    0.19    0.14
   7  -2   1    0.16    0.14
   7   2   1    0.10    0.13
   7   2   1    0.08    0.14
   8  -2   1    0.77    0.20
   8  -2   1    0.75    0.20
   8   2   1    0.87    0.20
   8   2   1    1.04    0.21
   9  -2   1    0.19    0.20
   9   2   1    0.32    0.20
   9  -3  -1    0.07    0.17
   9   3  -1    0.12    0.17
   8  -3  -1    0.49    0.17
   8  -3  -1    0.54    0.18
   8   3  -1    0.39    0.18
   8   3  -1    0.55    0.16
   7  -3  -1   17.45    0.57
   7  -3  -1   16.28    0.56
   7   3  -1   17.55    0.56
   6  -3  -1    0.98    0.15
   6  -3  -1    1.07    0.16
   6   3  -1    1.03    0.16
   5  -3  -1    0.04    0.09
   5  -3  -1    0.23    0.10
   5   3  -1    0.07    0.10
   4  -3  -1    2.07    0.16
   4  -3  -1    1.88    0.14
   4   3  -1    1.96    0.16
   3  -3  -1   40.26    0.94
   3  -3  -1   40.53    1.01
   3   3  -1   41.02    0.94
   2  -3  -1   20.39    0.49
   2  -3  -1   20.85    0.52
  -2   3   1   21.08    0.49
   2   3  -1   20.05    0.49
   1  -3  -1   48.91    1.07
   1  -3  -1   48.57    1.19
  -1  -3   1   50.10    1.08
  -1   3   1   49.88    1.07
   1   3  -1   50.26    1.08
  -1   3   1   49.43    1.18
   0  -3  -1    2.68    0.12
   0   3   1    2.91    0.12
   0   3   1    3.11    0.09
   0   3  -1    3.37    0.11
   1  -3   1   17.46    0.44
   1  -3   1   16.41    0.40
   1  -3   1   16.81    0.44
  -1  -3  -1   16.77    0.44
  -1   3  -1   16.97    0.44
  -1   3  -1   17.30    0.44
   1   3   1   17.11    0.44
  -1   3  -1   16.99    0.40
   1   3   1   16.82    0.39
   1   3   1   16.23    0.39
  -2  -3  -1   46.71    1.20
   2  -3   1   49.95    1.09
   2  -3   1   50.36    1.21
  -2  -3  -1   48.61    1.08
   2  -3   1   49.02    1.21
  -2   3  -1   49.74    1.09
  -2   3  -1   49.24    1.21
  -2   3  -1   50.17    1.21
   2   3   1   49.04    1.08
   2   3   1   49.00    1.21
   3  -3   1   34.07    0.87
   3  -3   1   34.57    0.80
  -3  -3  -1   33.79    0.79
  -3  -3  -1   33.63    0.86
   3   3   1   33.53    0.79
   3   3   1   32.83    0.87
   4  -3   1    0.72    0.12
   4  -3   1    0.62    0.11
   4   3   1    0.92    0.12
   5  -3   1    8.47    0.32
   5  -3   1    8.78    0.34
   5   3   1    8.42    0.31
   6  -3   1   79.87    2.02
   6  -3   1   79.99    1.84
   6   3   1   78.68    1.83
   6   3   1   78.37    2.01
   7  -3   1   -0.06    0.14
   7  -3   1   -0.21    0.14
   7   3   1    0.07    0.13
   7   3   1   -0.10    0.12
   8  -3   1    0.83    0.20
   8  -3   1    0.75    0.20
   8   3   1    0.48    0.18
   8   3   1    0.57    0.19
   9  -3   1   11.62    0.53
   9   3   1   11.86    0.53
   9  -4  -1    1.24    0.23
   9   4  -1    1.34    0.22
   8  -4  -1    0.54    0.17
   8  -4  -1    0.73    0.19
   8   4  -1    0.87    0.20
   8   4  -1    0.69    0.18
   7  -4  -1   19.73    0.64
   7  -4  -1   20.22    0.63
   6  -4  -1    9.85    0.38
   6  -4  -1   10.10    0.38
   6   4  -1    9.65    0.38
   5  -4  -1    0.76    0.12
   5  -4  -1    0.73    0.13
   5   4  -1    0.66    0.12
   5   4  -1    0.89    0.11
   4  -4  -1    9.10    0.31
   4  -4  -1    9.14    0.30
   4   4  -1    8.50    0.30
   3  -4  -1  186.34    4.45
   3  -4  -1  183.52    3.99
   3   4  -1  191.56    4.00
   2  -4  -1   19.53    0.52
   2  -4  -1   19.53    0.48
  -2   4   1   20.85    0.48
   2   4  -1   20.06    0.48
   2   4  -1   19.85    0.49
  -1  -4   1   15.24    0.37
   1  -4  -1   15.09    0.39
   1  -4  -1   14.86    0.36
   1   4  -1   15.41    0.37
  -1   4   1   15.09    0.36
  -1   4   1   15.58    0.39
   0  -4  -1 1000.00   23.31
   0  -4   1  966.57   20.78
   0  -4  -1  983.90   20.71
   0   4   1  989.18   23.29
   0   4   1  991.96   20.71
   0   4  -1  989.26   20.79
  -1  -4  -1  105.97    2.59
   1  -4   1  108.54    2.59
   1  -4   1  111.29    2.59
   1  -4   1  108.84    2.32
  -1  -4  -1  108.18    2.31
  -1   4  -1  110.28    2.59
   1   4   1  108.97    2.31
  -1   4  -1  109.79    2.59
  -1   4  -1  111.26    2.32
   1   4   1  105.61    2.59
  -2  -4  -1    0.02    0.06
   2  -4   1    0.00    0.06
   2  -4   1    0.06    0.06
   2  -4   1    0.04    0.07
   2   4   1    0.08    0.06
   2   4   1   -0.04    0.06
  -2   4  -1    0.01    0.06
  -2   4  -1    0.04    0.06
   2   4   1    0.07    0.06
  -2   4  -1   -0.10    0.06
  -3  -4  -1   -0.02    0.07
   3  -4   1    0.00    0.07
   3  -4   1   -0.01    0.08
  -3  -4  -1   -0.01    0.07
   3   4   1    0.01    0.07
   3   4   1    0.01    0.08
   4  -4   1    0.16    0.09
   4  -4   1    0.11    0.09
   4   4   1    0.15    0.09
   5  -4   1    2.38    0.20
   5  -4   1    2.58    0.20
   5   4   1    2.64    0.19
   6  -4   1   61.70    1.61
   6  -4   1   61.21    1.47
   6   4   1   61.24    1.46
   7  -4   1    1.62    0.21
   7  -4   1    1.42    0.21
   7   4   1    1.56    0.20
   7   4   1    1.56    0.20
   8  -4   1    2.05    0.25
   8  -4   1    1.92    0.24
   8   4   1    2.05    0.25
   8   4   1    1.84    0.24
   9  -4   1    2.74    0.31
   9   4   1    2.38    0.29
   9  -5  -1    0.08    0.17
   9   5  -1   -0.08    0.16
   8  -5  -1    7.07    0.37
   8  -5  -1    7.24    0.38
   8   5  -1    7.49    0.38
   8   5  -1    6.76    0.34
   7  -5  -1   35.41    1.01
   7  -5  -1   35.24    0.96
   7   5  -1   35.33    0.96
   6  -5  -1   24.15    0.70
   6  -5  -1   23.17    0.67
   6   5  -1   23.02    0.67
   5  -5  -1    6.28    0.27
   5  -5  -1    5.94    0.26
   5   5  -1    5.74    0.25
   5   5  -1    6.28    0.24
   4  -5  -1   10.64    0.35
   4   5  -1   10.91    0.34
   3  -5  -1   27.22    0.70
   3   5  -1   26.62    0.66
  -2  -5   1  163.07    3.41
   2  -5  -1  157.78    3.79
   2  -5  -1  155.16    3.39
   2   5  -1  159.54    3.40
  -2   5   1  163.11    3.40
   1  -5  -1    2.83    0.12
   1  -5  -1    2.96    0.12
  -1  -5   1    2.61    0.13
  -1   5   1    2.80    0.12
  -1   5   1    2.71    0.12
   1   5  -1    2.84    0.13
   0  -5  -1  474.32   11.42
   0  -5  -1  487.70   10.17
   0  -5   1  472.83   10.18
   0   5   1  477.26   10.16
   0   5   1  479.77   11.42
   0   5  -1  481.96   10.16
   0   5  -1  488.29   11.34
   0   5  -1  490.09   11.34
   1  -5   1   30.24    0.76
  -1  -5  -1   30.72    0.76
  -1  -5  -1   29.95    0.68
   1  -5   1   30.24    0.76
   1  -5   1   30.71    0.69
  -1   5  -1   31.14    0.76
   1   5   1   30.74    0.77
   1   5   1   30.12    0.68
  -1   5  -1   31.22    0.77
  -1   5  -1   31.15    0.69
   2  -5   1   34.42    0.87
  -2  -5  -1   33.98    0.86
   2  -5   1   34.48    0.79
   2   5   1   34.56    0.87
  -2   5  -1   34.81    0.79
   2   5   1   34.24    0.78
   2   5   1   34.06    0.78
  -2   5  -1   34.43    0.87
  -3  -5  -1    7.32    0.24
   3  -5   1    7.19    0.25
   3  -5   1    7.52    0.27
   3   5   1    7.12    0.26
   3   5   1    7.41    0.25
   4  -5   1    1.71    0.15
   4  -5   1    1.89    0.16
   4   5   1    1.53    0.16
   4   5   1    1.80    0.15
   5  -5   1   35.19    0.96
   5  -5   1   35.98    0.90
   5   5   1   34.88    0.88
   6  -5   1   17.11    0.58
   6  -5   1   17.51    0.56
   6   5   1   18.47    0.55
   7  -5   1    9.72    0.41
   7  -5   1    9.84    0.42
   7   5   1    9.88    0.42
   7   5   1   10.11    0.41
   8  -5   1   12.65    0.51
   8  -5   1   12.72    0.52
   8   5   1   12.04    0.51
   8   5   1   12.74    0.50
   9  -5   1    6.46    0.40
   9   5   1    6.92    0.41
   9  -6  -1    3.97    0.32
   9   6  -1    3.15    0.28
   8  -6  -1    2.43    0.25
   8  -6  -1    2.79    0.27
   8   6  -1    2.36    0.23
   8   6  -1    2.51    0.26
   7  -6  -1    1.32    0.19
   7  -6  -1    1.52    0.21
   7   6  -1    1.61    0.21
   6  -6  -1    5.29    0.28
   6  -6  -1    4.95    0.27
   6   6  -1    4.99    0.28
   5  -6  -1    0.10    0.10
   5  -6  -1    0.10    0.11
   5   6  -1    0.11    0.09
   5   6  -1    0.06    0.08
   4  -6  -1   80.97    2.02
   4   6  -1   83.01    1.84
   3  -6  -1   41.57    0.96
   3  -6  -1   41.73    1.05
   3   6  -1   41.33    0.96
   2  -6  -1    9.42    0.28
  -2  -6   1   10.06    0.29
   2  -6  -1    9.06    0.29
  -2   6   1    9.97    0.28
   1  -6  -1  362.43    8.74
   1  -6  -1  363.95    7.80
  -1  -6   1  372.98    7.84
  -1   6   1  376.82    7.80
   1   6  -1  371.60    7.82
  -1   6   1  364.57    8.70
   0  -6  -1   23.32    0.61
   0  -6  -1   23.77    0.54
   0  -6   1   24.06    0.56
   0   6  -1   23.90    0.58
   0   6   1   24.14    0.61
   0   6   1   22.91    0.54
   0   6  -1   23.34    0.58
   0   6  -1   23.09    0.55
  -1  -6  -1   19.13    0.51
   1  -6   1   19.59    0.50
  -1  -6  -1   19.06    0.46
   1  -6   1   20.22    0.51
   1  -6   1   19.53    0.47
  -1   6  -1   19.97    0.51
   1   6   1   19.65    0.51
  -1   6  -1   19.67    0.47
   1   6   1   19.37    0.46
  -1   6  -1   19.64    0.51
   2  -6   1   10.40    0.30
   2  -6   1   10.22    0.31
  -2  -6  -1   10.50    0.31
  -2   6  -1   10.42    0.31
   2   6   1   10.53    0.32
   2   6   1   10.29    0.28
  -2   6  -1   10.42    0.30
   2   6   1   10.47    0.29
  -3  -6  -1    2.01    0.13
   3  -6   1    2.42    0.15
   3  -6   1    2.20    0.16
   3   6   1    1.59    0.15
   3   6   1    2.13    0.14
   4  -6   1   23.95    0.63
   4  -6   1   23.75    0.68
   4   6   1   24.40    0.67
   4   6   1   24.26    0.62
   5  -6   1   10.52    0.37
   5  -6   1   10.51    0.39
   5   6   1   10.48    0.36
   6  -6   1    0.77    0.17
   6  -6   1    1.19    0.18
   6   6   1    1.11    0.17
   7  -6   1    6.03    0.33
   7  -6   1    6.28    0.34
   7   6   1    5.92    0.32
   7   6   1    5.85    0.32
   8  -6   1   11.30    0.49
   8  -6   1   11.47    0.48
   8   6   1   10.99    0.47
   8   6   1   11.23    0.47
   9  -6   1    7.20    0.42
   9   6   1    6.55    0.40
   9  -7  -1    0.77    0.21
   9   7  -1    0.97    0.20
   8  -7  -1    6.19    0.35
   8  -7  -1    6.31    0.36
   8   7  -1    5.68    0.35
   7  -7  -1    0.10    0.14
   7  -7  -1    0.18    0.15
   7   7  -1    0.04    0.14
   6  -7  -1   18.58    0.57
   6  -7  -1   18.30    0.58
   6   7  -1   17.22    0.56
   5  -7  -1    6.64    0.28
   5  -7  -1    6.24    0.27
   5   7  -1    5.93    0.24
   5   7  -1    6.25    0.27
   4  -7  -1   81.80    2.03
   4   7  -1   83.14    1.84
   4   7  -1   81.52    1.98
   3  -7  -1   25.79    0.64
   3  -7  -1   26.33    0.69
   3   7  -1   25.69    0.64
  -2  -7   1   27.16    0.65
   2  -7  -1   26.25    0.69
   2  -7  -1   26.39    0.63
  -2   7   1   27.30    0.64
   1  -7  -1   66.56    1.43
  -1  -7   1   65.50    1.44
   1  -7  -1   65.06    1.60
  -1   7   1   65.55    1.59
  -1   7   1   67.29    1.43
   1   7  -1   65.77    1.44
   0  -7   1  227.06    4.80
   0  -7  -1  224.24    4.81
   0  -7  -1  226.18    5.38
   0   7   1  227.03    5.38
   0   7   1  225.01    4.79
   0   7  -1  234.43    5.36
   0   7  -1  227.87    5.38
   0   7  -1  229.03    4.80
   1  -7   1   25.58    0.60
  -1  -7  -1   25.70    0.59
  -1  -7  -1   25.41    0.65
   1  -7   1   25.35    0.65
   1   7   1   25.42    0.66
  -1   7  -1   26.13    0.60
  -1   7  -1   25.86    0.65
   1   7   1   25.53    0.59
   2  -7   1   23.86    0.62
  -2  -7  -1   23.10    0.60
  -2  -7  -1   22.50    0.56
   2  -7   1   23.27    0.57
   2   7   1   23.93    0.62
  -2   7  -1   23.99    0.57
   2   7   1   22.97    0.56
   3  -7   1   55.78    1.29
   3  -7   1   56.76    1.43
   3   7   1   58.90    1.29
   3   7   1   56.25    1.42
   4  -7   1    1.56    0.15
   4  -7   1    1.34    0.14
   4   7   1    1.39    0.14
   4   7   1    1.34    0.13
   5  -7   1    4.22    0.24
   5  -7   1    4.44    0.24
   5   7   1    4.51    0.23
   6  -7   1    0.32    0.14
   6  -7   1    0.42    0.15
   6   7   1    0.42    0.14
   7  -7   1    4.64    0.31
   7  -7   1    5.34    0.31
   7   7   1    5.18    0.31
   8  -7   1    2.42    0.27
   8  -7   1    2.85    0.28
   8   7   1    2.98    0.28
   8   7   1    3.27    0.28
   9  -8  -1    0.12    0.18
   9   8  -1    0.11    0.17
   8  -8  -1    0.04    0.16
   8  -8  -1    0.20    0.15
   8   8  -1    0.49    0.17
   7  -8  -1    1.79    0.21
   7  -8  -1    2.05    0.22
   7   8  -1    1.69    0.21
   6  -8  -1  117.76    2.91
   6   8  -1  117.00    2.64
   5  -8  -1    7.34    0.30
   5  -8  -1    7.29    0.30
   5   8  -1    7.51    0.30
   5   8  -1    7.63    0.27
   4  -8  -1    0.54    0.12
   4  -8  -1    0.79    0.12
   4   8  -1    0.61    0.12
   4   8  -1    0.68    0.09
   3  -8  -1   14.68    0.44
   3  -8  -1   14.52    0.41
   3   8  -1   14.98    0.42
   2  -8  -1  115.74    2.51
  -2  -8   1  117.50    2.52
   2  -8  -1  116.44    2.80
  -2   8   1  116.05    2.50
  -1  -8   1   33.36    0.76
   1  -8  -1   31.81    0.75
   1  -8  -1   32.48    0.83
  -1   8   1   33.12    0.75
   1   8  -1   33.04    0.76
   0  -8   1  182.54    3.88
   0  -8  -1  183.76    3.87
   0  -8  -1  181.99    4.34
   0   8  -1  189.96    4.32
   0   8  -1  181.70    3.88
   0   8   1  179.72    3.86
   0   8   1  183.02    4.34
   0   8  -1  180.10    4.32
  -1  -8  -1    2.11    0.11
  -1  -8  -1    2.03    0.12
   1  -8   1    2.26    0.12
   1  -8   1    1.99    0.11
  -1   8  -1    2.14    0.12
  -1   8  -1    2.42    0.13
   1   8   1    2.09    0.13
   1   8   1    2.17    0.12
  -2  -8  -1   45.11    1.15
   2  -8   1   47.67    1.17
  -2  -8  -1   46.37    1.06
   2  -8   1   47.04    1.07
  -2   8  -1   47.90    1.06
   2   8   1   45.55    1.16
   2   8   1   47.97    1.06
   3  -8   1   18.42    0.54
   3  -8   1   19.00    0.51
   3   8   1   19.11    0.50
   4  -8   1   47.55    1.13
   4  -8   1   47.88    1.23
   4   8   1   47.22    1.22
   4   8   1   47.24    1.12
   5  -8   1    3.66    0.23
   5  -8   1    3.57    0.23
   5   8   1    3.73    0.22
   6  -8   1   16.79    0.57
   6  -8   1   15.85    0.54
   6   8   1   17.63    0.54
   7  -8   1   36.01    0.98
   7  -8   1   35.27    1.04
   7   8   1   35.80    0.97
   8  -8   1    0.55    0.19
   8  -8   1    0.27    0.18
   8   8   1    0.45    0.19
   8   8   1    0.45    0.18
   9  -9  -1    1.19    0.24
   9   9  -1    0.91    0.21
   8  -9  -1    2.01    0.24
   8  -9  -1    1.54    0.22
   8   9  -1    1.62    0.23
   7  -9  -1   -0.07    0.14
   7  -9  -1    0.15    0.15
   7   9  -1    0.09    0.14
   6  -9  -1    4.26    0.25
   6  -9  -1    4.66    0.27
   6   9  -1    3.84    0.24
   5  -9  -1    0.75    0.14
   5  -9  -1    0.82    0.14
   5   9  -1    0.85    0.11
   5   9  -1    0.79    0.14
   4  -9  -1   47.73    1.23
   4   9  -1   47.77    1.18
   4   9  -1   47.51    1.13
   3  -9  -1    0.76    0.11
   3  -9  -1    0.86    0.11
   3   9  -1    0.60    0.06
   2  -9  -1    1.07    0.11
  -2  -9   1    1.04    0.11
   2  -9  -1    0.83    0.09
  -2   9   1    1.08    0.10
   1  -9  -1   72.82    1.60
   1  -9  -1   73.70    1.79
  -1  -9   1   73.39    1.62
   1   9  -1   74.04    1.61
  -1   9   1   74.36    1.60
   1   9  -1   72.65    1.74
   0  -9  -1  139.63    3.01
   0  -9   1  138.83    3.32
   0  -9   1  144.31    3.02
   0  -9  -1  138.57    3.37
   0   9   1  143.15    3.37
   0   9  -1  142.47    3.35
   0   9   1  141.54    3.01
   0   9  -1  142.09    3.02
  -1  -9  -1   56.81    1.28
   1  -9   1   57.47    1.29
  -1  -9  -1   57.67    1.42
   1  -9   1   58.68    1.41
  -1   9  -1   58.87    1.42
   1   9   1   57.08    1.27
   1   9   1   58.28    1.42
  -1   9  -1   58.85    1.29
  -2  -9  -1   39.86    0.93
   2  -9   1   40.73    0.94
   2  -9   1   41.12    1.02
  -2  -9  -1   40.16    1.01
   2   9   1   40.04    1.02
   2   9   1   40.36    0.93
   3  -9   1  230.41    5.50
   3  -9   1  229.16    4.93
   3   9   1  232.98    4.92
   3   9   1  230.76    5.49
   4  -9   1    1.32    0.15
   4  -9   1    1.52    0.15
   4   9   1    1.48    0.15
   4   9   1    1.36    0.14
   5  -9   1   12.36    0.43
   5  -9   1   12.96    0.43
   5   9   1   12.04    0.41
   6  -9   1   35.68    1.02
   6  -9   1   36.45    0.96
   6   9   1   36.80    0.95
   7  -9   1    1.64    0.21
   7  -9   1    1.22    0.20
   7   9   1    1.67    0.21
   8  -9   1    0.64    0.20
   8  -9   1    0.46    0.20
   8   9   1    0.60    0.19
   8 -10  -1    0.44    0.19
   8 -10  -1    0.61    0.18
   8  10  -1    0.62    0.17
   7 -10  -1    0.51    0.17
   7 -10  -1    0.83    0.18
   7  10  -1    0.58    0.17
   6 -10  -1    5.46    0.30
   6 -10  -1    5.06    0.29
   6  10  -1    5.91    0.29
   5 -10  -1   12.48    0.42
   5 -10  -1   12.10    0.43
   5  10  -1   12.32    0.42
   5  10  -1   13.19    0.39
   4 -10  -1    0.10    0.10
   4 -10  -1    0.12    0.10
   4  10  -1    0.23    0.10
   4  10  -1    0.10    0.07
   3 -10  -1    2.19    0.15
   3 -10  -1    2.02    0.16
  -3 -10   1    2.25    0.16
   3  10  -1    1.96    0.10
  -2 -10   1    1.74    0.14
   2 -10  -1    1.52    0.13
   2 -10  -1    1.47    0.13
   2  10  -1    1.57    0.08
  -1 -10   1    3.83    0.17
   1 -10  -1    3.61    0.16
   1 -10  -1    3.64    0.17
   1  10  -1    3.77    0.13
  -1  10   1    3.99    0.16
   1  10  -1    3.81    0.18
   0 -10   1   12.80    0.35
   0 -10  -1   12.52    0.33
   0 -10  -1   12.23    0.36
   0 -10   1   11.94    0.31
   0  10   1   11.97    0.36
   0  10  -1   12.22    0.34
   0  10   1   12.15    0.33
   0  10  -1   12.28    0.34
  -1 -10  -1   18.62    0.47
   1 -10   1   18.75    0.49
  -1 -10  -1   18.15    0.50
  -1  10  -1   18.85    0.47
   1  10   1   18.28    0.51
  -1  10  -1   18.72    0.50
   1  10   1   18.80    0.46
  -2 -10  -1    0.10    0.07
  -2 -10  -1    0.09    0.07
   2 -10   1    0.03    0.07
   2 -10   1    0.13    0.08
   2  10   1    0.07    0.08
   2  10   1    0.09    0.07
  -3 -10  -1    3.33    0.17
   3 -10   1    4.65    0.21
   3 -10   1    4.07    0.20
   3  10   1    4.76    0.20
   4 -10   1    3.91    0.21
   4 -10   1    3.78    0.22
   4  10   1    4.27    0.22
   4  10   1    4.05    0.21
   5 -10   1   11.42    0.40
   5 -10   1   11.06    0.40
   5  10   1   10.79    0.37
   6 -10   1   16.34    0.54
   6 -10   1   16.33    0.56
   6  10   1   16.80    0.53
   7 -10   1    1.29    0.19
   7 -10   1    1.41    0.21
   7  10   1    1.00    0.18
   8 -10   1    5.41    0.35
   8 -10   1    5.35    0.35
   8  10   1    4.87    0.33
   8 -11  -1   13.34    0.54
   8 -11  -1   13.86    0.54
   8  11  -1   13.47    0.53
   7 -11  -1    5.43    0.32
   7 -11  -1    5.51    0.32
   7  11  -1    5.03    0.31
   6 -11  -1    5.16    0.28
   6 -11  -1    4.78    0.28
   6  11  -1    4.72    0.26
   5 -11  -1    4.48    0.25
   5 -11  -1    4.93    0.25
   5  11  -1    5.11    0.25
   4 -11  -1   30.42    0.84
   4 -11  -1   30.34    0.78
   4  11  -1   30.67    0.78
   4  11  -1   30.29    0.78
   3 -11  -1   14.45    0.42
  -3 -11   1   13.91    0.42
   3 -11  -1   14.23    0.44
   3  11  -1   13.96    0.38
   2 -11  -1   50.29    1.17
   2 -11  -1   51.90    1.29
  -2 -11   1   51.48    1.18
   2  11  -1   52.11    1.24
  -1 -11   1   50.53    1.14
   1 -11  -1   49.88    1.13
   1 -11  -1   49.77    1.25
  -1  11   1   51.12    1.13
   1  11  -1   48.80    1.21
   0 -11  -1    2.44    0.14
   0 -11  -1    2.49    0.13
   0 -11   1    2.13    0.09
   0 -11   1    2.36    0.15
   0  11  -1    2.15    0.12
   0  11   1    2.34    0.13
   0  11  -1    2.39    0.15
  -1 -11  -1    7.87    0.25
   1 -11   1    7.53    0.25
  -1 -11  -1    7.20    0.24
   1 -11   1    7.79    0.24
   1  11   1    7.11    0.24
  -1  11  -1    7.52    0.26
   1  11   1    7.73    0.26
  -2 -11  -1   36.28    0.93
  -2 -11  -1   36.62    0.87
   2 -11   1   36.89    0.95
   2 -11   1   36.69    0.88
   2  11   1   37.87    0.95
  -3 -11  -1   52.76    1.29
   3 -11   1   52.85    1.23
   3 -11   1   51.88    1.34
   3  11   1   53.05    1.33
   4 -11   1    0.13    0.10
   4 -11   1    0.05    0.10
   4  11   1   -0.04    0.09
   4  11   1    0.04    0.10
   5 -11   1    1.95    0.19
   5 -11   1    2.05    0.20
   5  11   1    2.08    0.18
   6 -11   1    1.09    0.18
   6 -11   1    1.14    0.19
   6  11   1    1.16    0.17
   7 -11   1    0.04    0.15
   7 -11   1    0.09    0.14
   7  11   1   -0.13    0.14
   8 -11   1    9.69    0.45
   8 -11   1    9.54    0.46
   8  11   1    9.16    0.43
   8 -12  -1    0.87    0.21
   8 -12  -1    1.40    0.23
   8  12  -1    0.67    0.20
   7 -12  -1    2.99    0.25
   7 -12  -1    3.11    0.26
   7  12  -1    2.89    0.25
   6 -12  -1    2.45    0.21
   6 -12  -1    2.15    0.21
   6  12  -1    2.00    0.20
   5 -12  -1    0.15    0.12
   5 -12  -1   -0.06    0.11
   5  12  -1    0.07    0.11
   4 -12  -1   19.78    0.60
   4 -12  -1   19.75    0.57
   4  12  -1   20.36    0.57
   4  12  -1   22.03    0.56
   3 -12  -1   34.40    0.84
   3 -12  -1   34.78    0.92
  -3 -12   1   34.51    0.85
   3  12  -1   33.92    0.86
  -2 -12   1   67.81    1.52
   2 -12  -1   66.60    1.67
   2 -12  -1   66.69    1.51
   2  12  -1   67.99    1.62
   1 -12  -1   30.74    0.73
   1 -12  -1   30.67    0.80
  -1 -12   1   30.93    0.74
   1  12  -1   30.13    0.76
  -1  12   1   30.00    0.72
   0 -12   1  116.51    2.53
   0 -12  -1  117.41    2.81
   0 -12   1  118.62    2.76
   0 -12  -1  113.18    2.52
   0  12  -1  118.08    2.80
   0  12   1  117.09    2.52
  -1 -12  -1   42.33    1.00
  -1 -12  -1   43.51    1.09
   1 -12   1   44.05    1.08
  -1  12  -1   44.33    1.10
   1  12   1   43.81    1.10
   1  12   1   42.70    0.99
   2 -12   1   48.85    1.12
  -2 -12  -1   47.95    1.11
   2 -12   1   48.87    1.21
   2  12   1   46.59    1.21
   3 -12   1    0.14    0.09
   3 -12   1    0.17    0.10
  -3 -12  -1   -0.01    0.07
  -3 -12  -1    0.19    0.08
   3  12   1    0.10    0.09
   4 -12   1    8.14    0.31
   4 -12   1    7.97    0.31
   4  12   1    7.89    0.30
   5 -12   1    3.67    0.24
   5 -12   1    3.50    0.24
   5  12   1    3.58    0.22
   6 -12   1    8.33    0.37
   6 -12   1    7.39    0.35
   6  12   1    8.07    0.35
   7 -12   1    7.97    0.39
   7 -12   1    7.98    0.39
   7  12   1    7.96    0.37
   8 -12   1    4.69    0.34
   8 -12   1    5.23    0.33
   8  12   1    4.82    0.33
   8 -13  -1    0.91    0.21
   8 -13  -1    1.21    0.22
   8  13  -1    0.85    0.20
   7 -13  -1    0.01    0.15
   7 -13  -1    0.06    0.14
   7  13  -1    0.02    0.14
   6 -13  -1   11.05    0.43
   6 -13  -1   11.50    0.44
   6  13  -1   11.11    0.42
   5 -13  -1    0.72    0.15
   5 -13  -1    0.65    0.14
   5  13  -1    0.46    0.13
   4 -13  -1    0.01    0.10
   4 -13  -1   -0.05    0.10
   4  13  -1   -0.02    0.08
   4  13  -1    0.05    0.10
   3 -13  -1   39.89    0.97
  -3 -13   1   40.42    0.98
   3 -13  -1   39.66    1.06
   3  13  -1   41.38    1.01
  -2 -13   1    0.97    0.12
   2 -13  -1    1.09    0.12
   2 -13  -1    1.20    0.13
   2  13  -1    1.12    0.10
   1 -13  -1    0.32    0.08
   1 -13  -1    0.33    0.09
  -1 -13   1    0.21    0.08
   1  13  -1    0.35    0.07
   0 -13  -1  213.86    4.59
   0 -13  -1  217.59    5.13
   0 -13   1  216.63    4.61
   0 -13   1  215.56    5.08
   0  13  -1  215.84    5.12
   1 -13   1    4.82    0.19
  -1 -13  -1    4.89    0.20
   1 -13   1    5.09    0.22
  -1 -13  -1    4.48    0.20
  -1  13  -1    5.12    0.21
   1  13   1    4.90    0.21
   2 -13   1   10.92    0.35
   2 -13   1   11.74    0.36
  -2 -13  -1   10.39    0.34
   2  13   1   11.50    0.36
   3 -13   1    0.13    0.10
  -3 -13  -1    0.21    0.07
   3 -13   1    0.23    0.10
  -3 -13  -1    0.29    0.09
   3  13   1    0.10    0.09
   4 -13   1    0.09    0.11
   4 -13   1    0.07    0.10
   4  13   1    0.07    0.10
   5 -13   1   12.58    0.45
   5 -13   1   12.13    0.43
   5  13   1   12.53    0.42
   6 -13   1    0.25    0.15
   6 -13   1    0.13    0.14
   6  13   1    0.08    0.13
   7 -13   1    4.96    0.31
   7 -13   1    4.90    0.31
   7  13   1    4.53    0.30
   8 -13   1    0.80    0.21
   8  13   1    0.62    0.20
   8 -14  -1    0.21    0.19
   8 -14  -1    0.67    0.20
   8  14  -1    0.53    0.20
   7 -14  -1    0.54    0.16
   7 -14  -1    0.22    0.16
   7  14  -1    0.51    0.16
   6 -14  -1    3.19    0.25
   6 -14  -1    2.71    0.22
   6  14  -1    2.84    0.22
   5 -14  -1   11.22    0.40
   5 -14  -1   10.47    0.40
   5  14  -1   10.62    0.39
   4 -14  -1    1.46    0.16
   4 -14  -1    1.38    0.16
   4  14  -1    1.22    0.12
   3 -14  -1   19.68    0.58
  -3 -14   1   19.83    0.55
   3 -14  -1   19.76    0.54
   3  14  -1   18.69    0.52
  -2 -14   1   54.91    1.28
   2 -14  -1   55.63    1.27
   2 -14  -1   55.39    1.40
   2  14  -1   55.08    1.35
   1 -14  -1    0.15    0.08
  -1 -14   1    0.09    0.08
   1 -14  -1    0.15    0.08
   1  14  -1    0.18    0.07
  -1 -14  -1   42.60    1.10
  -1 -14  -1   44.48    1.02
   1 -14   1   43.66    1.03
  -1  14  -1   44.88    1.12
  -2 -14  -1    9.91    0.32
   2 -14   1   10.17    0.33
   2 -14   1    9.88    0.33
   2  14   1   10.03    0.34
  -3 -14  -1    4.00    0.16
   3 -14   1    3.43    0.21
  -3 -14  -1    3.47    0.20
   3 -14   1    3.60    0.20
   3  14   1    4.25    0.22
   4 -14   1   24.31    0.71
   4 -14   1   24.93    0.68
   4  14   1   24.93    0.66
   5 -14   1    0.18    0.13
   5 -14   1   -0.02    0.12
   5  14   1   -0.02    0.12
   6 -14   1    1.14    0.18
   6 -14   1    1.78    0.21
   6  14   1    1.52    0.19
   7 -14   1    2.55    0.26
   7 -14   1    2.80    0.27
   7  14   1    2.89    0.26
   8  14   1    0.91    0.21
   8 -15  -1    3.25    0.29
   7 -15  -1   -0.02    0.14
   7 -15  -1    0.02    0.15
   7  15  -1    0.05    0.15
   6 -15  -1   16.77    0.56
   6 -15  -1   17.40    0.59
   6  15  -1   16.57    0.56
   5 -15  -1   -0.10    0.12
   5 -15  -1    0.04    0.11
   5  15  -1   -0.06    0.11
  -4 -15   1   53.78    1.32
   4 -15  -1   55.47    1.44
   4 -15  -1   53.48    1.31
   4  15  -1   57.28    1.38
   3 -15  -1   22.45    0.61
  -3 -15   1   21.49    0.62
   3 -15  -1   23.09    0.66
   3  15  -1   22.44    0.60
   2 -15  -1    1.07    0.13
  -2 -15   1    1.21    0.13
   2 -15  -1    1.15    0.13
   2  15  -1    0.89    0.09
  -1 -15   1    2.41    0.17
   1 -15  -1    2.32    0.15
   1 -15  -1    2.60    0.17
   1  15  -1    2.24    0.13
   0 -15  -1    2.11    0.14
   0 -15   1    2.28    0.10
   0 -15  -1    2.16    0.15
   0 -15   1    2.13    0.15
   0  15  -1    2.47    0.15
  -1 -15  -1    4.57    0.19
   1 -15   1    3.53    0.19
  -1 -15  -1    3.75    0.19
  -1  15  -1    3.88    0.19
   2 -15   1   13.33    0.41
   2 -15   1   13.86    0.41
  -2 -15  -1   13.10    0.40
   3 -15   1   30.13    0.79
  -3 -15  -1   30.09    0.78
   3 -15   1   30.89    0.84
  -3 -15  -1   31.39    0.78
   4 -15   1    1.17    0.15
   4 -15   1    1.44    0.17
   4  15   1    1.37    0.16
   5 -15   1    1.15    0.17
   5 -15   1    1.16    0.18
   5  15   1    1.18    0.16
   6 -15   1    6.40    0.33
   6 -15   1    7.45    0.35
   6  15   1    7.09    0.33
   7 -15   1    0.79    0.19
   7 -15   1    0.80    0.19
   7  15   1    0.83    0.19
   8  15   1    0.21    0.17
   8 -16  -1    0.90    0.22
   7 -16  -1    2.63    0.25
   7 -16  -1    2.98    0.26
   7  16  -1    2.26    0.25
   6 -16  -1    2.81    0.25
   6 -16  -1    2.68    0.23
   6  16  -1    2.30    0.22
   5 -16  -1    2.57    0.22
   5 -16  -1    2.67    0.22
   5  16  -1    2.48    0.20
   4 -16  -1    3.03    0.21
   4 -16  -1    3.01    0.22
  -4 -16   1    2.62    0.21
   3 -16  -1    1.96    0.18
   3 -16  -1    2.21    0.18
  -3 -16   1    2.23    0.18
   3  16  -1    1.97    0.14
   2 -16  -1   34.03    0.86
  -2 -16   1   34.89    0.88
   2 -16  -1   35.86    0.94
   2  16  -1   35.96    0.90
   1 -16  -1    1.79    0.14
   1 -16  -1    2.11    0.15
  -1 -16   1    2.23    0.17
   1  16  -1    2.18    0.14
   0 -16   1   42.73    1.03
   0 -16  -1   43.91    1.09
   0 -16   1   41.30    1.01
   0 -16  -1   40.62    1.00
   0  16  -1   43.61    1.08
   1 -16   1   17.00    0.49
  -1 -16  -1   17.57    0.48
  -1 -16  -1   17.53    0.49
  -2 -16  -1    6.83    0.24
   2 -16   1    7.34    0.27
   2 -16   1    7.39    0.29
  -2 -16  -1    7.17    0.27
   3 -16   1    1.33    0.16
  -3 -16  -1    1.37    0.15
   3 -16   1    1.09    0.14
  -3 -16  -1    1.08    0.10
   4 -16   1   17.40    0.55
   4 -16   1   16.48    0.53
   4  16   1   17.02    0.51
   5 -16   1   20.36    0.64
   5 -16   1   19.13    0.61
   5  16   1   19.96    0.59
   6 -16   1    2.30    0.24
   6 -16   1    2.64    0.23
   6  16   1    1.91    0.21
   7 -16   1    9.98    0.45
   7  16   1   10.23    0.43
   8 -17  -1    0.79    0.21
   7 -17  -1    1.43    0.22
   7 -17  -1    1.23    0.21
   7  17  -1    1.52    0.21
   6 -17  -1    0.14    0.15
   6 -17  -1    0.31    0.16
   6  17  -1    0.36    0.15
   5 -17  -1    0.01    0.12
   5 -17  -1    0.03    0.14
   5  17  -1    0.35    0.14
   4 -17  -1   33.11    0.93
  -4 -17   1   32.47    0.87
   4 -17  -1   32.98    0.86
   3 -17  -1    3.21    0.20
  -3 -17   1    3.41    0.22
   3 -17  -1    2.97    0.20
   3  17  -1    3.07    0.17
  -2 -17   1    2.71    0.18
   2 -17  -1    2.57    0.18
   2 -17  -1    3.17    0.20
   2  17  -1    2.99    0.17
  -1 -17   1    1.53    0.15
   1 -17  -1    1.40    0.14
   1 -17  -1    1.34    0.14
   1  17  -1    1.27    0.13
   0 -17  -1    0.95    0.12
   0 -17  -1    1.41    0.14
   0 -17   1    1.06    0.13
   0 -17   1    1.44    0.09
   0  17  -1    1.58    0.14
   1 -17   1   49.48    1.18
  -1 -17  -1   50.69    1.25
  -1 -17  -1   48.73    1.16
   2 -17   1   22.84    0.63
   2 -17   1   24.57    0.66
  -2 -17  -1   24.05    0.63
  -2 -17  -1   22.85    0.63
  -3 -17  -1    3.26    0.20
  -3 -17  -1    3.36    0.15
   3 -17   1    3.44    0.22
   3 -17   1    3.40    0.21
   4 -17   1    1.80    0.19
   4 -17   1    1.68    0.19
   5 -17   1    0.25    0.14
   5 -17   1    0.20    0.15
   5  17   1    0.27    0.13
   6 -17   1    3.68    0.26
   6 -17   1    3.22    0.27
   6  17   1    3.36    0.26
   7 -17   1    0.42    0.18
   7  17   1    0.39    0.17
   8 -18  -1    1.52    0.25
   7 -18  -1    0.02    0.15
   7 -18  -1    0.05    0.16
   7  18  -1    0.02    0.13
   6 -18  -1    3.78    0.26
   6 -18  -1    3.40    0.26
   6  18  -1    3.58    0.27
   5 -18  -1    2.15    0.22
   5 -18  -1    2.26    0.21
   5  18  -1    2.54    0.22
   4 -18  -1    0.07    0.14
  -4 -18   1    0.08    0.12
   4 -18  -1    0.17    0.11
   3 -18  -1    0.78    0.14
   3 -18  -1    0.97    0.15
  -3 -18   1    0.86    0.14
   3  18  -1    0.89    0.11
   2 -18  -1    9.17    0.33
   2 -18  -1    9.24    0.34
  -2 -18   1    9.11    0.33
   2  18  -1    9.16    0.31
  -1 -18   1    1.29    0.14
   1 -18  -1    1.41    0.14
   1 -18  -1    1.49    0.15
   1  18  -1    1.67    0.14
   0 -18   1   34.62    0.84
   0 -18  -1   35.05    0.91
   0 -18  -1   32.38    0.84
   0 -18   1   34.33    0.86
   0  18  -1   34.67    0.90
   1 -18   1    0.07    0.06
  -1 -18  -1    0.17    0.09
   1 -18   1    0.11    0.09
  -2 -18  -1   15.14    0.47
   2 -18   1   16.25    0.49
   2 -18   1   16.05    0.48
  -2 -18  -1   16.32    0.45
  -3 -18  -1    2.08    0.18
   3 -18   1    1.78    0.18
   3 -18   1    2.01    0.19
   4 -18   1   25.44    0.74
   4 -18   1   27.24    0.78
   5 -18   1    4.22    0.27
   5 -18   1    4.12    0.27
   5  18   1    4.17    0.26
   6 -18   1    3.44    0.28
   6  18   1    3.89    0.27
   7 -18   1    0.27    0.18
   7  18   1    0.43    0.17
   7 -19  -1    0.25    0.17
   7 -19  -1    0.07    0.17
   7  19  -1    0.05    0.15
   6 -19  -1    4.21    0.29
   6 -19  -1    3.93    0.27
   6  19  -1    3.90    0.28
   5 -19  -1    7.05    0.36
   5 -19  -1    6.93    0.34
   5  19  -1    7.26    0.34
   4 -19  -1   11.65    0.44
   4 -19  -1   11.35    0.42
  -4 -19   1   11.85    0.43
   3 -19  -1    0.66    0.14
   3 -19  -1    1.01    0.15
  -3 -19   1    0.90    0.15
   2 -19  -1    8.50    0.33
  -2 -19   1    8.97    0.34
   2 -19  -1    9.19    0.34
   2  19  -1    9.02    0.31
   1 -19  -1   14.69    0.44
  -1 -19   1   13.78    0.45
   1 -19  -1   15.07    0.47
   1  19  -1   14.88    0.45
   0 -19  -1    0.25    0.10
   0 -19  -1    0.21    0.10
   0 -19   1    0.35    0.11
   0  19  -1    0.26    0.09
   1 -19   1    1.26    0.15
   1 -19   1    1.30    0.12
  -1 -19  -1    1.39    0.14
  -1 -19  -1    1.45    0.13
   2 -19   1    0.10    0.11
   2 -19   1    0.13    0.09
  -2 -19  -1    0.05    0.08
  -2 -19  -1   -0.06    0.09
   3 -19   1    9.76    0.38
   3 -19   1   10.65    0.37
  -3 -19  -1    9.61    0.36
  -4 -19  -1    9.21    0.36
   4 -19   1    9.10    0.38
   4 -19   1    9.32    0.38
   5 -19   1    0.32    0.15
   5  19   1    0.22    0.14
   6 -19   1    2.12    0.25
   6  19   1    2.79    0.25
   7 -19   1    0.22    0.16
   7  19   1   -0.14    0.15
   7 -20  -1    6.99    0.39
   7 -20  -1    6.43    0.37
   7  20  -1    6.58    0.37
   6 -20  -1    0.37    0.17
   6 -20  -1    0.32    0.17
   6  20  -1    0.23    0.16
   5 -20  -1    4.11    0.27
   5 -20  -1    3.92    0.28
   5  20  -1    4.01    0.27
   4 -20  -1    5.54    0.31
  -4 -20   1    6.09    0.31
   4 -20  -1    5.63    0.30
   3 -20  -1    4.53    0.25
  -3 -20   1    4.92    0.27
   3 -20  -1    4.97    0.26
   2 -20  -1    6.08    0.28
   2 -20  -1    6.63    0.29
  -2 -20   1    5.88    0.28
   1 -20  -1    1.42    0.15
   1 -20  -1    1.49    0.15
  -1 -20   1    1.53    0.16
   1  20  -1    1.34    0.14
   0 -20   1    7.39    0.30
   0 -20  -1    7.07    0.29
   0 -20  -1    7.74    0.29
   0  20  -1    7.54    0.30
  -1 -20  -1    0.15    0.09
  -1 -20  -1    0.45    0.11
   1 -20   1    0.48    0.09
   1 -20   1    0.49    0.12
  -2 -20  -1   10.33    0.37
   2 -20   1   11.03    0.37
  -3 -20  -1    2.15    0.19
   3 -20   1    2.25    0.19
   3 -20   1    2.25    0.19
  -4 -20  -1    0.07    0.11
   4 -20   1   -0.07    0.13
   5 -20   1    5.50    0.30
   5  20   1    5.60    0.30
   6 -20   1    5.63    0.34
   6  20   1    6.05    0.33
   7  20   1    0.78    0.19
   7 -21  -1    0.53    0.20
   6 -21  -1    4.72    0.32
   6 -21  -1    4.45    0.31
   6  21  -1    4.84    0.30
   5 -21  -1   10.81    0.44
   5 -21  -1   10.82    0.44
   5  21  -1   10.71    0.43
   4 -21  -1    6.98    0.33
  -4 -21   1    5.90    0.32
   4 -21  -1    6.89    0.33
   3 -21  -1    9.38    0.39
  -3 -21   1   10.54    0.40
   3 -21  -1   10.38    0.39
  -2 -21   1    0.88    0.15
   2 -21  -1    0.88    0.15
   2 -21  -1    1.16    0.16
   1 -21  -1    9.07    0.35
  -1 -21   1    9.72    0.36
   1 -21  -1    9.97    0.36
   0 -21  -1    4.55    0.23
   0 -21   1    4.20    0.24
   0 -21  -1    4.71    0.23
   1 -21   1    7.67    0.32
  -1 -21  -1    7.67    0.31
   2 -21   1    0.51    0.13
  -2 -21  -1    0.43    0.12
  -3 -21  -1    0.11    0.11
   3 -21   1    0.10    0.13
   4 -21   1    7.91    0.36
  -4 -21  -1    8.18    0.35
   5 -21   1    0.81    0.18
   5  21   1    1.02    0.18
   6 -21   1    3.48    0.29
   6  21   1    2.95    0.26
   7  21   1    2.06    0.25
   6 -22  -1    2.96    0.28
   6  22  -1    2.79    0.27
   5 -22  -1    0.54    0.17
   5 -22  -1    0.74    0.17
   4 -22  -1   21.03    0.65
   4 -22  -1   21.27    0.68
  -4 -22   1   21.63    0.66
   3 -22  -1    0.04    0.13
  -3 -22   1    0.28    0.13
   3 -22  -1    0.08    0.13
   2 -22  -1    0.33    0.13
  -2 -22   1    0.23    0.12
   2 -22  -1    0.47    0.13
  -1 -22   1   18.34    0.56
   1 -22  -1   17.88    0.55
   1 -22  -1   20.08    0.58
   0 -22  -1   10.45    0.38
   0 -22   1   11.15    0.40
   0 -22  -1   11.07    0.38
   1 -22   1    7.90    0.33
  -1 -22  -1    8.33    0.32
  -2 -22  -1    0.21    0.11
   2 -22   1    0.04    0.11
   3 -22   1    4.95    0.28
  -3 -22  -1    4.94    0.27
  -4 -22  -1   10.57    0.41
   4 -22   1    9.58    0.41
   5 -22   1    0.31    0.16
   5  22   1    0.31    0.15
   6 -22   1    0.84    0.20
   6  22   1    0.43    0.18
   6 -23  -1    0.93    0.20
   6  23  -1    0.77    0.19
   5 -23  -1    0.30    0.17
  -4 -23   1    0.43    0.15
   4 -23  -1    0.33    0.15
   4 -23  -1    0.17    0.14
  -3 -23   1   23.67    0.70
   3 -23  -1   24.26    0.73
   3 -23  -1   23.14    0.69
   2 -23  -1    0.17    0.13
   2 -23  -1    0.27    0.13
  -2 -23   1    0.21    0.12
   1 -23  -1    6.46    0.29
  -1 -23   1    5.75    0.29
   1 -23  -1    5.61    0.28
   0 -23   1    0.27    0.13
   0 -23  -1    0.25    0.12
   1 -23   1   18.02    0.56
  -1 -23  -1   18.49    0.55
   2 -23   1   26.58    0.74
  -2 -23  -1   25.17    0.72
  -3 -23  -1    0.23    0.13
   3 -23   1    0.13    0.12
  -4 -23  -1   13.14    0.47
   4 -23   1   11.89    0.47
   5 -23   1    0.32    0.17
   5  23   1    0.62    0.17
   6 -23   1   -0.03    0.17
   6  23   1   -0.11    0.15
   6 -24  -1   11.58    0.49
   6  24  -1   11.54    0.48
  -5 -24   1    0.60    0.16
   5 -24  -1    0.70    0.18
  -4 -24   1    0.07    0.15
   4 -24  -1    0.17    0.15
  -3 -24   1    3.13    0.25
   3 -24  -1    3.47    0.25
   2 -24  -1    1.75    0.20
  -2 -24   1    2.13    0.20
   1 -24  -1   38.33    0.97
  -1 -24   1   36.92    0.98
   0 -24   1    2.04    0.20
   0 -24  -1    1.99    0.19
   1 -24   1    2.90    0.23
  -1 -24  -1    3.40    0.22
  -2 -24  -1    1.10    0.16
   2 -24   1    1.09    0.17
   3 -24   1    2.13    0.22
  -3 -24  -1    1.86    0.21
   4 -24   1    3.36    0.26
  -4 -24  -1    3.11    0.25
   5 -24   1    0.57    0.18
   5  24   1    0.47    0.17
   6 -24   1    0.79    0.21
   6  24   1    0.84    0.19
   6 -25  -1   17.25    0.63
   6  25  -1   17.25    0.62
   5 -25  -1    0.27    0.17
  -5 -25   1    0.34    0.15
   4 -25  -1    3.61    0.27
  -4 -25   1    3.29    0.27
  -3 -25   1    1.19    0.19
   3 -25  -1    1.23    0.19
  -2 -25   1    2.32    0.23
   2 -25  -1    2.60    0.23
   1 -25  -1    0.73    0.15
  -1 -25   1    0.69    0.14
   0 -25   1    3.35    0.24
   0 -25  -1    3.33    0.23
   1 -25   1    4.27    0.27
  -1 -25  -1    3.69    0.24
  -2 -25  -1   34.42    0.93
   2 -25   1   35.51    0.95
   3 -25   1   42.32    1.13
  -3 -25  -1   44.38    1.13
   4 -25   1    0.06    0.15
  -4 -25  -1   -0.06    0.13
   5 -25   1    3.91    0.30
   5  25   1    2.98    0.26
   6  25   1    0.15    0.16
  -5 -26   1    5.44    0.34
   5 -26  -1    5.99    0.35
  -4 -26   1    4.59    0.31
   4 -26  -1    4.77    0.31
  -3 -26   1   64.72    1.58
   3 -26  -1   62.88    1.56
   2 -26  -1    4.84    0.28
  -2 -26   1    3.91    0.28
   1 -26  -1    7.15    0.33
  -1 -26   1    6.52    0.32
   0 -26  -1    5.02    0.28
   0 -26   1    5.33    0.29
  -1 -26  -1    1.30    0.18
   1 -26   1    1.44    0.20
   2 -26   1    5.89    0.32
  -2 -26  -1    6.38    0.32
   3 -26   1    6.44    0.35
  -3 -26  -1    6.85    0.34
   4 -26   1    1.89    0.23
  -4 -26  -1    1.88    0.22
   5 -26   1   11.31    0.49
   5  26   1   11.27    0.46
   6  26   1    0.19    0.17
   5 -27  -1    0.42    0.19
  -5 -27   1    0.92    0.21
  -4 -27   1    1.70    0.23
   4 -27  -1    1.40    0.22
  -3 -27   1    9.85    0.43
   3 -27  -1    9.33    0.41
  -2 -27   1    2.17    0.23
   2 -27  -1    2.03    0.22
   1 -27  -1    4.38    0.27
  -1 -27   1    4.28    0.28
   0 -27  -1    0.61    0.16
   0 -27   1    0.61    0.16
  -1 -27  -1    0.65    0.16
   1 -27   1    0.49    0.16
  -2 -27  -1    0.77    0.16
   2 -27   1    0.75    0.18
  -3 -27  -1   59.96    1.48
   3 -27   1   58.79    1.49
  -4 -27  -1    2.30    0.24
   4 -27   1    1.98    0.23
   5 -27   1   12.26    0.51
   5  27   1   12.44    0.49
   5 -28  -1    3.31    0.30
  -5 -28   1    3.76    0.31
   4 -28  -1    2.50    0.26
  -4 -28   1    2.60    0.26
   3 -28  -1    0.03    0.14
  -3 -28   1    0.30    0.16
   2 -28  -1    5.30    0.31
  -2 -28   1    5.13    0.31
   1 -28  -1   13.91    0.50
  -1 -28   1   14.51    0.52
   0 -28  -1    1.62    0.20
   0 -28   1    1.93    0.22
   1 -28   1    5.09    0.30
  -1 -28  -1    4.43    0.28
   2 -28   1    1.74    0.22
  -2 -28  -1    1.49    0.20
  -3 -28  -1    1.59    0.21
   3 -28   1    1.19    0.20
   4 -28   1    2.05    0.24
  -4 -28  -1    2.73    0.26
  -4 -29   1   15.25    0.59
   4 -29  -1   16.23    0.59
   3 -29  -1    2.53    0.25
  -3 -29   1    2.58    0.26
   2 -29  -1    0.19    0.15
  -2 -29   1    0.38    0.16
   1 -29  -1    0.37    0.15
  -1 -29   1    0.29    0.15
   0 -29   1    2.60    0.25
   0 -29  -1    2.91    0.24
  -1 -29  -1   10.35    0.42
   1 -29   1    9.85    0.43
  -2 -29  -1   12.97    0.48
   2 -29   1   12.18    0.49
   3 -29   1   14.65    0.56
  -3 -29  -1   16.10    0.56
   4 -29   1    0.14    0.15
  -4 -29  -1   -0.07    0.13
  -4 -30   1   19.42    0.68
   4 -30  -1   19.40    0.67
  -3 -30   1    8.63    0.42
   3 -30  -1    8.93    0.42
  -2 -30   1    0.70    0.18
   2 -30  -1    0.87    0.19
   1 -30  -1   12.97    0.49
  -1 -30   1   12.61    0.50
   0 -30  -1    0.56    0.16
   0 -30   1    0.39    0.16
   1 -30   1    3.58    0.28
  -1 -30  -1    4.31    0.28
   2 -30   1    4.42    0.31
  -2 -30  -1    4.25    0.29
   3 -30   1   12.44    0.51
  -3 -30  -1   12.18    0.49
  -4 -30  -1    0.79    0.20
   4 -30   1    0.92    0.21
   4 -31  -1    0.67    0.21
  -3 -31   1   17.43    0.63
   3 -31  -1   17.49    0.62
  -2 -31   1    1.07    0.20
   2 -31  -1    0.63    0.19
   1 -31  -1    0.36    0.16
  -1 -31   1    0.27    0.15
   0 -31  -1    3.94    0.28
   0 -31   1    3.81    0.29
  -1 -31  -1    0.23    0.16
   1 -31   1    0.12    0.16
  -2 -31  -1    1.06    0.19
   2 -31   1    0.91    0.21
   3 -31   1    0.28    0.18
  -3 -31  -1    0.60    0.18
  -4 -31  -1    0.64    0.20
  -3 -32   1    8.50    0.43
   3 -32  -1    8.25    0.42
   2 -32  -1    0.64    0.18
  -2 -32   1    0.75    0.19
  -1 -32   1    2.68    0.27
   1 -32  -1    2.40    0.25
   0 -32   1    5.42    0.33
   0 -32  -1    5.39    0.32
  -1 -32  -1    0.30    0.16
   1 -32   1    0.60    0.19
   2 -32   1   -0.01    0.17
  -2 -32  -1    0.32    0.16
  -3 -32  -1   15.80    0.59
  -2 -33   1    3.30    0.31
   2 -33  -1    2.92    0.29
   1 -33  -1    0.37    0.17
  -1 -33   1    0.49    0.18
   0 -33   1    6.17    0.36
   0 -33  -1    6.01    0.35
   1 -33   1    2.25    0.26
  -1 -33  -1    2.50    0.27
   2 -33   1    2.15    0.27
  -2 -33  -1    2.57    0.28
  -3 -33  -1    0.62    0.19
   2 -34  -1    0.60    0.19
   1 -34  -1    9.10    0.44
   0 -34  -1    0.40    0.17
   0 -34   1    0.34    0.18
  -1 -34  -1    1.57    0.23
  -2 -34  -1    5.77    0.36
   0 -35  -1    0.11    0.17
   9   0  -2   -0.10    0.15
   8   0  -2    1.49    0.20
   8   0  -2    1.70    0.22
   7   0  -2   -0.05    0.11
   7   0  -2   -0.09    0.14
   6   0  -2   16.61    0.51
   6   0  -2   16.68    0.52
   5   0  -2   -0.14    0.09
   4   0  -2   19.79    0.53
   3   0  -2   -0.09    0.06
   2   0  -2    0.71    0.07
  -2   0   2    0.83    0.08
   1   0  -2   -0.02    0.04
   1   0  -2   -0.02    0.04
   0   0  -2   83.24    1.98
   0   0  -2   83.22    1.98
   0   0   2   84.49    1.76
   0   0  -2   84.12    1.76
   1   0   2   -0.28    0.06
  -1   0  -2   -0.21    0.04
   1   0   2   -0.33    0.04
  -1   0  -2   -0.21    0.07
  -2   0  -2   66.89    1.48
  -2   0  -2   70.73    1.68
   2   0   2   68.56    1.67
   2   0   2   67.77    1.48
  -3   0  -2   -0.04    0.06
   3   0   2   -0.08    0.07
   3   0   2   -0.10    0.06
  -3   0  -2   -0.14    0.08
  -4   0  -2    5.55    0.24
   4   0   2    5.55    0.23
   4   0   2    5.91    0.25
   5   0   2    0.01    0.10
   5   0   2   -0.06    0.11
   6   0   2   68.96    1.64
   6   0   2   71.35    1.82
   7   0   2   -0.04    0.15
   7   0   2    0.09    0.14
   8   0   2   10.65    0.48
   8   0   2   10.48    0.46
   9  -1  -2    3.10    0.27
   9   1  -2    3.06    0.26
   8  -1  -2    0.40    0.16
   8  -1  -2    0.65    0.18
   8   1  -2    0.66    0.18
   8   1  -2    0.58    0.16
   7  -1  -2    0.07    0.13
   7  -1  -2    0.14    0.13
   7   1  -2    0.04    0.13
   7   1  -2    0.14    0.15
   6  -1  -2    4.18    0.21
   6  -1  -2    4.07    0.23
   6   1  -2    4.13    0.21
   6   1  -2    4.37    0.25
   5  -1  -2   10.70    0.34
   5  -1  -2   10.29    0.36
   5   1  -2   10.50    0.36
   4  -1  -2   25.57    0.65
   4   1  -2   25.77    0.65
   3  -1  -2   17.40    0.45
   3   1  -2   18.04    0.46
  -2  -1   2    0.96    0.08
   2  -1  -2    0.96    0.08
   2   1  -2    0.88    0.08
  -2   1   2    0.89    0.08
   1  -1  -2  177.76    3.75
   1   1  -2  178.12    3.76
  -1   1   2  179.03    3.75
   1   1  -2  179.54    3.76
   0  -1   2  163.27    3.48
   0  -1  -2  169.03    3.92
   0   1   2  164.98    3.89
   0   1  -2  165.84    3.89
   0   1   2  167.05    3.89
   0   1  -2  164.12    3.90
   0   1  -2  164.94    3.47
   1  -1   2  111.28    2.34
  -1  -1  -2  109.28    2.64
   1  -1   2  110.91    2.63
  -1  -1  -2  108.07    2.33
  -1   1  -2  112.03    2.34
   1   1   2  109.53    2.63
   1   1   2  110.04    2.33
  -1   1  -2  111.61    2.63
  -1   1  -2  110.81    2.63
  -2  -1  -2   15.41    0.46
   2  -1   2   16.85    0.46
  -2  -1  -2   16.85    0.40
   2  -1   2   16.52    0.41
   2   1   2   16.56    0.46
   2   1   2   17.04    0.40
  -2   1  -2   16.77    0.40
  -2   1  -2   15.27    0.46
   3  -1   2    0.22    0.08
  -3  -1  -2    0.24    0.09
   3  -1   2    0.25    0.09
  -3  -1  -2    0.29    0.08
  -3   1  -2    0.27    0.08
  -3   1  -2    0.12    0.09
   3   1   2    0.15    0.08
   3   1   2    0.27    0.09
   4  -1   2   -0.07    0.09
   4  -1   2    0.05    0.08
  -4  -1  -2   -0.03    0.09
   4   1   2   -0.04    0.08
   4   1   2   -0.01    0.09
  -4   1  -2    0.10    0.10
   5  -1   2    2.30    0.18
   5  -1   2    2.09    0.18
   5   1   2    2.12    0.18
   5   1   2    2.07    0.18
   6  -1   2    0.99    0.17
   6  -1   2    0.86    0.19
   6   1   2    1.09    0.17
   6   1   2    1.02    0.18
   7  -1   2    0.11    0.14
   7  -1   2    0.19    0.16
   7   1   2    0.08    0.15
   7   1   2   -0.17    0.13
   8  -1   2    1.81    0.24
   8  -1   2    1.23    0.22
   8   1   2    1.80    0.25
   8   1   2    2.21    0.24
   9  -2  -2    1.50    0.23
   9   2  -2    1.63    0.22
   8  -2  -2    0.35    0.16
   8  -2  -2    0.15    0.16
   8   2  -2    0.49    0.15
   8   2  -2    0.41    0.17
   7  -2  -2   50.98    1.27
   7  -2  -2   50.25    1.34
   7   2  -2   50.69    1.32
   7   2  -2   49.81    1.27
   6  -2  -2    0.99    0.13
   6  -2  -2    1.10    0.15
   6   2  -2    1.08    0.16
   5  -2  -2   25.48    0.69
   5  -2  -2   24.66    0.67
   5   2  -2   25.55    0.68
   4  -2  -2   41.16    1.00
   4  -2  -2   43.28    1.06
   4   2  -2   42.06    1.00
   3  -2  -2    0.25    0.06
   3  -2  -2    0.29    0.08
   3   2  -2    0.22    0.07
   2  -2  -2    4.33    0.13
   2  -2  -2    4.38    0.16
  -2   2   2    4.72    0.16
   2   2  -2    4.36    0.17
   2   2  -2    4.19    0.16
  -1  -2   2  643.80   13.73
   1  -2  -2  648.20   15.28
   1  -2  -2  652.57   13.68
  -1   2   2  647.04   13.67
   1   2  -2  656.72   13.71
   0  -2   2   10.48    0.25
   0  -2  -2    9.79    0.28
   0   2   2   10.29    0.27
   0   2  -2   10.77    0.25
   0   2   2    9.56    0.27
   1  -2   2    0.26    0.06
   1  -2   2    0.37    0.06
  -1  -2  -2    0.25    0.07
  -1  -2  -2    0.28    0.04
  -1   2  -2    0.34    0.05
   1   2   2    0.30    0.05
  -1   2  -2    0.24    0.06
  -1   2  -2    0.24    0.07
   2  -2   2    0.56    0.08
   2  -2   2    0.45    0.07
  -2  -2  -2    0.19    0.08
  -2  -2  -2    0.40    0.07
  -2   2  -2    0.48    0.08
   2   2   2    0.49    0.07
  -2   2  -2    0.21    0.08
  -2   2  -2    0.60    0.07
   3  -2   2   74.57    1.80
  -3  -2  -2   74.74    1.60
  -3  -2  -2   70.27    1.79
   3  -2   2   72.41    1.61
   3   2   2   72.64    1.61
  -3   2  -2   73.37    1.80
   3   2   2   72.91    1.80
   4  -2   2   12.44    0.37
   4  -2   2   12.05    0.40
  -4  -2  -2   12.44    0.39
   4   2   2   12.12    0.40
   4   2   2   12.17    0.37
  -4   2  -2   12.19    0.40
   5  -2   2   21.84    0.60
   5  -2   2   21.29    0.65
   5   2   2   22.02    0.65
   5   2   2   21.58    0.60
   6  -2   2   54.58    1.44
   6  -2   2   54.76    1.32
   6   2   2   52.79    1.31
   6   2   2   54.25    1.44
   7  -2   2    0.09    0.15
   7  -2   2    0.09    0.14
   7   2   2    0.12    0.14
   7   2   2    0.02    0.14
   8  -2   2    1.29    0.23
   8  -2   2    1.02    0.22
   8   2   2    1.67    0.24
   8   2   2    1.20    0.21
   9  -3  -2    2.08    0.25
   9   3  -2    2.08    0.24
   8  -3  -2    0.42    0.16
   8  -3  -2    0.65    0.18
   8   3  -2    0.52    0.15
   8   3  -2    0.48    0.18
   7  -3  -2    0.13    0.13
   7  -3  -2    0.33    0.15
   7   3  -2    0.19    0.13
   7   3  -2    0.13    0.15
   6  -3  -2    1.35    0.15
   6  -3  -2    1.39    0.16
   6   3  -2    1.31    0.17
   5  -3  -2    1.82    0.15
   5  -3  -2    1.50    0.16
   5   3  -2    1.55    0.16
   4  -3  -2    2.07    0.16
   4  -3  -2    2.25    0.13
   4   3  -2    2.12    0.16
   3  -3  -2   23.73    0.59
   3  -3  -2   23.96    0.61
   3   3  -2   23.63    0.59
   2  -3  -2    0.02    0.05
   2  -3  -2    0.05    0.05
   2   3  -2   -0.06    0.05
  -2   3   2    0.04    0.05
   2   3  -2    0.02    0.06
   1  -3  -2  289.46    6.22
  -1  -3   2  300.02    6.25
   1  -3  -2  293.07    6.99
  -1   3   2  300.24    6.24
   1   3  -2  298.13    6.25
   0  -3  -2  323.86    7.61
   0  -3   2  317.79    6.77
   0   3   2  323.60    7.59
   0   3  -2  319.76    6.78
  -1  -3  -2    3.61    0.16
   1  -3   2    3.96    0.13
   1   3   2    3.84    0.12
  -1   3  -2    4.22    0.14
  -1   3  -2    3.26    0.15
   1   3   2    3.73    0.11
  -1   3  -2    3.72    0.15
   2  -3   2  146.82    3.53
  -2  -3  -2  149.22    3.13
  -2  -3  -2  147.26    3.53
   2  -3   2  147.67    3.15
   2   3   2  149.00    3.14
  -2   3  -2  145.71    3.53
  -2   3  -2  149.81    3.15
  -2   3  -2  146.86    3.53
  -3  -3  -2   24.54    0.61
  -3  -3  -2   26.95    0.69
   3  -3   2   25.12    0.69
   3  -3   2   24.88    0.62
  -3   3  -2   25.53    0.69
   3   3   2   24.12    0.61
   4  -3   2    5.27    0.23
   4  -3   2    5.48    0.24
  -4  -3  -2    5.15    0.23
   4   3   2    5.27    0.22
   5  -3   2   16.02    0.52
   5  -3   2   16.61    0.49
   5   3   2   16.22    0.53
   5   3   2   15.91    0.48
   6  -3   2    0.18    0.16
   6  -3   2    0.46    0.15
   6   3   2    0.22    0.16
   6   3   2    0.50    0.14
   7  -3   2    3.48    0.26
   7  -3   2    3.89    0.29
   7   3   2    3.78    0.27
   7   3   2    3.88    0.26
   8  -3   2    0.31    0.19
   8  -3   2    0.25    0.18
   8   3   2    0.09    0.18
   8   3   2   -0.01    0.15
   9  -4  -2    1.28    0.22
   9   4  -2    1.27    0.21
   8  -4  -2    0.09    0.15
   8  -4  -2   -0.02    0.15
   8   4  -2    0.03    0.13
   8   4  -2   -0.04    0.15
   7  -4  -2    0.55    0.16
   7  -4  -2    0.78    0.15
   7   4  -2    0.51    0.17
   6  -4  -2    0.76    0.13
   6  -4  -2    0.40    0.13
   6   4  -2    0.71    0.15
   5  -4  -2    0.80    0.11
   5  -4  -2    0.64    0.12
   5   4  -2    0.73    0.13
   4  -4  -2   52.30    1.31
   4  -4  -2   52.79    1.22
   4   4  -2   52.92    1.22
   3  -4  -2   18.12    0.48
   3  -4  -2   17.72    0.46
   3   4  -2   17.92    0.47
   2  -4  -2    0.10    0.05
   2  -4  -2    0.12    0.06
   2   4  -2    0.10    0.06
   2   4  -2   -0.03    0.06
  -2   4   2    0.14    0.06
   1  -4  -2    0.16    0.05
  -1  -4   2    0.11    0.06
   1  -4  -2    0.10    0.05
  -1   4   2    0.13    0.04
   1   4  -2    0.08    0.05
  -1   4   2    0.08    0.04
   0  -4   2  110.48    2.35
   0  -4  -2  110.88    2.32
   0  -4  -2  109.09    2.63
   0   4   2  109.32    2.63
   0   4   2  110.69    2.32
   0   4  -2  112.85    2.35
   1  -4   2   55.36    1.22
  -1  -4  -2   56.32    1.38
  -1   4  -2   56.91    1.22
   1   4   2   55.53    1.20
  -1   4  -2   57.68    1.37
  -1   4  -2   55.60    1.36
   1   4   2   55.13    1.20
   2  -4   2    0.39    0.08
  -2  -4  -2    0.46    0.10
   2  -4   2    0.53    0.08
  -2   4  -2    0.45    0.09
  -2   4  -2    0.52    0.08
   2   4   2    0.37    0.07
   2   4   2    0.38    0.07
  -2   4  -2    0.42    0.09
  -3  -4  -2   32.21    0.86
   3  -4   2   32.19    0.78
  -3  -4  -2   32.87    0.77
   3  -4   2   32.99    0.86
   3   4   2   33.60    0.77
  -3   4  -2   32.96    0.87
   4  -4   2   33.65    0.82
   4  -4   2   33.63    0.90
  -4  -4  -2   32.92    0.88
   4   4   2   32.48    0.80
   5  -4   2   39.57    1.07
   5  -4   2   39.76    0.97
   5   4   2   38.61    0.96
   5   4   2   39.26    1.07
   6  -4   2   13.08    0.46
   6  -4   2   13.29    0.49
   6   4   2   13.11    0.48
   6   4   2   13.58    0.46
   7  -4   2    5.48    0.31
   7  -4   2    5.14    0.31
   7   4   2    4.90    0.30
   7   4   2    4.48    0.30
   8  -4   2    2.65    0.28
   8  -4   2    2.62    0.28
   8   4   2    2.80    0.27
   8   4   2    2.78    0.28
   9  -5  -2    0.56    0.18
   9   5  -2    0.62    0.18
   8  -5  -2    6.00    0.33
   8  -5  -2    5.19    0.31
   8   5  -2    5.82    0.30
   8   5  -2    5.85    0.33
   7  -5  -2    0.30    0.14
   7  -5  -2    0.20    0.14
   7   5  -2    0.24    0.14
   6  -5  -2    9.29    0.36
   6  -5  -2    8.96    0.35
   6   5  -2    9.40    0.37
   5  -5  -2    3.50    0.21
   5  -5  -2    3.45    0.20
   5   5  -2    3.63    0.21
   4  -5  -2   20.37    0.56
   4   5  -2   20.30    0.55
   3  -5  -2    1.49    0.13
   3  -5  -2    1.42    0.11
   3   5  -2    1.70    0.13
   2  -5  -2    5.64    0.19
  -2  -5   2    5.59    0.20
   2  -5  -2    5.65    0.19
  -2   5   2    5.93    0.19
   2   5  -2    5.82    0.21
   1  -5  -2  227.98    4.85
   1  -5  -2  228.71    5.44
  -1  -5   2  232.81    4.87
  -1   5   2  232.95    4.85
   1   5  -2  230.32    4.86
   0  -5   2  194.93    4.11
   0  -5  -2  197.75    4.61
   0  -5  -2  191.44    4.09
   0   5   2  192.66    4.08
   0   5  -2  196.02    4.11
  -1  -5  -2   33.86    0.87
   1  -5   2   35.32    0.78
   1  -5   2   29.47    0.84
  -1   5  -2   35.93    0.86
  -1   5  -2   35.65    0.86
   1   5   2   34.33    0.75
  -1   5  -2   36.38    0.78
   2  -5   2  134.71    2.89
  -2  -5  -2  132.59    3.23
   2  -5   2  133.94    3.23
  -2   5  -2  136.52    2.89
  -2   5  -2  134.61    3.24
  -2   5  -2  140.79    3.23
   2   5   2  134.46    2.87
   2   5   2  131.59    2.87
   3  -5   2    4.85    0.20
  -3  -5  -2    4.14    0.20
   3  -5   2    4.47    0.20
  -3   5  -2    4.59    0.22
   3   5   2    4.97    0.19
   3   5   2    5.07    0.19
  -4  -5  -2    2.27    0.16
   4  -5   2    2.13    0.15
   4  -5   2    2.34    0.17
   4   5   2    2.33    0.16
   5  -5   2    5.58    0.27
   5  -5   2    5.45    0.28
   5   5   2    5.43    0.25
   6  -5   2    2.75    0.23
   6  -5   2    2.56    0.23
   6   5   2    2.76    0.21
   6   5   2    2.71    0.23
   7  -5   2    3.52    0.26
   7  -5   2    3.55    0.28
   7   5   2    3.23    0.27
   7   5   2    2.92    0.24
   8  -5   2    1.34    0.22
   8  -5   2    1.60    0.24
   8   5   2    1.47    0.23
   8   5   2    1.67    0.23
   9  -6  -2    0.35    0.18
   9   6  -2    0.34    0.17
   8  -6  -2    0.04    0.16
   8  -6  -2    0.00    0.15
   8   6  -2   -0.02    0.16
   7  -6  -2   32.10    0.94
   7  -6  -2   32.44    0.90
   7   6  -2   33.89    0.91
   6  -6  -2    0.64    0.13
   6  -6  -2    0.41    0.13
   6   6  -2    0.45    0.14
   5  -6  -2    2.51    0.17
   5  -6  -2    2.30    0.17
   5   6  -2    2.37    0.18
   4  -6  -2    1.99    0.16
   4  -6  -2    2.27    0.15
   4   6  -2    2.08    0.16
   3  -6  -2    7.26    0.25
   3  -6  -2    7.59    0.25
   3   6  -2    7.12    0.25
   2  -6  -2   41.25    0.95
   2  -6  -2   41.26    1.05
  -2  -6   2   42.18    0.97
   2   6  -2   43.26    0.97
  -2   6   2   43.63    0.95
   1  -6  -2  217.98    4.65
  -1  -6   2  223.47    4.67
   1  -6  -2  217.98    5.22
  -1   6   2  220.55    4.64
   1   6  -2  223.59    4.67
   0  -6  -2  255.47    5.41
   0  -6  -2  255.97    6.07
   0  -6   2  257.07    5.42
   0   6   2  259.68    5.41
   0   6  -2  256.90    5.41
   1  -6   2    7.36    0.22
  -1  -6  -2    7.15    0.25
  -1  -6  -2    7.78    0.20
   1  -6   2    7.53    0.22
  -1   6  -2    6.71    0.24
  -1   6  -2    7.49    0.24
  -1   6  -2    7.50    0.23
   1   6   2    7.89    0.20
   2  -6   2   49.48    1.23
   2  -6   2   48.42    1.11
  -2  -6  -2   50.88    1.24
  -2   6  -2   50.25    1.24
  -2   6  -2   49.90    1.11
  -2   6  -2   48.96    1.23
   2   6   2   49.26    1.09
   2   6   2   48.63    1.10
  -3  -6  -2    5.03    0.22
   3  -6   2    5.15    0.22
   3  -6   2    5.15    0.21
   3   6   2    5.19    0.20
  -3   6  -2    5.06    0.23
  -4  -6  -2    0.57    0.11
   4  -6   2    0.60    0.11
   4  -6   2    0.52    0.12
   4   6   2    0.46    0.10
   5  -6   2    0.47    0.14
   5  -6   2    0.49    0.13
   5   6   2    0.47    0.12
   6  -6   2    2.09    0.21
   6  -6   2    1.98    0.21
   6   6   2    2.18    0.20
   7  -6   2   -0.05    0.14
   7  -6   2    0.12    0.16
   7   6   2    0.02    0.15
   7   6   2    0.10    0.14
   8  -6   2    1.84    0.24
   8  -6   2    1.91    0.25
   8   6   2    1.80    0.24
   8   6   2    2.07    0.25
   9  -7  -2    0.03    0.17
   9   7  -2   -0.06    0.15
   8  -7  -2    1.20    0.22
   8  -7  -2    1.37    0.21
   8   7  -2    1.15    0.21
   7  -7  -2   12.14    0.46
   7  -7  -2   11.34    0.45
   7   7  -2   11.67    0.45
   6  -7  -2    5.26    0.27
   6  -7  -2    4.91    0.26
   6   7  -2    5.37    0.28
   5  -7  -2   13.69    0.44
   5  -7  -2   12.89    0.43
   5   7  -2   13.78    0.43
   4  -7  -2   11.42    0.36
   4  -7  -2   11.18    0.36
   4   7  -2   11.20    0.36
   3  -7  -2   13.37    0.40
   3  -7  -2   13.16    0.38
   3   7  -2   13.62    0.38
   2  -7  -2    0.21    0.08
  -2  -7   2    0.09    0.08
   2  -7  -2    0.21    0.08
   2   7  -2    0.53    0.09
  -2   7   2    0.26    0.07
   1  -7  -2    9.19    0.29
  -1  -7   2    9.40    0.27
   1  -7  -2    9.26    0.25
  -1   7   2    9.38    0.25
   1   7  -2    9.51    0.27
   0  -7  -2    6.60    0.22
   0  -7   2    6.04    0.20
   0  -7  -2    6.02    0.18
   0   7   2    5.60    0.18
   0   7  -2    6.05    0.20
   0   7  -2    6.65    0.17
   0   7  -2    7.22    0.17
  -1  -7  -2   60.38    1.33
  -1  -7  -2   62.07    1.51
   1  -7   2   60.42    1.35
   1  -7   2   62.17    1.47
  -1   7  -2   62.11    1.49
  -1   7  -2   60.40    1.49
   1   7   2   60.69    1.33
  -1   7  -2   62.08    1.35
   2  -7   2    3.24    0.16
  -2  -7  -2    4.03    0.18
   2  -7   2    3.27    0.16
  -2   7  -2    3.42    0.17
  -2   7  -2    3.23    0.16
  -2   7  -2    3.08    0.17
   2   7   2    3.47    0.15
   2   7   2    3.34    0.14
   3  -7   2    2.41    0.16
   3  -7   2    2.41    0.16
  -3  -7  -2    2.32    0.16
  -3   7  -2    2.62    0.17
   3   7   2    2.24    0.14
   4  -7   2    0.33    0.10
   4  -7   2    0.27    0.11
  -4  -7  -2    0.25    0.10
   4   7   2    0.47    0.10
   5  -7   2    0.40    0.13
   5  -7   2    0.60    0.14
   5   7   2    0.53    0.12
   6  -7   2    3.26    0.24
   6  -7   2    3.08    0.24
   6   7   2    3.06    0.23
   7  -7   2   -0.02    0.14
   7  -7   2    0.17    0.15
   7   7   2    0.00    0.15
   7   7   2    0.10    0.14
   8  -7   2    1.86    0.24
   8  -7   2    1.83    0.25
   8   7   2    1.34    0.22
   8   7   2    1.85    0.25
   9  -8  -2   -0.01    0.17
   9   8  -2    0.16    0.16
   8  -8  -2    0.03    0.15
   8  -8  -2    0.25    0.17
   8   8  -2   -0.22    0.15
   7  -8  -2    3.28    0.27
   7  -8  -2    2.90    0.24
   7   8  -2    3.25    0.27
   6  -8  -2    3.77    0.23
   6  -8  -2    3.92    0.24
   6   8  -2    4.06    0.25
   5  -8  -2    8.24    0.32
   5  -8  -2    8.54    0.32
   5   8  -2    8.65    0.33
   4  -8  -2    2.03    0.15
   4  -8  -2    1.94    0.16
   4   8  -2    2.20    0.17
   3  -8  -2   17.32    0.49
   3  -8  -2   16.95    0.46
   3   8  -2   17.06    0.47
   2  -8  -2    0.04    0.07
   2  -8  -2    0.04    0.06
  -2  -8   2   -0.07    0.07
  -2   8   2    0.12    0.06
   1  -8  -2  293.93    6.97
  -1  -8   2  303.59    6.23
   1  -8  -2  283.51    6.20
  -1   8   2  296.32    6.20
   1   8  -2  295.60    6.22
   0  -8   2  131.51    2.83
   0  -8  -2  132.79    3.17
   0  -8  -2  130.09    2.81
   0   8  -2  134.94    3.12
   0   8  -2  131.36    2.83
   0   8   2  129.84    2.80
   0   8  -2  135.91    3.12
  -1  -8  -2    4.62    0.16
   1  -8   2    4.58    0.15
  -1  -8  -2    4.82    0.20
   1  -8   2    4.58    0.18
  -1   8  -2    4.64    0.18
   1   8   2    4.54    0.16
  -1   8  -2    4.68    0.18
  -1   8  -2    4.52    0.17
   2  -8   2   47.06    1.07
   2  -8   2   46.62    1.17
  -2  -8  -2   44.41    1.18
   2   8   2   47.49    1.06
  -2   8  -2   47.95    1.18
   2   8   2   47.48    1.05
  -2   8  -2   47.71    1.19
   3  -8   2   19.37    0.52
  -3  -8  -2   19.79    0.56
   3  -8   2   20.03    0.56
   3   8   2   19.51    0.51
  -4  -8  -2    1.34    0.13
   4  -8   2    1.38    0.15
   4  -8   2    1.43    0.15
   4   8   2    1.30    0.13
   5  -8   2    1.49    0.18
   5  -8   2    1.46    0.17
   5   8   2    1.73    0.16
   6  -8   2    4.84    0.28
   6  -8   2    4.92    0.29
   6   8   2    4.23    0.27
   7  -8   2   -0.02    0.15
   7  -8   2   -0.08    0.15
   7   8   2    0.10    0.14
   8  -8   2    0.00    0.18
   8  -8   2    0.26    0.18
   8   8   2    0.40    0.18
   8   8   2    0.23    0.17
   8  -9  -2    0.20    0.17
   8  -9  -2    0.10    0.16
   8   9  -2    0.28    0.17
   7  -9  -2   49.30    1.26
   7  -9  -2   49.66    1.35
   7   9  -2   49.29    1.26
   6  -9  -2    3.42    0.24
   6  -9  -2    3.60    0.23
   6   9  -2    3.18    0.23
   5  -9  -2    8.36    0.33
   5  -9  -2    8.45    0.33
   5   9  -2    8.81    0.34
   4  -9  -2    0.50    0.11
   4  -9  -2    0.43    0.11
   4   9  -2    0.43    0.11
  -3  -9   2   16.91    0.47
   3  -9  -2   16.36    0.48
   3  -9  -2   16.13    0.45
   2  -9  -2    9.34    0.30
  -2  -9   2    9.18    0.30
   2  -9  -2    9.19    0.28
  -2   9   2    9.12    0.28
   1  -9  -2   52.87    1.32
   1  -9  -2   52.51    1.18
  -1  -9   2   54.25    1.20
   1   9  -2   54.73    1.20
  -1   9   2   52.64    1.17
   0  -9  -2  123.14    2.69
   0  -9   2  127.79    2.71
   0  -9  -2  125.38    3.03
   0   9   2  126.04    2.68
   0   9  -2  127.39    2.71
   0   9  -2  125.90    2.99
   0   9  -2  127.91    2.99
  -1  -9  -2   43.61    1.12
  -1  -9  -2   43.16    0.99
   1  -9   2   45.04    1.08
   1  -9   2   44.67    1.01
  -1   9  -2   45.31    1.10
  -1   9  -2   44.44    1.01
   1   9   2   43.38    0.98
  -1   9  -2   44.94    1.11
   2  -9   2   17.72    0.47
   2  -9   2   18.16    0.50
  -2  -9  -2   18.97    0.51
  -2  -9  -2   17.28    0.45
  -2   9  -2   17.52    0.51
   2   9   2   17.71    0.45
  -2   9  -2   17.43    0.50
   3  -9   2    1.02    0.12
   3  -9   2    0.95    0.11
  -3  -9  -2    0.97    0.12
   3   9   2    0.74    0.10
  -4  -9  -2    3.51    0.19
   4  -9   2    3.24    0.20
   4  -9   2    3.10    0.20
   4   9   2    3.33    0.19
   5  -9   2    1.20    0.16
   5  -9   2    0.99    0.15
   5   9   2    1.07    0.15
   6  -9   2   10.02    0.41
   6  -9   2    9.69    0.39
   6   9   2    9.80    0.39
   7  -9   2    1.14    0.20
   7  -9   2    1.44    0.21
   7   9   2    0.86    0.19
   8  -9   2    4.33    0.32
   8   9   2    4.19    0.31
   8   9   2    4.10    0.31
   8 -10  -2    0.12    0.17
   8 -10  -2    0.13    0.16
   8  10  -2    0.15    0.16
   7 -10  -2    1.20    0.20
   7 -10  -2    1.30    0.19
   7  10  -2    1.46    0.20
   6 -10  -2    0.02    0.12
   6 -10  -2    0.03    0.12
   6  10  -2   -0.05    0.12
   5 -10  -2    2.75    0.19
   5 -10  -2    3.02    0.21
   5  10  -2    3.53    0.22
   4 -10  -2    0.36    0.10
   4 -10  -2    0.31    0.10
   4  10  -2    0.60    0.12
   3 -10  -2   35.41    0.86
   3 -10  -2   35.68    0.94
  -3 -10   2   35.90    0.87
  -2 -10   2   65.94    1.47
   2 -10  -2   64.36    1.45
   2 -10  -2   66.00    1.62
  -2  10   2   65.27    1.45
   1 -10  -2   19.71    0.49
   1 -10  -2   19.51    0.54
  -1 -10   2   19.96    0.51
  -1  10   2   19.82    0.48
   0 -10  -2   18.29    0.52
   0 -10  -2   19.20    0.46
   0 -10   2   19.36    0.48
   0  10  -2   19.19    0.48
   0  10  -2   17.80    0.48
   0  10   2   19.29    0.46
   0  10  -2   17.95    0.48
  -1 -10  -2   22.88    0.56
  -1 -10  -2   23.64    0.63
   1 -10   2   23.11    0.58
   1 -10   2   24.00    0.59
  -1  10  -2   23.60    0.62
  -1  10  -2   23.56    0.62
   1  10   2   23.45    0.56
  -2 -10  -2   25.81    0.74
   2 -10   2   29.19    0.70
   2 -10   2   28.63    0.74
  -2 -10  -2   27.32    0.67
  -2  10  -2   28.43    0.76
   2  10   2   28.77    0.67
  -2  10  -2   28.93    0.75
   3 -10   2   13.88    0.43
  -3 -10  -2   14.80    0.43
   3 -10   2   14.08    0.42
   3  10   2   14.42    0.40
  -4 -10  -2    1.71    0.15
   4 -10   2    1.91    0.17
   4 -10   2    1.88    0.16
   4  10   2    1.95    0.15
   5 -10   2    0.27    0.12
   5 -10   2    0.03    0.12
   5  10   2    0.15    0.11
   6 -10   2   13.08    0.47
   6 -10   2   14.03    0.51
   6  10   2   13.77    0.47
   7 -10   2    0.05    0.16
   7 -10   2   -0.08    0.14
   7  10   2   -0.10    0.14
   8 -10   2    0.24    0.17
   8  10   2    0.32    0.19
   8  10   2   -0.02    0.16
   8 -11  -2    0.75    0.19
   8 -11  -2    1.06    0.20
   8  11  -2    1.00    0.21
   7 -11  -2   13.73    0.49
   7 -11  -2   12.99    0.50
   7  11  -2   13.65    0.50
   6 -11  -2    0.96    0.17
   6 -11  -2    1.05    0.17
   6  11  -2    0.97    0.16
   5 -11  -2    8.96    0.34
   5 -11  -2    8.28    0.33
   5  11  -2    8.60    0.34
   5  11  -2    8.84    0.27
   4 -11  -2   20.31    0.60
   4 -11  -2   19.60    0.56
   4  11  -2   20.53    0.56
   3 -11  -2    0.19    0.09
   3 -11  -2    0.03    0.08
  -3 -11   2   -0.01    0.09
   2 -11  -2    0.09    0.07
  -2 -11   2    0.19    0.09
   2 -11  -2    0.17    0.09
   1 -11  -2   13.22    0.36
   1 -11  -2   12.90    0.40
  -1 -11   2   13.83    0.38
  -1  11   2   13.28    0.36
   0 -11  -2    1.38    0.10
   0  11   2    1.39    0.11
   0  11  -2    0.96    0.09
  -1 -11  -2   12.86    0.35
   1 -11   2   13.40    0.35
  -1 -11  -2   12.89    0.40
   1 -11   2   13.07    0.37
  -1  11  -2   12.83    0.38
   1  11   2   13.01    0.35
  -1  11  -2   13.05    0.39
   2 -11   2   31.24    0.76
  -2 -11  -2   31.81    0.81
  -2 -11  -2   29.14    0.73
   2 -11   2   31.01    0.80
   2  11   2   30.57    0.73
   3 -11   2    2.81    0.18
  -3 -11  -2    2.29    0.16
   3 -11   2    2.70    0.17
   3  11   2    2.46    0.15
  -4 -11  -2    4.70    0.21
   4 -11   2    3.80    0.22
   4 -11   2    4.28    0.23
   4  11   2    4.21    0.22
   5 -11   2    5.23    0.27
   5 -11   2    5.08    0.27
   5  11   2    5.60    0.27
   6 -11   2    0.19    0.15
   6 -11   2    0.34    0.15
   6  11   2    0.25    0.14
   7 -11   2    4.43    0.30
   7 -11   2    5.10    0.32
   7  11   2    4.25    0.29
   8 -11   2    5.78    0.36
   8  11   2    5.77    0.35
   8 -12  -2    2.40    0.26
   8 -12  -2    2.75    0.28
   8  12  -2    2.66    0.28
   7 -12  -2    1.16    0.20
   7 -12  -2    1.39    0.21
   7  12  -2    1.04    0.19
   6 -12  -2   20.09    0.65
   6 -12  -2   20.94    0.63
   6  12  -2   20.94    0.63
   5 -12  -2    6.71    0.30
   5 -12  -2    6.99    0.31
   5  12  -2    6.97    0.24
   5  12  -2    7.30    0.31
   4 -12  -2    2.05    0.17
   4 -12  -2    1.75    0.16
   4  12  -2    1.91    0.16
   3 -12  -2    1.26    0.14
   3 -12  -2    1.29    0.13
  -3 -12   2    1.16    0.14
   2 -12  -2    0.28    0.08
  -2 -12   2    0.33    0.10
   2 -12  -2    0.27    0.10
  -1 -12   2   73.63    1.65
   1 -12  -2   73.55    1.63
   1 -12  -2   75.17    1.83
   1  12  -2   72.08    1.76
  -1  12   2   76.43    1.63
   0 -12  -2  264.20    5.75
   0 -12   2  268.76    5.78
   0 -12  -2  276.71    6.46
   0  12  -2  274.02    6.43
   0  12   2  276.83    5.75
   0  12  -2  272.79    6.43
  -1 -12  -2    0.05    0.06
   1 -12   2    0.09    0.08
   1 -12   2   -0.05    0.05
  -1 -12  -2    0.27    0.09
  -1  12  -2    0.10    0.08
   1  12   2    0.03    0.06
  -1  12  -2    0.00    0.07
  -2 -12  -2    0.52    0.09
   2 -12   2    0.33    0.08
   2 -12   2    0.53    0.10
  -2 -12  -2    0.20    0.09
   3 -12   2    0.82    0.12
  -3 -12  -2    1.09    0.12
   3 -12   2    0.96    0.12
   3  12   2    0.87    0.11
  -4 -12  -2    1.36    0.13
   4 -12   2    1.48    0.16
   4 -12   2    1.53    0.16
   4  12   2    1.35    0.15
   5 -12   2    5.09    0.28
   5 -12   2    4.61    0.26
   5  12   2    4.96    0.26
   6 -12   2   10.46    0.42
   6 -12   2    9.66    0.40
   6  12   2    9.80    0.39
   7 -12   2    9.26    0.42
   7  12   2    9.15    0.40
   8 -12   2    1.16    0.23
   8  12   2    0.83    0.20
   8 -13  -2    0.03    0.17
   8 -13  -2    0.07    0.17
   8  13  -2    0.02    0.16
   7 -13  -2   12.07    0.48
   7 -13  -2   11.77    0.48
   7  13  -2   12.34    0.48
   6 -13  -2    8.00    0.36
   6 -13  -2    7.79    0.34
   6  13  -2    7.77    0.34
   5 -13  -2    0.34    0.14
   5 -13  -2    0.70    0.14
   5  13  -2    0.39    0.13
   4 -13  -2   11.40    0.38
   4 -13  -2   10.90    0.39
   4  13  -2   11.21    0.38
   4  13  -2   11.31    0.30
   3 -13  -2    0.07    0.09
   3 -13  -2    0.06    0.09
  -3 -13   2    0.09    0.09
   2 -13  -2    1.47    0.13
  -2 -13   2    1.46    0.14
   2 -13  -2    1.61    0.14
  -1 -13   2   90.16    1.97
   1 -13  -2   87.71    1.94
   1 -13  -2   90.27    2.18
   1  13  -2   89.10    2.11
   1  13  -2   86.09    2.11
   0 -13  -2   12.77    0.35
   0 -13  -2   12.58    0.39
   0  13   2   12.66    0.35
   0  13  -2   12.37    0.36
   0  13  -2   12.13    0.36
   1 -13   2   28.52    0.70
  -1 -13  -2   27.11    0.68
  -1 -13  -2   27.50    0.76
   1 -13   2   29.00    0.70
   1  13   2   28.51    0.68
  -1  13  -2   28.25    0.74
   2 -13   2    5.75    0.24
  -2 -13  -2    5.95    0.22
  -2 -13  -2    5.66    0.24
   2 -13   2    6.41    0.23
  -3 -13  -2   27.88    0.73
   3 -13   2   26.84    0.74
   3 -13   2   26.15    0.70
   4 -13   2    9.76    0.36
   4 -13   2    9.76    0.36
   4  13   2    9.81    0.34
   5 -13   2    0.09    0.12
   5 -13   2   -0.08    0.12
   5  13   2    0.13    0.12
   6 -13   2    9.47    0.40
   6 -13   2    9.11    0.40
   6  13   2    9.58    0.38
   7 -13   2   13.07    0.51
   7  13   2   13.94    0.50
   8  13   2    2.23    0.27
   8 -14  -2    2.27    0.27
   8 -14  -2    2.34    0.27
   7 -14  -2    0.14    0.16
   7 -14  -2    0.38    0.16
   7  14  -2    0.02    0.13
   6 -14  -2    3.16    0.25
   6 -14  -2    3.19    0.25
   6  14  -2    2.85    0.24
   5 -14  -2    0.06    0.12
   5 -14  -2   -0.14    0.11
   5  14  -2   -0.01    0.12
   4 -14  -2   12.53    0.42
   4 -14  -2   12.97    0.45
   4  14  -2   13.87    0.36
   3 -14  -2   41.90    1.09
   3 -14  -2   40.39    0.99
  -3 -14   2   40.54    1.01
   2 -14  -2    2.49    0.17
  -2 -14   2    2.52    0.18
   2 -14  -2    2.45    0.18
  -1 -14   2   11.12    0.35
   1 -14  -2   11.07    0.34
   1 -14  -2   11.60    0.38
   1  14  -2   11.62    0.32
   0 -14  -2    1.10    0.11
   0 -14  -2    0.95    0.12
   0 -14   2    1.08    0.12
   0  14  -2    0.83    0.09
   1 -14   2   14.80    0.38
  -1 -14  -2   14.51    0.44
   1 -14   2   13.86    0.41
  -1 -14  -2   13.27    0.39
  -1  14  -2   13.84    0.42
   2 -14   2   17.46    0.50
  -2 -14  -2   17.92    0.51
   2 -14   2   17.95    0.50
  -2 -14  -2   17.18    0.48
   3 -14   2    5.39    0.24
   3 -14   2    5.41    0.25
  -3 -14  -2    5.23    0.23
  -3 -14  -2    4.71    0.23
   4 -14   2    1.34    0.16
   4 -14   2    1.28    0.16
   4  14   2    1.39    0.15
   5 -14   2    0.36    0.14
   5 -14   2    0.31    0.14
   5  14   2    0.38    0.13
   6 -14   2    0.34    0.16
   6  14   2    0.40    0.15
   7 -14   2    1.71    0.23
   7  14   2    1.65    0.22
   8  14   2    7.46    0.40
   8 -15  -2    0.15    0.18
   7 -15  -2    0.15    0.16
   7 -15  -2    0.23    0.16
   7  15  -2   -0.03    0.14
   6 -15  -2    0.04    0.14
   6 -15  -2   -0.14    0.13
   6  15  -2    0.13    0.14
   5 -15  -2   16.61    0.55
   5 -15  -2   16.25    0.53
   5  15  -2   17.08    0.53
  -4 -15   2   51.26    1.26
   4 -15  -2   51.68    1.36
   4 -15  -2   49.45    1.23
   4  15  -2   54.14    1.27
  -3 -15   2   10.04    0.36
   3 -15  -2   10.03    0.36
   3 -15  -2    9.71    0.34
   3  15  -2   10.25    0.28
  -2 -15   2   13.43    0.42
   2 -15  -2   13.46    0.40
   2 -15  -2   14.01    0.44
   2  15  -2   14.09    0.37
  -1 -15   2   19.23    0.53
   1 -15  -2   19.48    0.57
   1 -15  -2   18.15    0.50
   1  15  -2   19.94    0.51
   0 -15   2    0.09    0.09
   0 -15  -2   -0.02    0.07
   0 -15  -2    0.10    0.09
   0  15  -2    0.12    0.07
   1 -15   2   10.79    0.30
  -1 -15  -2   10.58    0.32
   1 -15   2   10.70    0.35
  -1 -15  -2   10.35    0.36
  -1  15  -2   10.95    0.35
   2 -15   2    9.77    0.33
  -2 -15  -2    9.44    0.31
  -2 -15  -2    9.83    0.33
   3 -15   2    0.21    0.10
   3 -15   2    0.29    0.10
  -3 -15  -2    0.31    0.09
  -3 -15  -2    0.55    0.11
   4 -15   2    0.99    0.16
   4 -15   2    1.02    0.15
   4  15   2    0.91    0.14
   5 -15   2   10.08    0.40
   5 -15   2    9.23    0.39
   5  15   2    9.65    0.37
   6 -15   2   10.43    0.43
   6  15   2   10.15    0.40
   7 -15   2    1.01    0.21
   7  15   2    0.61    0.19
   8  15   2   16.07    0.59
   8 -16  -2    0.02    0.18
   7 -16  -2    7.93    0.39
   7 -16  -2    7.92    0.40
   7  16  -2    7.81    0.39
   6 -16  -2   20.15    0.64
   6 -16  -2   19.70    0.66
   6  16  -2   20.35    0.64
   5 -16  -2    5.01    0.28
   5 -16  -2    4.68    0.27
   5  16  -2    5.28    0.28
   4 -16  -2    0.48    0.15
   4 -16  -2    0.39    0.13
  -4 -16   2    0.47    0.13
   4  16  -2    0.26    0.09
   3 -16  -2    0.35    0.11
  -3 -16   2    0.26    0.11
   3 -16  -2    0.22    0.12
   3  16  -2    0.26    0.07
   2 -16  -2    0.36    0.10
   2 -16  -2    0.30    0.11
  -2 -16   2    0.48    0.12
   2  16  -2    0.41    0.07
   1 -16  -2    2.93    0.17
   1 -16  -2    3.09    0.20
  -1 -16   2    3.00    0.18
   1  16  -2    3.26    0.15
   0 -16  -2   36.11    0.93
   0 -16  -2   32.89    0.83
   0 -16   2   34.20    0.86
   0  16  -2   36.27    0.90
  -1 -16  -2    5.68    0.24
   1 -16   2    5.65    0.18
  -1 -16  -2    5.09    0.22
   1 -16   2    5.75    0.25
  -1  16  -2    5.56    0.23
  -2 -16  -2    0.00    0.07
   2 -16   2    0.07    0.04
  -2 -16  -2    0.03    0.09
   2 -16   2   -0.04    0.09
  -3 -16  -2   20.61    0.58
   3 -16   2   21.70    0.61
  -3 -16  -2   21.44    0.61
   3 -16   2   21.55    0.61
   4 -16   2    0.37    0.13
   4 -16   2    0.07    0.11
   4  16   2    0.24    0.12
   5 -16   2   20.69    0.63
   5  16   2   20.27    0.60
   6 -16   2   52.48    1.33
   6  16   2   51.45    1.29
   7 -16   2   -0.09    0.14
   7  16   2   -0.09    0.15
   8 -17  -2    1.51    0.25
   7 -17  -2    0.79    0.19
   7 -17  -2    0.65    0.19
   7  17  -2    0.56    0.18
   6 -17  -2    5.49    0.32
   6 -17  -2    5.76    0.33
   6  17  -2    5.51    0.30
   5 -17  -2    0.20    0.13
   5 -17  -2    0.11    0.14
   5  17  -2    0.04    0.11
   4 -17  -2    1.41    0.18
  -4 -17   2    1.28    0.16
   4 -17  -2    1.45    0.17
  -3 -17   2   42.63    1.07
   3 -17  -2   41.30    1.04
   3 -17  -2   43.19    1.15
   3  17  -2   43.96    1.07
   2 -17  -2   21.87    0.64
  -2 -17   2   21.31    0.61
   2 -17  -2   21.17    0.58
   2  17  -2   22.44    0.58
  -1 -17   2    0.17    0.10
   1 -17  -2    0.35    0.11
   1 -17  -2    0.36    0.09
   1  17  -2    0.23    0.08
   0 -17  -2   83.09    2.06
   0 -17  -2   81.70    1.85
   0 -17   2   83.29    1.88
   0  17  -2   84.17    2.03
  -1 -17  -2    7.37    0.27
   1 -17   2    7.17    0.29
  -1 -17  -2    7.18    0.29
   1 -17   2    7.65    0.22
  -1  17  -2    7.42    0.28
   2 -17   2    0.07    0.10
   2 -17   2    0.02    0.05
  -2 -17  -2    0.18    0.10
  -2 -17  -2    0.09    0.08
   3 -17   2    2.67    0.19
  -3 -17  -2    2.72    0.17
   3 -17   2    2.60    0.20
  -3 -17  -2    2.53    0.18
   4 -17   2    0.19    0.12
   4  17   2    0.10    0.12
   5 -17   2    1.33    0.19
   5  17   2    1.08    0.17
   6 -17   2    0.78    0.18
   6  17   2    0.16    0.15
   7 -17   2    5.74    0.36
   7  17   2    6.17    0.35
   7 -18  -2   -0.01    0.16
   7 -18  -2    0.15    0.17
   7  18  -2   -0.16    0.15
   6 -18  -2    0.33    0.15
   6 -18  -2    0.55    0.17
   6  18  -2    0.48    0.16
   5 -18  -2    0.27    0.14
   5 -18  -2    0.47    0.15
   5  18  -2    0.56    0.15
   4 -18  -2    0.55    0.14
   4 -18  -2    0.56    0.15
  -4 -18   2    0.61    0.14
   3 -18  -2    9.35    0.36
  -3 -18   2    9.42    0.37
   3 -18  -2    9.43    0.38
   3  18  -2   10.39    0.31
  -2 -18   2    9.27    0.35
   2 -18  -2    8.89    0.32
   2 -18  -2    8.75    0.34
   2  18  -2    9.00    0.29
   1 -18  -2    3.25    0.20
   1 -18  -2    3.20    0.18
  -1 -18   2    3.36    0.21
   1  18  -2    3.63    0.18
   0 -18   2    2.71    0.19
   0 -18  -2    2.76    0.18
   0 -18  -2    2.41    0.18
   0  18  -2    2.40    0.16
   1 -18   2   38.71    0.95
  -1 -18  -2   38.02    1.01
  -1 -18  -2   38.04    0.93
  -1  18  -2   38.29    1.01
   2 -18   2    9.37    0.31
   2 -18   2    9.56    0.35
  -2 -18  -2    9.66    0.33
  -2 -18  -2    9.19    0.34
   3 -18   2    3.08    0.22
  -3 -18  -2    3.07    0.20
   4 -18   2   49.87    1.25
   4  18   2   50.45    1.21
   5 -18   2    2.76    0.25
   5  18   2    2.94    0.24
   6 -18   2    0.91    0.20
   6  18   2    0.82    0.18
   7 -18   2    2.81    0.28
   7  18   2    2.37    0.25
   7 -19  -2    1.77    0.24
   7 -19  -2    1.79    0.24
   7  19  -2    1.74    0.24
   6 -19  -2    0.37    0.16
   6 -19  -2    0.34    0.16
   6  19  -2    0.56    0.17
   5 -19  -2    7.54    0.34
   5 -19  -2    7.11    0.36
   5  19  -2    7.07    0.33
   4 -19  -2    2.39    0.22
   4 -19  -2    2.16    0.21
  -4 -19   2    1.94    0.21
  -3 -19   2   79.62    1.87
   3 -19  -2   81.14    2.04
   3 -19  -2   80.49    1.85
   2 -19  -2    2.69    0.21
   2 -19  -2    2.50    0.18
  -2 -19   2    2.15    0.19
   2  19  -2    2.69    0.16
   1 -19  -2   17.35    0.54
   1 -19  -2   16.31    0.49
  -1 -19   2   16.97    0.51
   1  19  -2   18.05    0.50
   0 -19  -2    2.69    0.18
   0 -19   2    2.77    0.19
   0 -19  -2    3.08    0.20
   0  19  -2    3.20    0.19
  -1 -19  -2   12.84    0.42
  -1 -19  -2   12.57    0.40
   1 -19   2   12.57    0.42
   2 -19   2  116.66    2.62
  -2 -19  -2  119.67    2.86
  -2 -19  -2  115.32    2.59
  -3 -19  -2    9.22    0.35
   3 -19   2    8.48    0.35
   4 -19   2   26.15    0.76
   4  19   2   26.64    0.72
   5 -19   2    0.42    0.15
   5  19   2    0.13    0.13
   6 -19   2    0.16    0.17
   6  19   2    0.32    0.15
   7 -19   2   -0.07    0.17
   7  19   2    0.19    0.16
   7 -20  -2    0.94    0.21
   7 -20  -2    1.02    0.21
   7  20  -2    1.04    0.22
   6 -20  -2    8.80    0.40
   6 -20  -2    9.08    0.42
   6  20  -2    8.25    0.39
   5 -20  -2    4.09    0.28
   5 -20  -2    4.83    0.30
   5  20  -2    4.54    0.28
  -4 -20   2   12.13    0.46
   4 -20  -2   12.75    0.48
   4 -20  -2   13.08    0.45
  -3 -20   2    1.43    0.18
   3 -20  -2    1.78    0.20
   3 -20  -2    1.37    0.17
  -2 -20   2    2.01    0.19
   2 -20  -2    1.95    0.17
   2 -20  -2    2.06    0.20
   1 -20  -2   47.54    1.23
   1 -20  -2   46.57    1.12
  -1 -20   2   44.42    1.14
   1  20  -2   47.84    1.19
   0 -20   2   68.20    1.61
   0 -20  -2   68.00    1.74
   0 -20  -2   66.80    1.57
   0  20  -2   72.20    1.73
  -1 -20  -2    0.26    0.11
   1 -20   2    0.22    0.12
  -1 -20  -2    0.25    0.10
  -2 -20  -2    6.47    0.29
   2 -20   2    7.30    0.31
  -3 -20  -2    3.05    0.21
   3 -20   2    2.83    0.23
   4 -20   2    1.57    0.19
   5 -20   2   16.60    0.58
   5  20   2   17.03    0.55
   6 -20   2    6.51    0.36
   6  20   2    6.14    0.33
   7  20   2    1.36    0.22
   7 -21  -2    0.46    0.19
   7 -21  -2    0.21    0.18
   6 -21  -2    0.64    0.18
   6 -21  -2    1.08    0.20
   6  21  -2    0.76    0.19
   5 -21  -2    0.22    0.16
   5 -21  -2    0.11    0.15
  -4 -21   2    0.28    0.15
   4 -21  -2    0.17    0.15
   4 -21  -2    0.25    0.15
  -3 -21   2    5.39    0.29
   3 -21  -2    4.99    0.27
   3 -21  -2    6.09    0.30
   2 -21  -2    0.39    0.14
  -2 -21   2    0.24    0.12
   2 -21  -2    0.19    0.12
   1 -21  -2    1.55    0.17
   1 -21  -2    1.35    0.15
  -1 -21   2    1.55    0.18
   0 -21  -2   46.50    1.21
   0 -21  -2   45.22    1.10
   0 -21   2   45.53    1.13
  -1 -21  -2    1.59    0.16
   1 -21   2    1.64    0.18
  -1 -21  -2    1.81    0.18
   2 -21   2    1.07    0.16
  -2 -21  -2    0.70    0.13
  -3 -21  -2    0.12    0.12
   3 -21   2    0.28    0.15
   4 -21   2   20.42    0.64
   5 -21   2    9.15    0.40
   5  21   2    9.31    0.38
   6 -21   2    4.46    0.30
   6  21   2    4.56    0.30
   7  21   2    0.45    0.18
   7 -22  -2    3.10    0.31
   6 -22  -2    1.69    0.24
   6 -22  -2    1.56    0.24
   6  22  -2    2.08    0.23
   5 -22  -2    1.18    0.20
   5 -22  -2    0.92    0.18
   4 -22  -2    5.28    0.30
  -4 -22   2    5.05    0.30
   4 -22  -2    5.28    0.29
   3 -22  -2   54.21    1.31
   3 -22  -2   53.37    1.42
  -3 -22   2   52.04    1.32
   2 -22  -2   21.81    0.63
   2 -22  -2   22.73    0.69
  -2 -22   2   22.22    0.66
   1 -22  -2    0.00    0.12
  -1 -22   2    0.18    0.11
   1 -22  -2   -0.09    0.10
   0 -22  -2    4.70    0.24
   0 -22  -2    4.68    0.25
   0 -22   2    4.30    0.25
  -1 -22  -2   10.24    0.37
   1 -22   2   10.60    0.40
  -2 -22  -2    2.50    0.19
   2 -22   2    2.49    0.22
  -3 -22  -2   71.45    1.67
   3 -22   2   71.00    1.70
  -4 -22  -2    2.21    0.22
   4 -22   2    1.83    0.22
   5 -22   2   -0.02    0.15
   5  22   2    0.07    0.14
   6 -22   2    4.23    0.32
   6  22   2    4.22    0.29
   6 -23  -2    0.40    0.18
   6 -23  -2    0.44    0.19
   6  23  -2    0.37    0.18
   5 -23  -2    3.07    0.26
  -5 -23   2    2.80    0.25
   5 -23  -2    3.18    0.26
   4 -23  -2    0.67    0.17
  -4 -23   2    0.42    0.16
   4 -23  -2    0.54    0.16
  -3 -23   2    7.86    0.36
   3 -23  -2    7.86    0.37
   3 -23  -2    7.85    0.35
   2 -23  -2   35.58    0.93
  -2 -23   2   35.86    0.96
   2 -23  -2   37.16    1.02
   1 -23  -2    0.56    0.13
   1 -23  -2    0.66    0.14
  -1 -23   2    0.71    0.15
   0 -23  -2    0.21    0.12
   0 -23   2    0.21    0.12
   0 -23  -2    0.17    0.12
   1 -23   2    6.51    0.31
  -1 -23  -2    5.66    0.28
   2 -23   2   26.29    0.75
  -2 -23  -2   26.80    0.73
   3 -23   2   66.52    1.64
  -3 -23  -2   69.02    1.61
   4 -23   2    0.38    0.15
  -4 -23  -2    0.23    0.13
   5 -23   2   -0.05    0.15
   5  23   2    0.20    0.16
   6 -23   2    1.08    0.23
   6  23   2    0.95    0.20
   6 -24  -2    5.53    0.35
   6  24  -2    5.66    0.35
   5 -24  -2    0.24    0.17
   5 -24  -2    0.64    0.18
  -5 -24   2    0.29    0.16
   4 -24  -2    6.30    0.34
   4 -24  -2    5.93    0.32
  -4 -24   2    6.24    0.34
  -3 -24   2    1.35    0.19
   3 -24  -2    1.25    0.18
   3 -24  -2    0.94    0.19
  -2 -24   2    9.24    0.39
   2 -24  -2    9.54    0.39
   2 -24  -2    9.02    0.37
   1 -24  -2    0.42    0.15
  -1 -24   2    0.17    0.13
   1 -24  -2    0.25    0.12
   0 -24   2    7.07    0.33
   0 -24  -2    6.94    0.31
  -1 -24  -2    0.48    0.13
   1 -24   2    0.33    0.15
   2 -24   2   17.15    0.57
  -2 -24  -2   17.97    0.55
  -3 -24  -2    3.61    0.25
   3 -24   2    3.61    0.27
   4 -24   2    5.74    0.33
  -4 -24  -2    5.94    0.31
   5 -24   2    0.12    0.15
   5  24   2   -0.01    0.15
   6  24   2    0.91    0.20
   6 -25  -2    1.04    0.21
   5 -25  -2    2.30    0.25
  -5 -25   2    2.07    0.25
  -4 -25   2   18.06    0.62
   4 -25  -2   18.26    0.60
   3 -25  -2    0.55    0.16
  -3 -25   2    0.59    0.17
   3 -25  -2    0.48    0.15
  -2 -25   2   17.72    0.59
   2 -25  -2   18.21    0.57
  -1 -25   2   42.87    1.12
   1 -25  -2   44.24    1.10
   0 -25   2    9.27    0.38
   0 -25  -2    9.99    0.38
   1 -25   2   11.19    0.43
  -1 -25  -2   11.77    0.42
   2 -25   2    0.26    0.15
  -2 -25  -2    0.29    0.13
   3 -25   2    5.03    0.31
  -3 -25  -2    5.63    0.30
   4 -25   2    0.27    0.16
  -4 -25  -2    0.23    0.13
   5 -25   2    0.03    0.16
   5  25   2    0.03    0.15
   6  25   2    0.39    0.19
   5 -26  -2    2.77    0.27
  -5 -26   2    2.16    0.25
  -4 -26   2   23.32    0.74
   4 -26  -2   24.18    0.73
  -3 -26   2   12.82    0.49
   3 -26  -2   12.21    0.47
   2 -26  -2    9.18    0.38
  -2 -26   2    9.27    0.40
   1 -26  -2    3.83    0.25
  -1 -26   2    3.47    0.26
   0 -26   2    1.91    0.21
   0 -26  -2    1.79    0.19
  -1 -26  -2    0.22    0.12
   1 -26   2    0.11    0.14
  -2 -26  -2    6.53    0.31
   2 -26   2    6.63    0.34
   3 -26   2    0.25    0.16
  -3 -26  -2    0.08    0.13
  -4 -26  -2    4.13    0.27
   4 -26   2    4.13    0.30
   5 -26   2    0.34    0.18
   5  26   2    0.01    0.15
   6  26   2    0.13    0.17
  -5 -27   2    6.36    0.38
   5 -27  -2    6.38    0.36
   4 -27  -2    3.99    0.29
  -4 -27   2    3.85    0.30
  -3 -27   2   46.83    1.24
   3 -27  -2   48.11    1.22
   2 -27  -2    0.91    0.17
  -2 -27   2    0.71    0.17
   1 -27  -2    5.53    0.30
  -1 -27   2    5.04    0.30
   0 -27  -2    6.12    0.31
   0 -27   2    6.13    0.33
  -1 -27  -2    7.02    0.33
   1 -27   2    7.17    0.35
  -2 -27  -2    5.42    0.30
   2 -27   2    5.13    0.30
  -3 -27  -2   -0.01    0.12
   3 -27   2    0.25    0.16
  -4 -27  -2    0.16    0.14
   4 -27   2    0.26    0.17
   5  27   2    2.03    0.24
   5 -28  -2   -0.36    0.15
   4 -28  -2    7.36    0.37
  -4 -28   2    6.31    0.37
   3 -28  -2    0.62    0.18
  -3 -28   2    0.49    0.16
  -2 -28   2    0.21    0.15
   2 -28  -2    0.34    0.15
   1 -28  -2    0.30    0.14
  -1 -28   2    0.43    0.16
   0 -28   2    0.76    0.17
   0 -28  -2    0.94    0.17
   1 -28   2    1.46    0.21
  -1 -28  -2    1.50    0.19
   2 -28   2   11.26    0.46
  -2 -28  -2   11.78    0.44
  -3 -28  -2    4.80    0.29
   3 -28   2    4.18    0.31
   4 -28   2    1.08    0.21
  -4 -28  -2    1.26    0.20
   5  28   2    0.02    0.16
  -4 -29   2    0.11    0.15
   4 -29  -2    0.20    0.17
   3 -29  -2    0.09    0.15
  -3 -29   2    0.17    0.16
   2 -29  -2    8.30    0.38
  -2 -29   2    8.61    0.41
   1 -29  -2    0.68    0.17
  -1 -29   2    0.82    0.18
   0 -29   2    2.16    0.24
   0 -29  -2    2.44    0.23
   1 -29   2    0.55    0.17
  -1 -29  -2    0.67    0.16
  -2 -29  -2    1.56    0.20
   2 -29   2    1.27    0.21
  -3 -29  -2    8.48    0.40
   3 -29   2    8.05    0.41
   4 -29   2    4.87    0.33
  -4 -29  -2    4.47    0.30
   5  29   2    7.54    0.38
   4 -30  -2    0.33    0.18
   3 -30  -2    4.61    0.31
  -3 -30   2    4.35    0.32
  -2 -30   2    3.37    0.28
   2 -30  -2    3.17    0.27
   1 -30  -2    1.45    0.20
  -1 -30   2    1.61    0.23
   0 -30   2    0.21    0.14
   0 -30  -2    0.12    0.14
   1 -30   2    0.67    0.18
  -1 -30  -2    0.75    0.17
  -2 -30  -2    4.67    0.29
   2 -30   2    4.24    0.31
   3 -30   2    1.62    0.23
  -3 -30  -2    1.42    0.21
  -4 -30  -2    2.09    0.25
   4 -31  -2   11.50    0.50
   3 -31  -2    0.28    0.17
  -3 -31   2    0.50    0.19
  -2 -31   2    0.20    0.16
   2 -31  -2   -0.01    0.15
   1 -31  -2    0.09    0.15
  -1 -31   2    0.11    0.16
   0 -31   2    6.24    0.35
   0 -31  -2    6.06    0.34
  -1 -31  -2    1.03    0.19
   1 -31   2    0.94    0.20
   2 -31   2   11.99    0.50
  -2 -31  -2   12.00    0.47
  -3 -31  -2    2.01    0.24
   3 -31   2    2.37    0.28
  -4 -31  -2    0.37    0.17
   3 -32  -2    5.61    0.36
   2 -32  -2    0.88    0.20
  -2 -32   2    1.06    0.22
  -1 -32   2    0.95    0.21
   1 -32  -2    0.85    0.18
   0 -32  -2    5.81    0.33
   0 -32   2    5.59    0.33
  -1 -32  -2    0.12    0.15
   1 -32   2    0.02    0.16
  -2 -32  -2   13.07    0.51
   2 -32   2   12.88    0.53
  -3 -32  -2    1.80    0.23
   3 -33  -2    7.63    0.40
   2 -33  -2    1.10    0.21
   1 -33  -2    0.45    0.17
  -1 -33   2    0.29    0.18
   0 -33  -2    3.61    0.28
   0 -33   2    3.07    0.30
   1 -33   2    0.08    0.16
  -1 -33  -2    0.38    0.16
  -2 -33  -2    8.30    0.41
  -3 -33  -2    1.20    0.22
   2 -34  -2    0.07    0.16
   1 -34  -2    1.60    0.23
   0 -34  -2    5.89    0.34
  -1 -34  -2    6.37    0.36
  -2 -34  -2    2.49    0.27
   1 -35  -2   10.41    0.47
   0 -35  -2    0.63    0.18
   9   0  -3    1.27    0.20
   8   0  -3   -0.04    0.13
   8   0  -3   -0.23    0.14
   7   0  -3    0.64    0.13
   7   0  -3    0.40    0.15
   6   0  -3    0.06    0.09
   6   0  -3   -0.03    0.11
   5   0  -3    8.94    0.33
   4   0  -3   -0.05    0.09
   3   0  -3    8.72    0.27
   2   0  -3    0.01    0.05
   2   0  -3   -0.03    0.05
   1   0  -3    7.05    0.19
   1   0  -3    7.03    0.19
   0   0  -3    0.26    0.06
   0   0  -3   -0.06    0.02
   0   0  -3   -0.01    0.05
   0   0   3   -0.01    0.03
   1   0   3  112.92    2.36
  -1   0  -3  111.11    2.36
  -1   0  -3  111.32    2.68
   2   0   3    0.00    0.06
   2   0   3   -0.06    0.07
  -2   0  -3    0.06    0.05
  -2   0  -3    0.02    0.08
   3   0   3    1.81    0.13
  -3   0  -3    1.69    0.15
   3   0   3    1.99    0.15
  -3   0  -3    2.07    0.13
   4   0   3    0.10    0.10
  -4   0  -3    0.00    0.10
   4   0   3    0.00    0.08
  -5   0  -3   58.64    1.48
   5   0   3   56.19    1.49
   5   0   3   55.43    1.33
   6   0   3    0.01    0.12
   6   0   3   -0.07    0.14
   7   0   3    0.44    0.17
   7   0   3    0.81    0.19
   8   0   3   -0.25    0.16
   8   0   3    0.11    0.18
   9  -1  -3    0.48    0.17
   9   1  -3    0.38    0.16
   8  -1  -3    1.75    0.23
   8  -1  -3    1.74    0.20
   8   1  -3    1.59    0.19
   8   1  -3    1.95    0.23
   7  -1  -3    2.13    0.19
   7  -1  -3    2.16    0.22
   7   1  -3    2.38    0.23
   7   1  -3    2.47    0.19
   6  -1  -3    9.97    0.38
   6  -1  -3   10.46    0.35
   6   1  -3   10.12    0.38
   6   1  -3   10.24    0.34
   5  -1  -3    0.54    0.09
   5  -1  -3    0.61    0.12
   5   1  -3    0.38    0.11
   4  -1  -3  108.23    2.38
   4   1  -3  108.05    2.38
   3  -1  -3    1.70    0.13
   3   1  -3    1.67    0.12
   2  -1  -3   35.49    0.81
   2   1  -3   35.02    0.81
   2   1  -3   35.79    0.82
  -2   1   3   37.43    0.81
   1  -1  -3   29.44    0.66
   1  -1  -3   30.38    0.67
   1   1  -3   31.35    0.68
   1   1  -3   30.40    0.67
   0  -1  -3   63.34    1.49
   0  -1   3   61.75    1.31
   0   1  -3   59.64    1.47
   0   1  -3   61.67    1.31
   0   1  -3   61.63    1.48
   1  -1   3    1.86    0.10
   1  -1   3    2.00    0.09
  -1  -1  -3    1.59    0.08
  -1  -1  -3    2.41    0.14
  -1   1  -3    2.08    0.12
  -1   1  -3    1.87    0.09
   1   1   3    1.63    0.08
  -2  -1  -3   55.59    1.39
  -2  -1  -3   54.80    1.21
   2  -1   3   55.47    1.22
   2  -1   3   56.30    1.37
  -2   1  -3   54.98    1.39
  -2   1  -3   55.92    1.21
   2   1   3   54.38    1.37
   2   1   3   55.03    1.21
   3  -1   3    0.16    0.08
  -3  -1  -3    0.18    0.07
   3  -1   3    0.21    0.08
  -3  -1  -3    0.27    0.10
  -3   1  -3    0.13    0.07
   3   1   3    0.22    0.09
   3   1   3    0.19    0.07
  -3   1  -3    0.44    0.10
   4  -1   3    4.97    0.21
   4  -1   3    4.74    0.23
  -4  -1  -3    5.05    0.25
   4   1   3    4.75    0.21
  -4   1  -3    5.09    0.25
   4   1   3    4.75    0.24
  -5  -1  -3   34.86    0.95
   5  -1   3   34.26    0.86
   5  -1   3   33.68    0.95
  -5   1  -3   33.99    0.95
   5   1   3   32.97    0.85
   5   1   3   34.36    0.96
   6  -1   3    1.55    0.19
   6  -1   3    1.67    0.20
   6   1   3    1.28    0.19
   6   1   3    1.48    0.18
   7  -1   3    0.54    0.17
   7  -1   3    0.15    0.17
   7   1   3    0.22    0.16
   7   1   3    0.42    0.18
   8  -1   3    4.52    0.32
   8  -1   3    4.51    0.33
   8   1   3    4.67    0.33
   8   1   3    4.48    0.31
   9  -2  -3    2.90    0.26
   9   2  -3    2.92    0.25
   8  -2  -3    2.91    0.23
   8  -2  -3    2.86    0.27
   8   2  -3    2.64    0.26
   8   2  -3    2.71    0.23
   7  -2  -3   15.90    0.53
   7  -2  -3   15.68    0.51
   7   2  -3   15.30    0.49
   7   2  -3   15.06    0.52
   6  -2  -3    4.36    0.22
   6  -2  -3    4.47    0.25
   6   2  -3    4.51    0.25
   5  -2  -3    2.36    0.18
   5  -2  -3    2.73    0.16
   5   2  -3    2.85    0.19
   4  -2  -3   30.35    0.76
   4  -2  -3   31.09    0.77
   4   2  -3   30.27    0.76
   3  -2  -3    8.68    0.24
   3  -2  -3    8.92    0.27
   3   2  -3    8.68    0.27
   2  -2  -3   52.40    1.19
   2   2  -3   54.88    1.20
   2   2  -3   53.78    1.20
  -2   2   3   55.59    1.19
   1  -2  -3   27.49    0.68
   1  -2  -3   27.22    0.61
  -1  -2   3   27.66    0.63
   1   2  -3   28.05    0.62
   0  -2   3    0.20    0.04
   0   2  -3    0.19    0.04
   0   2  -3    0.17    0.05
   0   2   3    0.21    0.04
   1  -2   3   38.41    0.85
  -1  -2  -3   38.52    0.83
   1  -2   3   38.98    0.95
  -1  -2  -3   39.57    0.99
  -1   2  -3   38.59    0.85
  -1   2  -3   39.16    0.97
   1   2   3   39.12    0.84
  -1   2  -3   39.08    0.97
   1   2   3   38.89    0.97
   2  -2   3    3.36    0.17
  -2  -2  -3    3.69    0.14
   2  -2   3    3.75    0.15
   2   2   3    3.54    0.18
  -2   2  -3    3.87    0.18
  -2   2  -3    3.71    0.15
   2   2   3    3.63    0.14
   3  -2   3    2.25    0.16
   3  -2   3    1.94    0.13
  -3  -2  -3    2.20    0.16
  -3  -2  -3    2.33    0.14
   3   2   3    2.22    0.13
  -3   2  -3    2.49    0.17
   3   2   3    2.23    0.15
  -4  -2  -3    1.08    0.14
   4  -2   3    1.01    0.13
   4  -2   3    0.99    0.14
   4   2   3    1.08    0.14
   4   2   3    1.05    0.12
  -4   2  -3    1.11    0.14
  -5  -2  -3    1.55    0.18
   5  -2   3    1.41    0.17
   5  -2   3    1.59    0.19
   5   2   3    1.32    0.16
   5   2   3    1.40    0.18
  -5   2  -3    1.98    0.20
   6  -2   3    2.65    0.24
   6  -2   3    2.93    0.24
   6   2   3    2.80    0.21
   6   2   3    2.66    0.24
   7  -2   3    0.06    0.16
   7  -2   3    0.02    0.14
   7   2   3    0.05    0.14
   7   2   3   -0.05    0.14
   8  -2   3    1.14    0.23
   8   2   3    0.88    0.22
   8   2   3    0.80    0.19
   9  -3  -3    1.54    0.23
   9   3  -3    1.62    0.21
   8  -3  -3    1.44    0.22
   8  -3  -3    1.10    0.19
   8   3  -3    1.25    0.21
   8   3  -3    1.31    0.17
   7  -3  -3    1.49    0.20
   7  -3  -3    1.26    0.16
   7   3  -3    1.54    0.20
   6  -3  -3    0.45    0.13
   6  -3  -3    0.43    0.11
   6   3  -3    0.50    0.14
   5  -3  -3   49.31    1.21
   5  -3  -3   46.42    1.15
   5   3  -3   47.76    1.15
   4  -3  -3   40.60    0.99
   4  -3  -3   42.74    1.05
   4   3  -3   42.36    1.00
   3  -3  -3   32.48    0.81
   3  -3  -3   33.04    0.77
   3   3  -3   32.26    0.77
   2  -3  -3   13.23    0.34
   2  -3  -3   13.30    0.35
   2   3  -3   13.64    0.36
   2   3  -3   12.89    0.35
  -2   3   3   13.29    0.34
  -1  -3   3   10.19    0.27
   1  -3  -3    9.40    0.24
   1  -3  -3    9.87    0.28
   1   3  -3   10.42    0.27
  -1   3   3    9.61    0.24
   0  -3  -3  203.14    4.81
   0  -3   3  202.31    4.27
   0   3   3  207.03    4.79
   0   3  -3  201.58    4.78
   0   3  -3  202.82    4.27
   0   3  -3  201.73    4.78
   1  -3   3    0.07    0.05
  -1  -3  -3    0.10    0.07
   1  -3   3    0.04    0.05
   1   3   3    0.03    0.03
   1   3   3    0.07    0.07
  -1   3  -3    0.00    0.06
  -1   3  -3    0.04    0.07
  -1   3  -3    0.07    0.05
   1   3   3    0.05    0.03
   2  -3   3   21.96    0.52
  -2  -3  -3   20.69    0.59
   2  -3   3   21.54    0.57
  -2  -3  -3   20.97    0.50
  -2   3  -3   21.49    0.51
   2   3   3   20.90    0.50
  -2   3  -3   21.03    0.58
  -2   3  -3   21.52    0.59
   2   3   3   21.36    0.58
  -3  -3  -3    2.30    0.17
   3  -3   3    1.93    0.13
   3  -3   3    1.89    0.14
  -3  -3  -3    1.87    0.13
  -3   3  -3    2.02    0.17
   3   3   3    1.71    0.14
   3   3   3    1.72    0.13
  -4  -3  -3   20.65    0.63
   4  -3   3   21.93    0.57
   4  -3   3   21.81    0.63
   4   3   3   21.93    0.57
  -4   3  -3   21.69    0.64
   4   3   3   21.40    0.63
   5  -3   3   19.58    0.63
   5  -3   3   20.52    0.59
  -5  -3  -3   20.87    0.62
   5   3   3   20.53    0.57
   5   3   3   20.26    0.64
   6  -3   3   20.25    0.61
   6  -3   3   20.53    0.67
   6   3   3   20.39    0.66
   6   3   3   20.43    0.60
   7  -3   3   11.52    0.44
   7  -3   3   11.26    0.48
   7   3   3   10.86    0.46
   7   3   3   10.87    0.43
   8  -3   3    1.14    0.21
   8   3   3    1.05    0.21
   8   3   3    0.87    0.22
   9  -4  -3    0.29    0.17
   9   4  -3    0.24    0.16
   8  -4  -3    2.25    0.23
   8  -4  -3    2.90    0.27
   8   4  -3    2.30    0.25
   8   4  -3    2.90    0.22
   7  -4  -3   -0.04    0.13
   7  -4  -3    0.12    0.13
   7   4  -3   -0.13    0.11
   6  -4  -3    3.29    0.20
   6  -4  -3    3.15    0.22
   6   4  -3    3.58    0.23
   5  -4  -3    0.60    0.11
   5  -4  -3    0.59    0.12
   5   4  -3    0.69    0.13
   4  -4  -3    4.83    0.22
   4  -4  -3    4.65    0.19
   4   4  -3    4.69    0.21
   3  -4  -3   13.96    0.38
   3  -4  -3   14.15    0.38
   3   4  -3   13.75    0.39
   2  -4  -3    1.55    0.10
   2  -4  -3    1.69    0.10
  -2   4   3    1.56    0.11
   2   4  -3    1.52    0.11
   2   4  -3    1.49    0.13
   1  -4  -3  116.45    2.80
   1  -4  -3  114.65    2.48
  -1  -4   3  117.90    2.51
   1   4  -3  119.80    2.51
  -1   4   3  118.13    2.48
   0  -4   3   26.50    0.60
   0  -4  -3   26.35    0.69
   0   4  -3   25.42    0.64
   0   4   3   27.58    0.67
   0   4  -3   26.45    0.64
   0   4  -3   27.46    0.61
   1  -4   3    2.04    0.09
  -1  -4  -3    2.33    0.15
   1  -4   3    2.33    0.11
   1   4   3    2.10    0.08
  -1   4  -3    2.19    0.13
  -1   4  -3    1.63    0.12
   1   4   3    2.09    0.08
  -1   4  -3    2.23    0.11
   2  -4   3    0.46    0.08
   2  -4   3    0.68    0.08
  -2  -4  -3    0.68    0.11
  -2   4  -3    0.40    0.10
   2   4   3    0.63    0.07
  -2   4  -3    0.44    0.07
  -2   4  -3    0.43    0.09
   2   4   3    0.54    0.07
   3  -4   3   21.05    0.54
  -3  -4  -3   21.70    0.53
   3  -4   3   21.09    0.60
  -3  -4  -3   21.46    0.62
   3   4   3   21.46    0.53
   3   4   3   21.65    0.61
  -3   4  -3   21.70    0.62
  -4  -4  -3    3.27    0.20
   4  -4   3    2.98    0.19
   4  -4   3    3.06    0.18
   4   4   3    2.75    0.20
   4   4   3    2.92    0.17
  -4   4  -3    3.40    0.21
   5  -4   3   53.03    1.26
  -5  -4  -3   51.30    1.37
   5  -4   3   53.31    1.39
   5   4   3   51.63    1.39
   5   4   3   53.46    1.25
   6  -4   3    8.91    0.39
   6  -4   3    8.39    0.36
   6   4   3    8.64    0.34
   6   4   3    8.33    0.38
   7  -4   3   10.60    0.47
   7  -4   3   11.10    0.44
   7   4   3   10.58    0.42
   7   4   3   10.46    0.46
   8  -4   3    0.38    0.19
   8   4   3   -0.12    0.15
   8   4   3    0.12    0.19
   8  -5  -3    5.46    0.33
   8  -5  -3    4.94    0.29
   8   5  -3    4.82    0.32
   8   5  -3    5.07    0.28
   7  -5  -3    4.45    0.28
   7  -5  -3    4.55    0.26
   7   5  -3    4.39    0.29
   6  -5  -3    6.67    0.30
   6  -5  -3    6.28    0.28
   6   5  -3    6.26    0.30
   5  -5  -3    2.47    0.18
   5  -5  -3    2.15    0.16
   5   5  -3    2.25    0.18
   4  -5  -3   -0.07    0.08
   4  -5  -3    0.09    0.08
   4   5  -3    0.03    0.08
   3  -5  -3    7.99    0.25
   3  -5  -3    7.87    0.26
   3   5  -3    8.27    0.27
   2  -5  -3    0.44    0.07
  -2  -5   3    0.71    0.09
   2  -5  -3    0.57    0.08
   2   5  -3    0.51    0.08
  -2   5   3    0.58    0.07
   1  -5  -3    0.20    0.05
  -1  -5   3    0.17    0.07
   1  -5  -3    0.18    0.07
   1   5  -3    0.17    0.06
  -1   5   3    0.07    0.05
   0  -5   3   10.28    0.27
   0  -5  -3   10.17    0.31
   0   5  -3    9.63    0.26
   0   5  -3   10.26    0.27
   1  -5   3   37.98    0.86
  -1  -5  -3   39.32    0.99
   1  -5   3   39.18    0.92
  -1   5  -3   38.74    0.96
  -1   5  -3   37.97    0.96
   1   5   3   37.53    0.83
   1   5   3   37.44    0.83
  -1   5  -3   39.07    0.86
   2  -5   3   17.99    0.50
   2  -5   3   17.69    0.46
  -2  -5  -3   19.58    0.54
  -2   5  -3   18.68    0.47
   2   5   3   18.08    0.44
   2   5   3   18.37    0.45
  -2   5  -3   19.43    0.53
  -2   5  -3   18.28    0.52
   3  -5   3    6.41    0.23
  -3  -5  -3    5.16    0.25
   3  -5   3    6.20    0.24
   3   5   3    6.10    0.22
   3   5   3    6.29    0.22
  -3   5  -3    5.28    0.25
   4  -5   3    0.27    0.11
   4  -5   3    0.28    0.10
  -4  -5  -3    0.24    0.11
   4   5   3    0.31    0.10
  -4   5  -3    0.39    0.12
   5  -5   3   38.61    1.04
   5  -5   3   37.29    0.94
  -5  -5  -3   38.46    1.02
   5   5   3   36.50    1.04
   5   5   3   36.88    0.93
   6  -5   3    0.10    0.13
   6  -5   3   -0.06    0.13
   6   5   3    0.11    0.12
   6   5   3    0.14    0.14
   7  -5   3    0.12    0.15
   7  -5   3    0.14    0.16
   7   5   3    0.02    0.15
   7   5   3    0.15    0.14
   8  -5   3    5.95    0.35
   8   5   3    6.08    0.34
   8   5   3    6.04    0.38
   8  -6  -3    0.11    0.14
   8  -6  -3   -0.03    0.15
   8   6  -3    0.13    0.16
   7  -6  -3    1.03    0.18
   7  -6  -3    1.01    0.17
   7   6  -3    1.05    0.19
   6  -6  -3    0.05    0.12
   6  -6  -3    0.12    0.12
   6   6  -3    0.03    0.12
   5  -6  -3    2.10    0.16
   5  -6  -3    1.86    0.17
   5   6  -3    2.09    0.17
   4  -6  -3    0.48    0.09
   4  -6  -3    0.27    0.09
   4   6  -3    0.38    0.10
   3  -6  -3    4.27    0.18
   3  -6  -3    4.21    0.18
   3   6  -3    4.59    0.19
   2  -6  -3    3.71    0.16
  -2  -6   3    3.81    0.18
   2  -6  -3    3.62    0.15
   2   6  -3    3.67    0.17
  -2   6   3    3.92    0.16
  -1  -6   3  224.15    4.68
   1  -6  -3  221.37    5.24
   1  -6  -3  218.74    4.64
   1   6  -3  220.06    4.67
  -1   6   3  220.30    4.64
   0  -6   3   14.31    0.36
   0  -6  -3   13.76    0.40
   0  -6  -3   14.08    0.32
   0   6   3   13.89    0.31
   0   6  -3   13.65    0.35
   0   6  -3   14.44    0.36
   0   6  -3   13.29    0.35
  -1  -6  -3    0.46    0.10
   1  -6   3    0.44    0.08
  -1   6  -3    0.32    0.08
  -1   6  -3    0.43    0.07
   1   6   3    0.46    0.05
  -1   6  -3    0.22    0.08
   1   6   3    0.35    0.05
  -2  -6  -3   96.16    2.45
   2  -6   3  102.55    2.18
   2  -6   3   99.60    2.42
   2   6   3  100.67    2.15
  -2   6  -3  100.37    2.44
  -2   6  -3  102.78    2.18
   2   6   3  102.82    2.16
  -2   6  -3   99.14    2.45
   3  -6   3   72.66    1.64
  -3  -6  -3   73.93    1.83
   3  -6   3   73.13    1.81
  -3   6  -3   73.69    1.83
   3   6   3   71.88    1.61
   3   6   3   74.35    1.62
  -4  -6  -3   27.57    0.77
   4  -6   3   26.41    0.70
   4  -6   3   28.11    0.77
  -4   6  -3   27.17    0.78
   4   6   3   27.44    0.69
   5  -6   3   21.19    0.61
  -5  -6  -3   21.89    0.64
   5  -6   3   21.36    0.66
   5   6   3   21.44    0.67
   5   6   3   20.92    0.59
   6  -6   3    8.32    0.36
   6  -6   3    8.30    0.37
   6   6   3    8.74    0.35
   6   6   3    8.46    0.38
   7  -6   3    0.14    0.16
   7  -6   3    0.53    0.17
   7   6   3    0.27    0.16
   7   6   3    0.40    0.18
   8  -6   3    1.61    0.24
   8   6   3    1.78    0.24
   8   6   3    1.56    0.25
   8  -7  -3    5.66    0.32
   8  -7  -3    6.57    0.36
   8   7  -3    6.24    0.36
   7  -7  -3   21.38    0.66
   7  -7  -3   20.80    0.66
   7   7  -3   20.92    0.66
   6  -7  -3   16.26    0.52
   6  -7  -3   16.24    0.52
   6   7  -3   15.88    0.52
   5  -7  -3    0.01    0.10
   5  -7  -3    0.11    0.10
   5   7  -3    0.09    0.10
   4  -7  -3    3.53    0.18
   4  -7  -3    3.29    0.19
   4   7  -3    3.16    0.18
   3  -7  -3    1.02    0.11
   3  -7  -3    0.87    0.10
   3   7  -3    1.05    0.11
   2  -7  -3   40.17    0.94
  -2  -7   3   43.25    0.97
   2  -7  -3   42.16    1.06
  -2   7   3   42.25    0.94
   1  -7  -3  397.80    9.48
   1  -7  -3  394.92    8.41
  -1  -7   3  398.08    8.42
  -1   7   3  404.30    8.42
   1   7  -3  405.96    8.42
   0  -7  -3   33.56    0.74
   0  -7   3   33.48    0.78
   0  -7  -3   34.67    0.88
   0   7  -3   34.81    0.79
   0   7  -3   34.94    0.82
   0   7   3   33.63    0.74
   0   7  -3   34.27    0.82
   1  -7   3    0.27    0.07
  -1  -7  -3    0.49    0.10
  -1   7  -3    0.27    0.08
  -1   7  -3    0.26    0.07
  -1   7  -3    0.18    0.08
   1   7   3    0.28    0.05
  -2  -7  -3   71.90    1.74
   2  -7   3   67.90    1.54
  -2   7  -3   72.98    1.73
  -2   7  -3   69.49    1.72
   2   7   3   68.85    1.52
   2   7   3   67.48    1.51
   3  -7   3    0.77    0.11
   3  -7   3    0.94    0.12
  -3  -7  -3    0.37    0.11
  -3   7  -3    0.80    0.13
   3   7   3    0.87    0.10
  -4  -7  -3    0.13    0.11
   4  -7   3    0.15    0.10
   4  -7   3   -0.03    0.10
  -4   7  -3    0.15    0.12
   4   7   3    0.16    0.09
   5  -7   3    5.95    0.28
   5  -7   3    6.34    0.31
   5   7   3    6.73    0.28
   6  -7   3    5.27    0.30
   6  -7   3    4.96    0.28
   6   7   3    5.46    0.28
   6   7   3    5.57    0.31
   7  -7   3    2.07    0.23
   7   7   3    1.71    0.23
   7   7   3    1.74    0.21
   8  -7   3    6.23    0.36
   8   7   3    5.72    0.35
   8   7   3    5.34    0.37
   8  -8  -3    2.11    0.24
   8  -8  -3    2.57    0.26
   8   8  -3    2.41    0.27
   7  -8  -3    3.25    0.24
   7  -8  -3    3.62    0.27
   7   8  -3    3.10    0.26
   6  -8  -3    1.96    0.19
   6  -8  -3    2.24    0.21
   6   8  -3    2.19    0.21
   5  -8  -3    0.11    0.10
   5  -8  -3    0.14    0.10
   5   8  -3    0.08    0.11
   4  -8  -3    1.07    0.12
   4  -8  -3    1.26    0.13
   4   8  -3    1.04    0.13
   3  -8  -3    0.34    0.09
   3  -8  -3    0.51    0.10
   3   8  -3    0.63    0.10
  -2  -8   3    1.60    0.13
   2  -8  -3    1.40    0.11
   2  -8  -3    1.48    0.13
  -2   8   3    1.50    0.12
   1  -8  -3    6.56    0.25
  -1  -8   3    6.89    0.23
   1  -8  -3    6.70    0.20
  -1   8   3    6.88    0.20
   1   8  -3    7.13    0.24
   0  -8   3   66.88    1.47
   0  -8  -3   66.98    1.64
   0  -8  -3   65.96    1.42
   0   8  -3   63.56    1.58
   0   8   3   67.20    1.42
   0   8  -3   65.91    1.58
   0   8  -3   68.74    1.47
   1  -8   3  180.36    3.85
  -1  -8  -3  177.20    3.81
  -1  -8  -3  175.98    4.32
  -1   8  -3  182.39    4.30
  -1   8  -3  181.89    4.30
  -1   8  -3  187.79    3.85
   1   8   3  179.86    3.81
  -2  -8  -3    4.63    0.21
   2  -8   3    4.43    0.19
  -2   8  -3    4.48    0.21
   2   8   3    4.52    0.17
   2   8   3    3.99    0.16
  -2   8  -3    4.20    0.20
   3  -8   3    0.76    0.11
  -3  -8  -3    0.52    0.11
   3  -8   3    0.81    0.11
  -3   8  -3    0.74    0.12
   3   8   3    0.67    0.09
   4  -8   3    2.12    0.18
   4  -8   3    2.18    0.18
  -4  -8  -3    2.29    0.19
   4   8   3    2.49    0.16
  -4   8  -3    2.15    0.18
   5  -8   3    5.49    0.27
   5  -8   3    6.16    0.30
   5   8   3    5.70    0.26
   6  -8   3    0.81    0.18
   6  -8   3    1.12    0.18
   6   8   3    0.84    0.16
   7  -8   3    3.51    0.27
   7   8   3    3.37    0.28
   7   8   3    3.43    0.27
   8  -8   3    0.76    0.20
   8   8   3    0.45    0.19
   8   8   3    0.50    0.20
   8  -9  -3   -0.15    0.14
   8  -9  -3    0.02    0.16
   8   9  -3    0.02    0.16
   7  -9  -3    5.96    0.33
   7  -9  -3    6.15    0.32
   7   9  -3    5.44    0.33
   6  -9  -3    0.14    0.12
   6  -9  -3    0.24    0.13
   6   9  -3   -0.14    0.11
   5  -9  -3    0.26    0.11
   5  -9  -3    0.38    0.11
   5   9  -3    0.24    0.12
   4  -9  -3    1.44    0.14
   4  -9  -3    1.54    0.15
   4   9  -3    1.82    0.16
   3  -9  -3   14.26    0.41
   3  -9  -3   14.72    0.44
  -3  -9   3   14.89    0.43
   2  -9  -3    9.78    0.29
   2  -9  -3    9.66    0.32
  -2  -9   3   10.46    0.32
  -2   9   3   10.33    0.29
   1  -9  -3   56.21    1.39
  -1  -9   3   55.40    1.25
   1  -9  -3   54.86    1.22
  -1   9   3   56.03    1.22
   0  -9  -3   82.30    1.80
   0  -9  -3   85.13    2.07
   0  -9   3   81.61    1.84
   0   9   3   85.28    1.80
   0   9  -3   84.25    1.84
   0   9  -3   85.65    2.01
   0   9  -3   86.11    2.01
   1  -9   3   21.90    0.56
  -1  -9  -3   23.18    0.62
  -1  -9  -3   21.66    0.52
  -1   9  -3   22.99    0.60
   1   9   3   21.76    0.52
  -1   9  -3   21.95    0.59
  -2  -9  -3    5.50    0.24
   2  -9   3    5.09    0.21
  -2   9  -3    5.31    0.23
   2   9   3    5.23    0.18
  -2   9  -3    5.57    0.23
   2   9   3    5.00    0.19
  -3  -9  -3    7.29    0.30
   3  -9   3    7.98    0.29
   3  -9   3    8.17    0.28
   3   9   3    7.72    0.26
  -3   9  -3    7.53    0.30
  -4  -9  -3    0.01    0.11
   4  -9   3    0.08    0.10
   4  -9   3    0.04    0.10
   4   9   3    0.24    0.10
   5  -9   3    0.95    0.16
   5  -9   3    0.71    0.15
   5   9   3    0.55    0.13
   6  -9   3   17.59    0.60
   6  -9   3   16.99    0.56
   6   9   3   17.82    0.55
   7  -9   3    1.67    0.23
   7   9   3    1.77    0.24
   7   9   3    1.40    0.20
   8  -9   3    0.78    0.20
   8   9   3    0.80    0.22
   8   9   3    0.73    0.21
   8 -10  -3    0.42    0.18
   8 -10  -3    0.81    0.20
   8  10  -3    0.50    0.19
   7 -10  -3   21.31    0.70
   7 -10  -3   23.25    0.70
   7  10  -3   21.53    0.69
   6 -10  -3    7.86    0.34
   6 -10  -3    7.97    0.34
   6  10  -3    7.89    0.35
   5 -10  -3    3.72    0.22
   5 -10  -3    3.75    0.22
   5  10  -3    3.96    0.23
   4 -10  -3    0.02    0.09
   4 -10  -3    0.19    0.10
   4  10  -3   -0.05    0.09
   3 -10  -3    0.01    0.09
   3 -10  -3    0.04    0.08
  -3 -10   3    0.14    0.09
   2 -10  -3    4.31    0.20
   2 -10  -3    4.52    0.18
  -2 -10   3    4.06    0.20
  -2  10   3    4.47    0.18
   1 -10  -3    0.16    0.06
   1 -10  -3    0.13    0.09
  -1 -10   3    0.08    0.08
  -1  10   3    0.20    0.06
   0 -10   3   63.45    1.40
   0 -10  -3   61.56    1.56
   0 -10  -3   60.72    1.35
   0  10   3   63.18    1.35
   0  10  -3   62.74    1.50
   0  10  -3   62.73    1.50
  -1 -10  -3   62.74    1.39
  -1 -10  -3   64.55    1.60
   1 -10   3   62.40    1.43
   1  10   3   64.38    1.39
  -1  10  -3   63.06    1.57
  -1  10  -3   66.82    1.58
   2 -10   3    7.38    0.26
   2 -10   3    7.76    0.24
  -2 -10  -3    6.83    0.28
  -2  10  -3    7.53    0.28
  -2  10  -3    7.49    0.28
   2  10   3    7.41    0.23
   2  10   3    7.26    0.23
   3 -10   3   33.07    0.82
  -3 -10  -3   33.29    0.90
   3 -10   3   33.59    0.88
   3  10   3   31.86    0.78
  -3  10  -3   33.47    0.91
   4 -10   3    0.36    0.12
  -4 -10  -3    0.48    0.13
   4 -10   3    0.40    0.12
   4  10   3    0.28    0.10
   5 -10   3   17.44    0.55
   5 -10   3   15.73    0.52
   5  10   3   16.32    0.50
   6 -10   3   16.27    0.55
   6  10   3   17.16    0.53
   7 -10   3    0.25    0.16
   7  10   3   -0.04    0.16
   7  10   3    0.08    0.15
   8 -10   3    4.45    0.33
   8  10   3    4.50    0.32
   8  10   3    4.32    0.33
   8 -11  -3    0.32    0.18
   8 -11  -3    0.83    0.20
   8  11  -3    0.68    0.20
   7 -11  -3   65.28    1.75
   7 -11  -3   67.21    1.63
   7  11  -3   67.33    1.64
   6 -11  -3    1.48    0.19
   6 -11  -3    1.30    0.18
   6  11  -3    1.77    0.20
   5 -11  -3   11.37    0.41
   5 -11  -3   11.36    0.40
   5  11  -3   11.35    0.41
   4 -11  -3   34.95    0.87
   4 -11  -3   35.53    0.95
   4  11  -3   35.26    0.88
  -3 -11   3    0.14    0.09
   3 -11  -3    0.18    0.10
   3 -11  -3    0.16    0.09
   2 -11  -3   49.50    1.14
   2 -11  -3   50.67    1.28
  -2 -11   3   51.04    1.17
   1 -11  -3  111.47    2.45
  -1 -11   3  116.45    2.49
   1 -11  -3  112.90    2.77
  -1  11   3  115.66    2.45
   0 -11   3    0.52    0.09
   0 -11  -3    0.38    0.07
   0 -11  -3    0.52    0.11
   0  11  -3    0.65    0.07
   0  11  -3    0.47    0.06
   0  11   3    0.38    0.07
  -1 -11  -3    0.31    0.10
  -1 -11  -3    0.45    0.07
   1 -11   3    0.27    0.08
   1  11   3    0.41    0.07
  -1  11  -3    0.21    0.09
  -1  11  -3    0.24    0.08
  -2 -11  -3    5.20    0.24
   2 -11   3    5.24    0.19
   2 -11   3    4.55    0.21
  -2  11  -3    4.96    0.23
   2  11   3    5.10    0.19
  -2  11  -3    4.85    0.22
   3 -11   3    2.06    0.16
   3 -11   3    2.25    0.17
  -3 -11  -3    2.47    0.19
  -3  11  -3    2.14    0.19
   3  11   3    2.15    0.15
   4 -11   3    1.11    0.15
   4 -11   3    1.01    0.14
  -4 -11  -3    0.83    0.14
   4  11   3    0.96    0.13
   5 -11   3    8.55    0.35
   5 -11   3    8.96    0.37
   5  11   3    8.10    0.32
   6 -11   3    0.03    0.14
   6  11   3    0.00    0.14
   7 -11   3    0.39    0.17
   7  11   3    0.55    0.17
   8  11   3    7.72    0.40
   8  11   3    7.25    0.42
   8 -12  -3    1.99    0.25
   8 -12  -3    1.94    0.25
   8  12  -3    1.69    0.24
   7 -12  -3    0.71    0.18
   7 -12  -3    0.48    0.17
   7  12  -3    0.91    0.19
   6 -12  -3    4.63    0.27
   6 -12  -3    4.42    0.27
   6  12  -3    4.25    0.27
   5 -12  -3    1.08    0.15
   5 -12  -3    1.26    0.17
   5  12  -3    1.30    0.17
   4 -12  -3   19.97    0.60
   4 -12  -3   20.16    0.56
   4  12  -3   19.82    0.57
  -3 -12   3    0.38    0.11
   3 -12  -3    0.47    0.10
   3 -12  -3    0.66    0.12
  -2 -12   3    5.30    0.23
   2 -12  -3    5.71    0.22
   2 -12  -3    5.47    0.24
  -1 -12   3   61.75    1.40
   1 -12  -3   60.91    1.36
   1 -12  -3   59.99    1.54
  -1  12   3   63.24    1.36
   0 -12  -3    1.29    0.11
   0 -12  -3    1.60    0.15
   0 -12   3    1.15    0.12
   0  12  -3    1.51    0.10
   0  12   3    1.45    0.11
   0  12  -3    1.19    0.10
  -1 -12  -3    4.55    0.21
   1 -12   3    4.08    0.19
  -1 -12  -3    4.10    0.17
  -1  12  -3    4.13    0.18
  -1  12  -3    4.57    0.20
   1  12   3    4.45    0.17
  -2 -12  -3    0.33    0.11
  -2 -12  -3    0.33    0.08
   2 -12   3    0.23    0.07
   2 -12   3    0.11    0.09
  -2  12  -3    0.30    0.10
   2  12   3    0.26    0.07
  -2  12  -3    0.20    0.09
   3 -12   3    4.10    0.22
   3 -12   3    4.11    0.20
  -3 -12  -3    4.81    0.23
   3  12   3    4.03    0.19
   4 -12   3   22.46    0.64
   4 -12   3   23.81    0.68
  -4 -12  -3   23.69    0.68
   4  12   3   23.05    0.62
   5 -12   3    0.03    0.12
   5  12   3    0.09    0.11
   6 -12   3    2.56    0.24
   6  12   3    2.21    0.21
   7 -12   3   15.59    0.56
   7  12   3   14.96    0.53
   8  12   3    3.92    0.30
   8  12   3    3.58    0.33
   8 -13  -3    0.25    0.18
   8 -13  -3    0.32    0.18
   7 -13  -3    4.16    0.29
   7 -13  -3    3.87    0.29
   7  13  -3    3.65    0.27
   6 -13  -3   29.41    0.88
   6 -13  -3   30.28    0.83
   6  13  -3   30.19    0.84
   5 -13  -3    2.53    0.21
   5 -13  -3    2.33    0.21
   5  13  -3    2.44    0.21
   4 -13  -3    3.67    0.23
   4 -13  -3    3.75    0.22
   4  13  -3    3.61    0.22
   3 -13  -3   15.04    0.48
  -3 -13   3   14.97    0.46
   3 -13  -3   15.26    0.44
  -2 -13   3    1.54    0.15
   2 -13  -3    1.37    0.15
   2 -13  -3    1.42    0.12
   1 -13  -3    2.86    0.15
   1 -13  -3    2.81    0.18
  -1 -13   3    2.90    0.17
  -1  13   3    2.78    0.16
   0 -13   3    1.79    0.15
   0 -13  -3    1.93    0.16
   0 -13  -3    1.91    0.12
   0  13  -3    1.57    0.11
   0  13   3    1.72    0.12
   0  13  -3    1.68    0.11
  -1 -13  -3    4.87    0.23
  -1 -13  -3    4.98    0.19
   1 -13   3    5.00    0.22
  -1  13  -3    4.93    0.21
   1  13   3    4.96    0.19
  -1  13  -3    4.89    0.20
  -2 -13  -3    0.99    0.14
   2 -13   3    1.11    0.11
  -2 -13  -3    1.13    0.11
   2 -13   3    1.14    0.13
  -2  13  -3    1.04    0.14
   3 -13   3    0.80    0.12
   3 -13   3    0.94    0.14
  -3 -13  -3    0.49    0.12
   3  13   3    0.69    0.11
  -4 -13  -3    0.47    0.13
   4 -13   3    0.35    0.13
   4 -13   3    0.33    0.13
   4  13   3    0.26    0.11
   5 -13   3    0.68    0.16
   5  13   3    0.62    0.14
   6 -13   3   11.73    0.46
   6  13   3   11.75    0.43
   7 -13   3    1.07    0.21
   7  13   3    1.10    0.19
   8 -14  -3    1.43    0.23
   7 -14  -3    0.56    0.18
   7 -14  -3    0.52    0.17
   7  14  -3    0.58    0.18
   6 -14  -3    5.45    0.29
   6 -14  -3    5.34    0.30
   6  14  -3    4.63    0.29
   5 -14  -3   73.79    1.87
   5 -14  -3   72.54    1.70
   5  14  -3   72.35    1.71
   4 -14  -3    1.46    0.17
   4 -14  -3    1.49    0.16
  -3 -14   3   98.59    2.20
   3 -14  -3   97.83    2.41
   3 -14  -3   95.39    2.16
   2 -14  -3    7.45    0.29
  -2 -14   3    7.30    0.28
   2 -14  -3    7.61    0.27
  -1 -14   3    2.68    0.17
   1 -14  -3    2.48    0.14
   1 -14  -3    2.14    0.18
   1  14  -3    2.43    0.10
   0 -14  -3    8.13    0.30
   0 -14   3    7.82    0.28
   0 -14  -3    7.32    0.25
   0  14  -3    7.80    0.26
   0  14   3    8.03    0.26
   0  14  -3    8.20    0.26
   1 -14   3    0.26    0.09
  -1 -14  -3    0.15    0.07
  -1 -14  -3    0.12    0.10
  -1  14  -3    0.18    0.09
   1  14   3    0.09    0.07
  -1  14  -3    0.14    0.08
  -2 -14  -3   14.29    0.40
   2 -14   3   15.06    0.41
   2 -14   3   14.14    0.44
  -2 -14  -3   15.45    0.47
  -2  14  -3   14.10    0.46
   3 -14   3    1.17    0.15
   3 -14   3    1.53    0.15
  -3 -14  -3    1.11    0.15
   3  14   3    1.43    0.14
   4 -14   3    3.90    0.24
   4  14   3    3.65    0.21
   5 -14   3    1.85    0.20
   5  14   3    1.76    0.18
   6 -14   3    7.91    0.37
   6  14   3    7.05    0.33
   7 -14   3   10.43    0.46
   7  14   3   10.57    0.44
   8 -15  -3   14.04    0.57
   7 -15  -3    0.99    0.20
   7 -15  -3    1.37    0.21
   7  15  -3    1.50    0.20
   6 -15  -3    0.35    0.15
   6 -15  -3    0.57    0.16
   6  15  -3    0.53    0.16
   5 -15  -3    2.81    0.24
   5 -15  -3    2.63    0.22
   5  15  -3    3.08    0.23
   4 -15  -3    2.34    0.20
  -4 -15   3    2.05    0.20
   4 -15  -3    2.32    0.20
   3 -15  -3    4.60    0.23
   3 -15  -3    5.22    0.26
  -3 -15   3    5.50    0.26
   2 -15  -3    0.18    0.11
   2 -15  -3    0.08    0.08
  -2 -15   3    0.19    0.10
   1 -15  -3    5.21    0.25
   1 -15  -3    5.44    0.21
  -1 -15   3    4.98    0.23
   1  15  -3    5.13    0.17
   1  15  -3    5.47    0.18
   0 -15  -3   12.31    0.42
   0 -15  -3   13.16    0.36
   0 -15   3   13.06    0.40
   0  15  -3   12.20    0.37
   0  15  -3   12.39    0.37
  -1 -15  -3    9.58    0.30
   1 -15   3   10.08    0.34
  -1 -15  -3   10.13    0.36
  -1  15  -3   10.08    0.34
  -1  15  -3   10.06    0.33
   2 -15   3   23.18    0.62
   2 -15   3   22.98    0.60
  -2 -15  -3   22.91    0.59
  -2 -15  -3   22.25    0.66
   3 -15   3   26.08    0.70
  -3 -15  -3   25.91    0.74
   3  15   3   25.97    0.66
   4 -15   3   26.78    0.74
   4  15   3   26.98    0.71
   5 -15   3   26.57    0.76
   5  15   3   26.39    0.72
   6 -15   3   13.52    0.51
   6  15   3   13.69    0.48
   7 -15   3    3.09    0.29
   7  15   3    3.16    0.27
   8 -16  -3    3.05    0.29
   7 -16  -3    3.15    0.28
   7 -16  -3    3.10    0.27
   7  16  -3    3.26    0.27
   6 -16  -3    6.27    0.33
   6 -16  -3    6.43    0.33
   6  16  -3    6.86    0.34
   5 -16  -3    0.08    0.14
   5 -16  -3    0.04    0.12
   5  16  -3   -0.03    0.13
   4 -16  -3    6.84    0.33
   4 -16  -3    7.12    0.30
  -4 -16   3    7.07    0.32
   3 -16  -3   27.25    0.79
  -3 -16   3   27.33    0.75
   3 -16  -3   27.84    0.72
   2 -16  -3   41.30    1.11
  -2 -16   3   42.19    1.03
   2 -16  -3   41.28    0.99
   1 -16  -3    7.09    0.30
   1 -16  -3    7.10    0.26
  -1 -16   3    7.31    0.29
   1  16  -3    7.22    0.23
   1  16  -3    6.94    0.23
   0 -16  -3    0.08    0.07
   0 -16   3    0.15    0.10
   0 -16  -3    0.34    0.11
   0  16  -3    0.09    0.08
   0  16  -3    0.22    0.08
   1 -16   3    0.72    0.13
  -1 -16  -3    0.92    0.11
  -1 -16  -3    0.92    0.14
  -1  16  -3    1.21    0.12
   2 -16   3    3.68    0.16
  -2 -16  -3    2.87    0.18
  -2 -16  -3    4.03    0.22
   2 -16   3    3.34    0.21
   3 -16   3    0.62    0.13
  -3 -16  -3    0.24    0.12
   4 -16   3    9.46    0.38
   4  16   3   10.26    0.36
   5 -16   3   16.23    0.55
   5  16   3   16.46    0.52
   6 -16   3    3.71    0.28
   6  16   3    3.32    0.25
   7 -16   3    0.95    0.22
   7  16   3    0.76    0.18
   7 -17  -3    1.78    0.23
   7 -17  -3    2.02    0.24
   7  17  -3    1.98    0.24
   6 -17  -3    0.09    0.15
   6 -17  -3   -0.08    0.14
   6  17  -3    0.04    0.14
   5 -17  -3    0.81    0.16
   5 -17  -3    0.96    0.18
   5  17  -3    0.87    0.16
   4 -17  -3    7.72    0.33
  -4 -17   3    7.85    0.35
   4 -17  -3    7.62    0.34
   3 -17  -3   21.81    0.66
   3 -17  -3   21.31    0.59
  -3 -17   3   20.64    0.61
   2 -17  -3    2.80    0.18
   2 -17  -3    2.91    0.21
  -2 -17   3    2.93    0.21
   2  17  -3    2.74    0.11
   1 -17  -3    4.95    0.25
   1 -17  -3    4.97    0.22
  -1 -17   3    4.94    0.25
   1  17  -3    5.34    0.19
   1  17  -3    5.15    0.19
   0 -17  -3   26.65    0.73
   0 -17  -3   24.62    0.63
   0 -17   3   24.19    0.67
   0  17  -3   25.11    0.68
   0  17  -3   25.58    0.68
  -1 -17  -3    6.83    0.30
  -1 -17  -3    6.65    0.25
   1 -17   3    6.78    0.29
  -1  17  -3    6.95    0.27
  -2 -17  -3   28.69    0.80
   2 -17   3   27.62    0.75
  -2 -17  -3   28.07    0.71
   3 -17   3   55.67    1.34
  -3 -17  -3   55.82    1.44
   4 -17   3    5.95    0.31
   4  17   3    6.08    0.27
   5 -17   3    1.86    0.21
   5  17   3    1.66    0.19
   6 -17   3   10.30    0.44
   6  17   3    9.35    0.39
   7 -17   3    8.95    0.44
   7  17   3    9.67    0.42
   7 -18  -3    2.03    0.25
   7 -18  -3    2.11    0.25
   7  18  -3    2.17    0.25
   6 -18  -3    3.18    0.26
   6 -18  -3    2.85    0.26
   6  18  -3    3.00    0.25
   5 -18  -3    0.37    0.15
   5 -18  -3    0.38    0.15
   5  18  -3    0.70    0.15
  -4 -18   3  123.26    2.78
   4 -18  -3  125.46    2.75
   4 -18  -3  120.07    3.05
   3 -18  -3    7.98    0.32
   3 -18  -3    8.50    0.36
  -3 -18   3    8.54    0.35
   2 -18  -3    1.68    0.16
  -2 -18   3    2.36    0.20
   2 -18  -3    1.83    0.18
   2  18  -3    1.82    0.12
   1 -18  -3    0.77    0.12
   1 -18  -3    0.56    0.13
  -1 -18   3    0.70    0.13
   1  18  -3    0.66    0.09
   0 -18  -3   30.19    0.86
   0 -18   3   30.87    0.80
   0 -18  -3   29.48    0.75
   0  18  -3   31.27    0.81
  -1 -18  -3   31.90    0.81
  -1 -18  -3   34.13    0.92
   1 -18   3   33.77    0.86
   2 -18   3   13.34    0.43
  -2 -18  -3   13.31    0.40
  -2 -18  -3   11.56    0.43
   3 -18   3   33.32    0.88
  -3 -18  -3   32.89    0.84
   4 -18   3    0.72    0.16
   4  18   3    0.70    0.14
   5 -18   3    9.67    0.41
   5  18   3    9.67    0.38
   6 -18   3    1.02    0.21
   6  18   3    0.94    0.19
   7  18   3    1.92    0.24
   7 -19  -3    0.28    0.17
   7 -19  -3    0.48    0.19
   6 -19  -3    1.39    0.21
   6 -19  -3    1.38    0.21
   6  19  -3    1.12    0.19
   5 -19  -3    1.09    0.18
   5 -19  -3    1.09    0.18
   5  19  -3    1.22    0.19
   4 -19  -3    1.79    0.20
  -4 -19   3    1.63    0.20
   4 -19  -3    1.71    0.20
   3 -19  -3    0.95    0.15
   3 -19  -3    0.78    0.15
  -3 -19   3    0.81    0.15
   3  19  -3    0.74    0.09
  -2 -19   3   23.57    0.68
   2 -19  -3   22.68    0.70
   2 -19  -3   24.09    0.64
   2  19  -3   24.88    0.63
   1 -19  -3    0.51    0.11
   1 -19  -3    0.38    0.14
  -1 -19   3    0.39    0.12
   1  19  -3    0.66    0.10
   0 -19   3    0.98    0.15
   0 -19  -3    1.05    0.13
   0 -19  -3    0.94    0.15
  -1 -19  -3    0.43    0.13
   1 -19   3    0.27    0.12
  -1 -19  -3    0.19    0.09
   2 -19   3   61.82    1.48
  -2 -19  -3   61.84    1.44
  -2 -19  -3   63.80    1.61
   3 -19   3   29.54    0.80
  -3 -19  -3   28.75    0.76
   4 -19   3   18.93    0.61
   4  19   3   19.58    0.57
   5 -19   3   10.01    0.42
   5  19   3    9.67    0.38
   6 -19   3    4.11    0.30
   6  19   3    4.07    0.27
   7  19   3    0.05    0.16
   7 -20  -3    0.00    0.17
   7 -20  -3    0.07    0.18
   6 -20  -3    2.32    0.25
   6 -20  -3    2.27    0.24
   6  20  -3    2.20    0.24
   5 -20  -3    0.28    0.14
   5 -20  -3    0.29    0.16
   5  20  -3    0.29    0.16
   4 -20  -3   15.36    0.54
   4 -20  -3   15.51    0.51
  -4 -20   3   14.14    0.52
  -3 -20   3    3.44    0.25
   3 -20  -3    3.56    0.23
   3 -20  -3    3.27    0.25
   2 -20  -3    0.09    0.10
  -2 -20   3    0.11    0.11
   2 -20  -3   -0.06    0.12
  -1 -20   3    4.79    0.26
   1 -20  -3    4.87    0.23
   1 -20  -3    4.83    0.27
   0 -20  -3    4.44    0.22
   0 -20   3    4.40    0.25
   0 -20  -3    4.30    0.25
  -1 -20  -3    4.10    0.24
   1 -20   3    4.44    0.25
  -1 -20  -3    4.27    0.22
   2 -20   3    1.08    0.17
  -2 -20  -3    1.09    0.15
  -2 -20  -3    2.04    0.19
  -3 -20  -3   23.62    0.65
   3 -20   3   23.67    0.69
   4 -20   3   26.17    0.76
   4  20   3   26.24    0.71
   5 -20   3    0.13    0.16
   5  20   3    0.31    0.15
   6 -20   3    8.59    0.42
   6  20   3    8.71    0.38
   7 -21  -3    0.15    0.19
   7 -21  -3    0.25    0.18
   6 -21  -3    0.50    0.18
   6 -21  -3    0.40    0.17
   6  21  -3    0.41    0.17
   5 -21  -3    0.03    0.15
   5 -21  -3    0.01    0.14
   5  21  -3    0.02    0.13
   4 -21  -3    2.13    0.22
   4 -21  -3    1.75    0.20
  -4 -21   3    1.94    0.21
   3 -21  -3   16.98    0.58
   3 -21  -3   17.21    0.53
  -3 -21   3   17.85    0.57
   2 -21  -3    1.38    0.19
  -2 -21   3    1.68    0.19
   2 -21  -3    1.35    0.16
   1 -21  -3   10.05    0.38
   1 -21  -3    9.20    0.34
  -1 -21   3    9.82    0.38
   0 -21   3    4.56    0.26
   0 -21  -3    4.48    0.23
   0 -21  -3    4.30    0.26
   1 -21   3    6.68    0.32
  -1 -21  -3    7.30    0.32
  -1 -21  -3    7.22    0.29
   2 -21   3   11.94    0.43
  -2 -21  -3   11.45    0.39
  -3 -21  -3   15.38    0.48
   3 -21   3   15.31    0.51
   4 -21   3    5.53    0.30
   4  21   3    5.54    0.28
   5 -21   3    4.72    0.31
   5  21   3    4.73    0.29
   6 -21   3    0.45    0.19
   6  21   3    0.16    0.16
   7 -22  -3   -0.17    0.18
   6 -22  -3    9.52    0.45
   6 -22  -3    9.55    0.43
   6  22  -3    9.92    0.44
   5 -22  -3    0.29    0.17
   5 -22  -3    0.04    0.14
  -4 -22   3    0.74    0.17
   4 -22  -3    0.49    0.15
   4 -22  -3    0.98    0.18
  -3 -22   3    3.22    0.23
   3 -22  -3    3.37    0.23
   3 -22  -3    3.36    0.25
   2 -22  -3    4.92    0.29
  -2 -22   3    5.12    0.28
   2 -22  -3    4.77    0.25
   1 -22  -3    3.20    0.21
  -1 -22   3    2.63    0.22
   1 -22  -3    2.87    0.22
   0 -22   3    1.91    0.20
   0 -22  -3    1.76    0.19
   0 -22  -3    1.59    0.16
  -1 -22  -3   18.49    0.53
  -1 -22  -3   17.61    0.57
   1 -22   3   17.95    0.56
  -2 -22  -3   90.04    2.03
   2 -22   3   89.12    2.08
  -3 -22  -3    0.38    0.13
   3 -22   3    0.26    0.15
   4 -22   3    4.92    0.30
   4  22   3    4.77    0.26
   5 -22   3    2.18    0.25
   5  22   3    2.46    0.23
   6 -22   3    7.65    0.41
   6  22   3    7.54    0.36
   6 -23  -3    0.24    0.17
   6 -23  -3    0.09    0.17
   6  23  -3    0.44    0.18
   5 -23  -3    0.54    0.17
  -5 -23   3    0.38    0.16
   5 -23  -3    0.44    0.18
   4 -23  -3    7.38    0.37
  -4 -23   3    7.17    0.37
   4 -23  -3    7.50    0.34
  -3 -23   3    7.75    0.36
   3 -23  -3    7.32    0.35
   3 -23  -3    7.53    0.34
   2 -23  -3    2.60    0.23
  -2 -23   3    2.22    0.22
   2 -23  -3    2.67    0.20
  -1 -23   3   23.67    0.71
   1 -23  -3   25.68    0.76
   1 -23  -3   24.37    0.67
   0 -23  -3    0.90    0.14
   0 -23   3    0.97    0.17
   0 -23  -3    0.84    0.16
  -1 -23  -3    8.19    0.33
   1 -23   3    8.36    0.36
  -2 -23  -3    1.39    0.16
   3 -23   3    0.30    0.15
  -3 -23  -3    0.45    0.13
   4 -23   3    0.45    0.17
   4  23   3    0.42    0.15
   5 -23   3    1.42    0.22
   5  23   3    0.99    0.19
   6  23   3    1.76    0.23
   6 -24  -3    4.60    0.34
   6 -24  -3    4.45    0.32
   5 -24  -3    0.70    0.18
  -5 -24   3    0.46    0.18
   5 -24  -3    0.53    0.18
   4 -24  -3    0.97    0.18
  -4 -24   3    0.80    0.18
   4 -24  -3    0.97    0.19
   3 -24  -3   19.60    0.66
   3 -24  -3   20.02    0.61
  -3 -24   3   19.54    0.64
  -2 -24   3   12.91    0.48
   2 -24  -3   13.94    0.51
   2 -24  -3   13.92    0.46
   1 -24  -3    5.43    0.27
  -1 -24   3    5.61    0.30
   1 -24  -3    5.13    0.30
   0 -24   3   18.94    0.61
   0 -24  -3   19.83    0.57
  -1 -24  -3    1.12    0.16
   1 -24   3    1.24    0.19
  -2 -24  -3    0.03    0.11
   2 -24   3    0.26    0.13
   3 -24   3    1.24    0.20
  -3 -24  -3    1.27    0.17
   4 -24   3    2.13    0.24
   4  24   3    2.57    0.23
   5 -24   3    0.05    0.16
   5  24   3    0.10    0.15
   6  24   3    0.25    0.17
   6 -25  -3    0.44    0.18
   5 -25  -3    2.14    0.24
   5 -25  -3    2.55    0.27
  -5 -25   3    2.30    0.25
   4 -25  -3   -0.08    0.13
   4 -25  -3    0.16    0.16
  -4 -25   3    0.19    0.15
  -3 -25   3    1.89    0.23
   3 -25  -3    2.32    0.24
   3 -25  -3    2.48    0.23
   2 -25  -3    0.90    0.16
   2 -25  -3    1.18    0.19
  -2 -25   3    1.08    0.19
  -1 -25   3    1.74    0.21
   1 -25  -3    1.80    0.19
   0 -25  -3   13.97    0.46
   0 -25   3   14.07    0.49
  -1 -25  -3    2.81    0.21
   1 -25   3    2.69    0.24
  -2 -25  -3    3.07    0.22
   2 -25   3    3.17    0.26
  -3 -25  -3   13.49    0.47
   3 -25   3   12.61    0.49
   4 -25   3    0.38    0.17
   5 -25   3    0.66    0.20
   5  25   3    0.45    0.17
  -5 -26   3    4.72    0.33
   5 -26  -3    4.45    0.32
  -4 -26   3    5.53    0.34
   4 -26  -3    5.83    0.32
   3 -26  -3    0.24    0.14
  -3 -26   3    0.04    0.14
   2 -26  -3    8.93    0.36
  -2 -26   3    7.89    0.38
  -1 -26   3    0.31    0.14
   1 -26  -3    0.23    0.13
   0 -26   3   21.05    0.67
   0 -26  -3   22.36    0.64
  -1 -26  -3    0.97    0.16
   1 -26   3    0.68    0.17
  -2 -26  -3    2.13    0.21
   2 -26   3    2.09    0.24
   3 -26   3    5.23    0.33
  -3 -26  -3    5.73    0.31
   4 -26   3    0.85    0.20
   5  26   3    2.11    0.23
   5 -27  -3   11.47    0.48
   4 -27  -3    3.03    0.26
  -4 -27   3    2.80    0.28
   3 -27  -3    0.54    0.16
  -3 -27   3    0.35    0.16
  -2 -27   3    3.81    0.28
   2 -27  -3    3.88    0.25
  -1 -27   3    8.90    0.41
   1 -27  -3    9.46    0.38
   0 -27  -3    0.25    0.13
   0 -27   3    0.77    0.18
  -1 -27  -3    1.12    0.17
   1 -27   3    1.06    0.18
   2 -27   3    1.60    0.22
  -2 -27  -3    1.83    0.20
  -3 -27  -3    2.16    0.22
   3 -27   3    1.93    0.24
   4 -27   3    1.00    0.22
   5  27   3   -0.09    0.15
   5 -28  -3    0.27    0.19
   4 -28  -3    0.53    0.17
  -4 -28   3    0.33    0.18
   3 -28  -3    1.06    0.20
  -3 -28   3    1.15    0.21
  -2 -28   3    0.43    0.15
   2 -28  -3    0.75    0.17
  -1 -28   3    4.56    0.31
   1 -28  -3    4.64    0.27
   0 -28   3   -0.03    0.14
   0 -28  -3    0.08    0.12
  -1 -28  -3    0.02    0.11
   1 -28   3    0.02    0.15
  -2 -28  -3    2.81    0.24
   2 -28   3    3.29    0.26
  -3 -28  -3    8.89    0.39
   3 -28   3    7.91    0.41
   4 -28   3    1.58    0.23
   4 -29  -3    0.26    0.17
  -3 -29   3    5.33    0.34
   3 -29  -3    4.82    0.31
  -2 -29   3    0.66    0.18
   2 -29  -3    0.50    0.16
  -1 -29   3    2.73    0.27
   1 -29  -3    2.99    0.24
   0 -29  -3    0.26    0.14
   0 -29   3    0.20    0.15
  -1 -29  -3    0.00    0.12
   1 -29   3   -0.10    0.15
  -2 -29  -3    6.07    0.32
   2 -29   3    5.89    0.35
   3 -29   3    4.06    0.31
  -3 -29  -3    4.37    0.30
  -4 -29  -3    0.12    0.15
   4 -30  -3    4.03    0.30
   3 -30  -3    0.53    0.18
  -3 -30   3    0.38    0.18
  -2 -30   3    2.37    0.26
   2 -30  -3    2.04    0.23
   1 -30  -3    0.87    0.17
  -1 -30   3    0.66    0.19
   0 -30  -3    0.07    0.13
   0 -30   3    0.07    0.16
   1 -30   3    0.29    0.17
  -1 -30  -3    0.69    0.16
   2 -30   3    0.37    0.18
  -2 -30  -3    0.49    0.15
  -3 -30  -3    7.20    0.36
   3 -30   3    6.87    0.39
  -4 -30  -3    0.86    0.19
   4 -31  -3    0.74    0.20
   3 -31  -3    0.17    0.17
  -2 -31   3    1.57    0.24
   2 -31  -3    1.64    0.22
   1 -31  -3    1.49    0.21
  -1 -31   3    1.39    0.22
   0 -31   3    0.22    0.16
   0 -31  -3    0.19    0.15
  -1 -31  -3    5.98    0.33
   1 -31   3    5.77    0.35
   2 -31   3    1.69    0.24
  -2 -31  -3    1.53    0.22
  -3 -31  -3    3.41    0.28
   3 -32  -3    1.52    0.22
   2 -32  -3    1.76    0.23
   1 -32  -3    0.88    0.18
  -1 -32   3    0.82    0.21
   0 -32   3    0.10    0.16
   0 -32  -3    0.21    0.14
   1 -32   3    1.63    0.24
  -1 -32  -3    1.86    0.23
  -2 -32  -3    2.00    0.24
   2 -33  -3    0.50    0.18
   1 -33  -3    0.34    0.17
   0 -33  -3    1.62    0.22
  -1 -33  -3    1.87    0.23
  -2 -33  -3    0.06    0.16
   1 -34  -3    4.10    0.31
   0 -34  -3    3.51    0.28
  -1 -34  -3    0.10    0.16
   8   0  -4    0.70    0.18
   8   0  -4    0.68    0.16
   7   0  -4    0.11    0.14
   7   0  -4    0.01    0.10
   6   0  -4    1.38    0.13
   6   0  -4    1.17    0.16
   5   0  -4   -0.01    0.09
   4   0  -4    2.00    0.16
   3   0  -4    0.01    0.07
   2   0  -4   19.83    0.48
   2   0  -4   19.18    0.47
   1   0  -4   -0.01    0.04
   1   0  -4    0.07    0.04
   1   0  -4   -0.01    0.04
   1   0  -4   -0.01    0.04
   0   0  -4   -0.03    0.05
   0   0  -4    0.06    0.06
  -1   0  -4   -0.07    0.08
  -1   0  -4   -0.02    0.03
   1   0   4    0.05    0.06
   1   0   4    0.04    0.04
   2   0   4  259.21    6.10
  -2   0  -4  265.74    6.13
  -2   0  -4  253.39    5.42
   2   0   4  250.86    5.42
   3   0   4   -0.02    0.07
  -3   0  -4    0.00    0.06
   3   0   4    0.03    0.09
  -3   0  -4    0.02    0.10
   4   0   4    0.59    0.11
  -4   0  -4    0.46    0.13
   4   0   4    0.67    0.13
  -5   0  -4   -0.02    0.13
   5   0   4   -0.12    0.11
   5   0   4   -0.03    0.12
   6   0   4   12.68    0.44
   6   0   4   12.41    0.49
   7   0   4   -0.03    0.15
   8   0   4    2.03    0.26
   8  -1  -4   11.22    0.47
   8  -1  -4   11.23    0.43
   8   1  -4   11.29    0.43
   8   1  -4   11.19    0.47
   7  -1  -4    1.95    0.18
   7  -1  -4    2.00    0.22
   7   1  -4    2.50    0.19
   7   1  -4    2.61    0.23
   6  -1  -4    0.45    0.11
   6  -1  -4    0.40    0.13
   6   1  -4    0.33    0.10
   6   1  -4    0.38    0.13
   5  -1  -4    7.37    0.25
   5  -1  -4    7.13    0.29
   5   1  -4    7.64    0.30
   4  -1  -4    1.99    0.15
   4  -1  -4    2.23    0.10
   4   1  -4    2.12    0.16
   3  -1  -4   20.72    0.52
   3   1  -4   20.44    0.52
   2  -1  -4    7.55    0.23
   2  -1  -4    7.91    0.23
   2   1  -4    7.91    0.23
   2   1  -4    8.46    0.24
   1  -1  -4   52.89    1.29
   1  -1  -4   53.02    1.15
   1  -1  -4   54.14    1.29
   1  -1  -4   54.61    1.15
   1   1  -4   53.38    1.16
   1   1  -4   54.09    1.16
   0  -1  -4   14.83    0.40
   0  -1   4   14.29    0.33
   0   1  -4   14.23    0.33
   0   1  -4   14.13    0.39
   0   1  -4   14.33    0.39
   1  -1   4   50.15    1.18
   1  -1   4   49.25    1.06
  -1  -1  -4   47.11    1.04
  -1  -1  -4   48.54    1.23
   1   1   4   49.46    1.19
  -1   1  -4   49.37    1.23
   1   1   4   48.14    1.04
  -1   1  -4   48.78    1.05
  -1   1  -4   49.16    1.22
  -2  -1  -4   19.84    0.46
   2  -1   4   20.30    0.53
  -2  -1  -4   16.54    0.55
   2  -1   4   19.59    0.47
  -2   1  -4   16.79    0.56
   2   1   4   20.37    0.46
   2   1   4   20.24    0.54
  -2   1  -4   20.42    0.47
   3  -1   4    1.39    0.12
   3  -1   4    1.60    0.14
  -3  -1  -4    1.43    0.12
  -3  -1  -4    1.40    0.15
  -3   1  -4    1.33    0.15
   3   1   4    1.47    0.12
   3   1   4    1.48    0.15
   4  -1   4    8.03    0.28
  -4  -1  -4    8.11    0.34
   4  -1   4    7.98    0.33
   4   1   4    7.64    0.28
   4   1   4    8.21    0.33
  -4   1  -4    8.29    0.33
   5  -1   4    0.18    0.12
   5  -1   4    0.11    0.13
  -5  -1  -4    0.02    0.13
  -5   1  -4    0.21    0.13
   5   1   4    0.28    0.13
   5   1   4   -0.01    0.11
   6  -1   4   19.84    0.60
   6  -1   4   19.82    0.66
   6   1   4   20.07    0.67
   6   1   4   20.97    0.60
   7  -1   4    7.16    0.35
   7   1   4    7.34    0.36
   8  -1   4    1.96    0.25
   8   1   4    1.79    0.24
   8  -2  -4    4.71    0.31
   8  -2  -4    4.08    0.27
   8   2  -4    4.52    0.30
   8   2  -4    4.39    0.26
   7  -2  -4    1.39    0.16
   7  -2  -4    1.35    0.19
   7   2  -4    1.25    0.15
   7   2  -4    1.23    0.19
   6  -2  -4    1.76    0.18
   6  -2  -4    1.52    0.15
   6   2  -4    1.52    0.18
   5  -2  -4    6.75    0.28
   5  -2  -4    6.96    0.25
   5   2  -4    7.01    0.29
   4  -2  -4    0.22    0.09
   4  -2  -4    0.28    0.07
   4   2  -4    0.40    0.10
   3  -2  -4    2.46    0.14
   3  -2  -4    2.58    0.10
   3   2  -4    2.74    0.15
   2  -2  -4    7.00    0.21
   2  -2  -4    6.96    0.20
   2  -2  -4    7.27    0.22
   2   2  -4    7.19    0.22
   2   2  -4    7.32    0.23
   1  -2  -4    0.17    0.06
   1  -2  -4    0.01    0.04
   1  -2  -4    0.05    0.04
   1   2  -4    0.07    0.05
   1   2  -4    0.14    0.05
   0  -2   4    0.18    0.05
   0  -2  -4    0.17    0.07
   0   2  -4    0.06    0.05
   0   2  -4    0.17    0.06
   0   2  -4    0.17    0.04
  -1  -2  -4    4.40    0.21
   1  -2   4    4.79    0.15
  -1   2  -4    4.83    0.15
  -1   2  -4    4.70    0.20
   1   2   4    4.93    0.18
  -1   2  -4    4.47    0.20
  -2  -2  -4   53.00    1.18
  -2  -2  -4   54.34    1.39
   2  -2   4   54.41    1.20
   2   2   4   53.67    1.19
  -2   2  -4   54.83    1.20
   2   2   4   54.98    1.37
  -2   2  -4   56.58    1.39
   3  -2   4    0.07    0.09
  -3  -2  -4    0.11    0.06
  -3  -2  -4    0.02    0.11
   3  -2   4    0.07    0.07
   3   2   4   -0.04    0.06
  -3   2  -4    0.09    0.10
   3   2   4    0.01    0.09
  -4  -2  -4    1.49    0.18
   4  -2   4    1.19    0.15
   4  -2   4    1.29    0.14
   4   2   4    1.19    0.16
   4   2   4    1.12    0.12
  -4   2  -4    1.03    0.16
   5  -2   4    0.30    0.12
   5  -2   4    0.08    0.13
  -5  -2  -4   -0.11    0.13
   5   2   4   -0.12    0.12
  -5   2  -4    0.02    0.14
   5   2   4   -0.20    0.11
   6  -2   4    1.98    0.21
   6   2   4    2.32    0.21
   6   2   4    2.22    0.24
   7  -2   4    0.00    0.14
   7   2   4    0.18    0.15
   8  -2   4    0.04    0.18
   8   2   4    0.03    0.17
   8  -3  -4    0.11    0.15
   8  -3  -4    0.05    0.13
   8   3  -4    0.11    0.12
   8   3  -4    0.12    0.15
   7  -3  -4    0.09    0.12
   7  -3  -4    0.10    0.13
   7   3  -4    0.10    0.14
   7   3  -4    0.02    0.10
   6  -3  -4    0.06    0.10
   6  -3  -4    0.30    0.12
   6   3  -4    0.22    0.13
   5  -3  -4    0.60    0.12
   5  -3  -4    0.42    0.09
   5   3  -4    0.30    0.11
   4  -3  -4   35.88    0.87
   4  -3  -4   36.83    0.91
   4   3  -4   35.44    0.88
   3  -3  -4    3.11    0.13
   3  -3  -4    3.22    0.15
   3   3  -4    3.22    0.16
   2  -3  -4   12.75    0.35
   2  -3  -4   12.48    0.33
  -2   3   4   12.98    0.33
   2   3  -4   13.65    0.35
   2   3  -4   12.57    0.34
   1  -3  -4   21.85    0.49
   1  -3  -4   21.96    0.57
   1  -3  -4   21.80    0.49
  -1  -3   4   22.66    0.52
   1   3  -4   22.67    0.52
   0  -3  -4    5.01    0.20
   0  -3   4    5.27    0.16
   0   3  -4    5.04    0.17
   0   3  -4    5.32    0.16
   0   3  -4    5.02    0.17
  -1  -3  -4   10.13    0.33
   1  -3   4    9.74    0.26
  -1   3  -4    9.58    0.26
  -1   3  -4    9.62    0.31
  -1   3  -4   10.17    0.32
   2  -3   4    1.27    0.10
  -2  -3  -4    1.49    0.15
  -2   3  -4    1.36    0.14
   2   3   4    1.43    0.13
  -2   3  -4    1.45    0.11
   2   3   4    1.16    0.09
  -2   3  -4    1.44    0.14
  -3  -3  -4    2.74    0.19
   3  -3   4    2.27    0.16
   3  -3   4    2.40    0.15
  -3  -3  -4    2.42    0.14
  -3   3  -4    2.62    0.18
   3   3   4    2.67    0.18
   3   3   4    2.25    0.13
   4  -3   4    6.59    0.26
   4  -3   4    6.45    0.29
  -4  -3  -4    6.68    0.30
   4   3   4    6.74    0.25
   4   3   4    6.57    0.29
  -4   3  -4    6.86    0.30
   5  -3   4   11.64    0.43
   5  -3   4   11.28    0.39
  -5  -3  -4   12.09    0.44
   5   3   4   11.76    0.39
  -5   3  -4   11.44    0.44
   5   3   4   11.18    0.44
   6  -3   4    0.37    0.15
   6   3   4    0.23    0.16
   6   3   4    0.49    0.14
   7  -3   4    2.27    0.23
   7   3   4    2.36    0.23
   8  -3   4   18.78    0.65
   8   3   4   19.25    0.65
   8  -4  -4    0.11    0.17
   8  -4  -4    0.10    0.14
   8   4  -4    0.17    0.13
   8   4  -4   -0.27    0.14
   7  -4  -4    2.22    0.20
   7  -4  -4    2.96    0.24
   7   4  -4    2.49    0.24
   6  -4  -4    1.70    0.16
   6  -4  -4    1.63    0.18
   6   4  -4    1.85    0.19
   5  -4  -4    3.22    0.18
   5  -4  -4    3.22    0.20
   5   4  -4    3.45    0.21
   4  -4  -4   31.85    0.78
   4  -4  -4   31.60    0.81
   4   4  -4   30.43    0.78
   3  -4  -4    0.16    0.06
   3  -4  -4    0.22    0.07
   3   4  -4    0.26    0.08
   2  -4  -4   30.58    0.73
   2  -4  -4   32.51    0.81
   2   4  -4   31.66    0.75
  -2   4   4   33.30    0.74
   2   4  -4   34.01    0.76
  -1  -4   4    2.09    0.12
   1  -4  -4    1.92    0.08
   1  -4  -4    2.17    0.12
   1  -4  -4    2.01    0.08
   1   4  -4    2.12    0.12
   0  -4  -4   31.12    0.80
   0  -4   4   30.67    0.70
   0   4  -4   30.70    0.76
   0   4  -4   30.76    0.70
   0   4  -4   30.13    0.76
   0   4   4   31.75    0.75
   1  -4   4   10.84    0.28
  -1  -4  -4   10.07    0.35
  -1   4  -4   10.91    0.33
  -1   4  -4   11.23    0.29
  -1   4  -4    9.86    0.33
   2  -4   4   34.56    0.83
   2  -4   4   35.71    0.91
  -2  -4  -4   38.31    0.97
  -2   4  -4   36.76    0.96
  -2   4  -4   35.94    0.83
  -2   4  -4   35.29    0.95
   2   4   4   36.10    0.94
   2   4   4   36.20    0.80
   2   4   4   36.70    0.81
   3  -4   4   14.79    0.40
   3  -4   4   15.27    0.45
  -3  -4  -4   13.81    0.47
   3   4   4   14.30    0.45
   3   4   4   14.63    0.38
  -3   4  -4   13.90    0.47
   4  -4   4    0.06    0.09
   4  -4   4   -0.07    0.10
  -4  -4  -4    0.10    0.13
  -4   4  -4    0.02    0.12
   4   4   4   -0.05    0.09
   4   4   4    0.04    0.11
   5  -4   4    7.10    0.31
  -5  -4  -4    8.59    0.36
   5  -4   4    6.83    0.33
   5   4   4    7.30    0.34
  -5   4  -4    7.49    0.34
   5   4   4    7.09    0.29
   6  -4   4   18.44    0.58
   6   4   4   19.51    0.57
   6   4   4   20.00    0.66
   7  -4   4    0.30    0.16
   7   4   4    0.18    0.15
   8  -4   4    6.57    0.37
   8   4   4    6.87    0.38
   8  -5  -4    1.20    0.18
   8  -5  -4    1.28    0.21
   8   5  -4    1.14    0.17
   8   5  -4    1.43    0.23
   7  -5  -4    5.98    0.29
   7  -5  -4    6.55    0.33
   7   5  -4    6.20    0.33
   6  -5  -4    4.42    0.25
   6  -5  -4    4.73    0.23
   6   5  -4    4.48    0.26
   5  -5  -4   10.78    0.35
   5  -5  -4   10.17    0.36
   5   5  -4   10.25    0.37
   4  -5  -4    4.03    0.20
   4  -5  -4    4.09    0.18
   4   5  -4    3.96    0.20
   3  -5  -4    9.58    0.30
   3  -5  -4    9.51    0.29
   3   5  -4    9.30    0.30
   2  -5  -4   15.70    0.40
   2  -5  -4   16.91    0.46
   2   5  -4   16.24    0.42
   2   5  -4   16.91    0.44
  -2   5   4   16.55    0.41
   1  -5  -4    7.35    0.19
  -1  -5   4    7.16    0.23
   1  -5  -4    7.76    0.26
   1   5  -4    7.72    0.23
  -1   5   4    7.73    0.19
   0  -5   4    0.28    0.06
   0  -5  -4    0.18    0.08
   0   5  -4    0.13    0.06
   0   5   4    0.32    0.06
   0   5  -4    0.23    0.06
   0   5  -4    0.21    0.05
   1  -5   4   21.02    0.50
  -1  -5  -4   20.20    0.59
  -1   5  -4   19.58    0.56
   1   5   4   20.83    0.56
  -1   5  -4   21.47    0.50
  -1   5  -4   20.68    0.56
   2  -5   4    8.95    0.27
   2  -5   4    9.16    0.28
  -2  -5  -4    8.38    0.32
   2   5   4    9.13    0.24
  -2   5  -4    9.20    0.32
   2   5   4    9.04    0.24
  -2   5  -4    7.93    0.31
   2   5   4    8.96    0.31
  -2   5  -4    9.26    0.27
   3  -5   4    3.72    0.19
   3  -5   4    3.46    0.18
  -3  -5  -4    3.49    0.22
   3   5   4    3.43    0.16
   3   5   4    3.62    0.18
   3   5   4    3.71    0.21
  -3   5  -4    3.49    0.22
   4  -5   4    0.07    0.11
   4  -5   4    0.12    0.10
  -4  -5  -4    0.16    0.13
   4   5   4    0.04    0.11
  -4   5  -4    0.18    0.13
   4   5   4   -0.11    0.08
  -5  -5  -4   32.39    0.92
   5  -5   4   31.05    0.82
   5  -5   4   32.77    0.91
   5   5   4   32.01    0.81
  -5   5  -4   31.09    0.92
   5   5   4   32.11    0.92
   6  -5   4    1.27    0.18
   6   5   4    1.17    0.20
   6   5   4    1.03    0.16
   7  -5   4    0.52    0.17
   7   5   4    0.16    0.15
   8  -5   4    2.55    0.27
   8   5   4    2.75    0.27
   8  -6  -4    1.06    0.18
   8  -6  -4    1.08    0.20
   8   6  -4    1.03    0.21
   7  -6  -4   15.71    0.53
   7  -6  -4   14.97    0.52
   7   6  -4   15.84    0.54
   6  -6  -4    4.12    0.25
   6  -6  -4    4.57    0.24
   6   6  -4    4.49    0.26
   5  -6  -4   -0.05    0.10
   5  -6  -4    0.05    0.10
   5   6  -4   -0.05    0.10
   4  -6  -4    0.29    0.09
   4  -6  -4    0.05    0.09
   4   6  -4    0.37    0.10
   3  -6  -4   11.37    0.34
   3  -6  -4   10.91    0.32
   3   6  -4   10.88    0.33
  -2  -6   4    7.60    0.26
   2  -6  -4    7.47    0.23
   2  -6  -4    8.11    0.26
  -2   6   4    7.79    0.23
   1  -6  -4    2.74    0.16
   1  -6  -4    2.87    0.10
  -1  -6   4    2.68    0.14
  -1   6   4    2.80    0.10
   1   6  -4    2.92    0.14
   0  -6   4    4.09    0.16
   0  -6  -4    4.11    0.19
   0   6  -4    4.36    0.15
   0   6   4    3.79    0.16
   0   6  -4    4.20    0.16
   0   6  -4    4.04    0.14
  -1  -6  -4  109.90    2.63
   1  -6   4  104.72    2.32
  -1   6  -4  108.68    2.32
  -1   6  -4  107.41    2.60
  -1   6  -4  110.06    2.60
   1   6   4  106.12    2.60
   2  -6   4    0.40    0.08
  -2  -6  -4    0.26    0.10
   2  -6   4    0.34    0.08
   2   6   4    0.38    0.06
  -2   6  -4    0.28    0.10
  -2   6  -4    0.13    0.10
   2   6   4    0.43    0.10
   2   6   4    0.35    0.06
  -2   6  -4    0.40    0.08
  -3  -6  -4   33.31    0.89
   3  -6   4   31.34    0.84
   3  -6   4   31.11    0.77
   3   6   4   31.84    0.75
  -3   6  -4   33.74    0.89
   3   6   4   30.36    0.86
   3   6   4   30.97    0.74
   4  -6   4    1.22    0.15
   4  -6   4    1.11    0.14
  -4  -6  -4    2.03    0.20
   4   6   4    1.29    0.13
   4   6   4    1.34    0.17
  -4   6  -4    1.50    0.18
   5  -6   4    9.57    0.36
  -5  -6  -4   10.03    0.41
   5   6   4   10.27    0.41
  -5   6  -4    9.88    0.42
   5   6   4   10.61    0.36
   6  -6   4   -0.14    0.13
   6   6   4   -0.17    0.12
   6   6   4   -0.26    0.13
   7  -6   4   -0.01    0.14
   7   6   4    0.08    0.14
   7   6   4    0.09    0.17
   8  -6   4    0.91    0.21
   8   6   4    0.35    0.18
   8  -7  -4   -0.12    0.15
   8  -7  -4    0.05    0.14
   8   7  -4    0.08    0.16
   7  -7  -4    0.51    0.16
   7  -7  -4    0.33    0.15
   7   7  -4    0.28    0.15
   6  -7  -4    0.23    0.13
   6  -7  -4    0.29    0.12
   6   7  -4    0.56    0.15
   5  -7  -4    1.73    0.17
   5  -7  -4    2.08    0.17
   5   7  -4    1.87    0.18
   4  -7  -4    5.11    0.23
   4  -7  -4    5.50    0.23
   4   7  -4    5.18    0.23
   3  -7  -4   36.28    0.92
   3  -7  -4   35.30    0.83
   3   7  -4   34.75    0.85
  -2  -7   4   93.68    2.05
   2  -7  -4   91.26    2.01
   2  -7  -4   93.29    2.27
  -2   7   4   94.92    2.01
   1  -7  -4   85.14    2.11
  -1  -7   4   86.95    1.89
   1  -7  -4   84.36    1.84
  -1   7   4   89.00    2.05
  -1   7   4   85.22    1.84
   1   7  -4   87.62    1.89
   0  -7  -4   28.48    0.77
   0  -7   4   29.48    0.69
   0   7  -4   29.52    0.68
   0   7  -4   29.11    0.72
   0   7  -4   28.94    0.72
   1  -7   4    5.25    0.19
  -1  -7  -4    4.44    0.23
   1   7   4    5.18    0.14
  -1   7  -4    5.08    0.20
  -1   7  -4    4.70    0.20
   1   7   4    5.05    0.14
  -2  -7  -4   22.81    0.63
   2  -7   4   21.44    0.56
   2  -7   4   20.41    0.54
   2   7   4   21.40    0.51
   2   7   4   21.01    0.51
  -2   7  -4   21.27    0.61
  -2   7  -4   23.24    0.63
   3  -7   4   12.87    0.38
   3  -7   4   12.67    0.40
  -3  -7  -4   12.29    0.43
   3   7   4   12.41    0.35
  -3   7  -4   12.17    0.42
   3   7   4   13.21    0.36
   4  -7   4   49.92    1.29
   4  -7   4   49.92    1.17
  -4  -7  -4   47.56    1.30
   4   7   4   50.18    1.31
  -4   7  -4   48.31    1.31
   4   7   4   49.97    1.14
   5  -7   4    0.36    0.14
  -5   7  -4    0.33    0.16
   5   7   4    0.33    0.12
   5   7   4    0.34    0.15
   6  -7   4    0.13    0.14
   6   7   4    0.10    0.16
   6   7   4   -0.01    0.12
   7  -7   4    0.75    0.18
   7   7   4    0.45    0.19
   7   7   4    0.69    0.17
   8  -7   4    0.79    0.21
   8   7   4    0.75    0.20
   8  -8  -4    0.34    0.17
   8  -8  -4    0.34    0.18
   8   8  -4    0.20    0.17
   7  -8  -4    4.15    0.28
   7  -8  -4    4.45    0.26
   7   8  -4    4.35    0.29
   6  -8  -4    1.52    0.17
   6  -8  -4    1.79    0.19
   6   8  -4    1.49    0.19
   5  -8  -4   18.49    0.53
   5  -8  -4   18.21    0.55
   5   8  -4   17.17    0.54
   4  -8  -4    5.78    0.24
   4  -8  -4    5.63    0.25
   4   8  -4    5.98    0.26
   3  -8  -4    3.05    0.17
   3  -8  -4    3.17    0.17
   3   8  -4    3.12    0.17
  -2  -8   4    0.22    0.08
   2  -8  -4    0.10    0.07
   2  -8  -4    0.37    0.10
  -2   8   4    0.02    0.06
  -1  -8   4  188.49    4.08
   1  -8  -4  190.50    4.03
   1  -8  -4  196.40    4.58
  -1   8   4  190.27    4.03
   0  -8  -4   24.60    0.54
   0  -8   4   24.56    0.60
   0  -8  -4   24.12    0.67
   0   8  -4   24.27    0.62
   0   8  -4   25.76    0.60
   0   8   4   23.81    0.54
   0   8  -4   24.51    0.61
   1  -8   4   20.70    0.53
  -1  -8  -4   21.12    0.61
   1   8   4   20.70    0.47
   1   8   4   20.38    0.47
  -1   8  -4   21.02    0.57
  -1   8  -4   21.86    0.58
  -1   8  -4   21.35    0.53
   2  -8   4   66.82    1.58
   2  -8   4   63.83    1.46
  -2  -8  -4   63.72    1.66
  -2   8  -4   65.78    1.64
   2   8   4   65.98    1.42
  -2   8  -4   65.82    1.65
   2   8   4   66.48    1.42
   3  -8   4    4.40    0.21
   3  -8   4    5.10    0.22
  -3  -8  -4    4.51    0.25
   3   8   4    5.00    0.20
   3   8   4    4.96    0.20
  -3   8  -4    4.60    0.25
  -4  -8  -4   31.14    0.83
   4  -8   4   27.24    0.73
   4  -8   4   28.06    0.79
   4   8   4   25.90    0.69
  -4   8  -4   27.70    0.82
   5  -8   4   22.82    0.65
   5   8   4   23.03    0.72
   5   8   4   23.03    0.63
   6  -8   4   -0.11    0.13
   6   8   4   -0.04    0.13
   6   8   4    0.07    0.16
   7  -8   4    4.85    0.31
   7   8   4    4.33    0.33
   7   8   4    5.00    0.29
   8  -9  -4    0.33    0.18
   8  -9  -4    0.14    0.16
   8   9  -4    0.20    0.18
   7  -9  -4    2.66    0.23
   7  -9  -4    2.78    0.25
   7   9  -4    2.79    0.26
   6  -9  -4    1.63    0.18
   6  -9  -4    1.11    0.16
   6   9  -4    1.49    0.18
   5  -9  -4    1.17    0.16
   5  -9  -4    0.80    0.14
   5   9  -4    0.86    0.15
   4  -9  -4    0.54    0.11
   4  -9  -4    0.52    0.12
   4   9  -4    0.57    0.12
   3  -9  -4   37.14    0.90
   3  -9  -4   39.42    1.00
  -2  -9   4   10.58    0.33
   2  -9  -4   10.34    0.30
   2  -9  -4   10.08    0.34
  -2   9   4   10.58    0.29
   1  -9  -4  194.19    4.69
   1  -9  -4  196.65    4.14
  -1  -9   4  195.29    4.19
  -1   9   4  198.65    4.14
   0  -9  -4   23.64    0.53
   0  -9  -4   23.67    0.66
   0  -9   4   23.29    0.59
   0   9  -4   23.23    0.60
   0   9  -4   24.07    0.60
   0   9   4   23.95    0.53
  -1  -9  -4    1.82    0.17
   1  -9   4    1.68    0.13
  -1   9  -4    1.65    0.14
  -1   9  -4    1.34    0.13
   1   9   4    1.54    0.09
   1   9   4    1.54    0.09
   2  -9   4    1.00    0.12
  -2  -9  -4    0.90    0.14
   2  -9   4    0.89    0.08
   2   9   4    0.90    0.08
   2   9   4    0.98    0.08
  -2   9  -4    0.91    0.13
  -2   9  -4    0.63    0.12
   3  -9   4    5.16    0.22
  -3  -9  -4    3.99    0.24
  -3   9  -4    4.51    0.25
   3   9   4    5.30    0.20
  -4  -9  -4    2.65    0.23
   4  -9   4    3.05    0.20
   4   9   4    2.98    0.18
  -4   9  -4    2.72    0.22
   5  -9   4    1.67    0.18
   5   9   4    2.11    0.19
   6  -9   4    1.58    0.19
   6   9   4    1.71    0.22
   6   9   4    1.32    0.18
   7  -9   4    0.37    0.17
   7   9   4    0.16    0.16
   7   9   4    0.19    0.18
   8 -10  -4    8.46    0.42
   8 -10  -4    8.51    0.41
   7 -10  -4   -0.07    0.14
   7 -10  -4    0.09    0.14
   7  10  -4    0.10    0.15
   6 -10  -4    4.50    0.26
   6 -10  -4    4.37    0.26
   6  10  -4    4.74    0.28
   5 -10  -4   70.10    1.62
   5 -10  -4   69.64    1.78
   5  10  -4   69.95    1.64
   4 -10  -4    1.20    0.14
   4 -10  -4    1.25    0.14
   4  10  -4    1.38    0.15
  -3 -10   4   30.11    0.77
   3 -10  -4   29.62    0.73
   3 -10  -4   30.42    0.82
  -2 -10   4   22.32    0.59
   2 -10  -4   22.64    0.55
   2 -10  -4   22.52    0.64
  -2  10   4   23.18    0.55
   1 -10  -4   18.87    0.54
   1 -10  -4   17.87    0.44
  -1 -10   4   18.00    0.49
  -1  10   4   17.90    0.44
   0 -10   4    2.89    0.16
   0 -10  -4    2.84    0.11
   0 -10  -4    2.69    0.17
   0  10   4    2.76    0.11
   0  10  -4    2.66    0.12
   0  10  -4    2.59    0.12
   1 -10   4    5.10    0.20
  -1 -10  -4    5.11    0.24
   1  10   4    5.21    0.16
  -1  10  -4    4.94    0.21
  -1  10  -4    5.05    0.22
   2 -10   4   18.23    0.50
  -2 -10  -4   18.34    0.57
  -2  10  -4   19.02    0.55
  -2  10  -4   18.75    0.56
   2  10   4   19.05    0.46
   2  10   4   18.83    0.46
  -3 -10  -4   43.29    1.13
   3 -10   4   40.98    1.00
   3  10   4   40.71    0.96
  -3  10  -4   41.46    1.12
   4 -10   4    6.08    0.27
  -4 -10  -4    6.27    0.31
   4  10   4    5.77    0.24
  -4  10  -4    5.96    0.30
   5 -10   4   40.10    1.02
   5  10   4   40.29    0.99
   6 -10   4    0.46    0.15
   6  10   4    0.06    0.13
   6  10   4    0.06    0.14
   7 -10   4    0.66    0.19
   7  10   4    0.34    0.16
   7  10   4    0.68    0.20
   8 -11  -4   29.98    0.93
   8 -11  -4   30.13    0.89
   7 -11  -4    3.20    0.26
   7 -11  -4    3.28    0.26
   7  11  -4    3.84    0.28
   6 -11  -4    6.79    0.32
   6 -11  -4    6.66    0.32
   6  11  -4    6.65    0.33
   5 -11  -4    0.61    0.14
   5 -11  -4    0.60    0.14
   5  11  -4    0.60    0.15
   4 -11  -4   44.90    1.17
   4 -11  -4   44.13    1.06
   4  11  -4   44.02    1.08
   3 -11  -4    0.03    0.08
   3 -11  -4    0.19    0.10
  -3 -11   4    0.08    0.10
   2 -11  -4   34.44    0.91
   2 -11  -4   33.53    0.80
  -2 -11   4   34.05    0.84
  -2  11   4   34.26    0.79
   1 -11  -4  127.49    2.71
   1 -11  -4  126.10    3.09
  -1 -11   4  125.65    2.76
  -1  11   4  128.89    2.71
   0 -11  -4    0.25    0.06
   0 -11   4    0.20    0.08
   0 -11  -4    0.18    0.10
   0  11   4    0.19    0.05
   0  11  -4    0.14    0.06
   0  11  -4    0.23    0.07
  -1 -11  -4   24.55    0.57
   1 -11   4   24.89    0.62
  -1 -11  -4   23.85    0.69
   1  11   4   24.47    0.57
  -1  11  -4   24.31    0.66
  -1  11  -4   24.22    0.66
   2 -11   4    0.84    0.12
  -2 -11  -4    0.75    0.13
   2  11   4    0.58    0.08
  -2  11  -4    0.61    0.12
  -2  11  -4    0.93    0.13
   2  11   4    0.68    0.09
  -3 -11  -4    2.03    0.19
   3 -11   4    1.67    0.16
   3  11   4    1.21    0.12
  -3  11  -4    1.45    0.18
  -4 -11  -4   21.11    0.66
   4 -11   4   21.60    0.61
  -4  11  -4   20.61    0.67
   4  11   4   22.64    0.58
   5 -11   4    0.25    0.14
   5  11   4    0.26    0.12
   6 -11   4    1.11    0.19
   6  11   4    0.69    0.16
   7 -11   4    4.93    0.31
   7  11   4    4.99    0.34
   7  11   4    4.75    0.30
   8 -12  -4   11.90    0.51
   8 -12  -4   12.43    0.51
   7 -12  -4   24.31    0.73
   7 -12  -4   22.89    0.75
   7  12  -4   23.44    0.73
   6 -12  -4   14.39    0.49
   6 -12  -4   13.51    0.50
   6  12  -4   14.77    0.50
   5 -12  -4    3.01    0.22
   5 -12  -4    3.03    0.23
   5  12  -4    2.81    0.22
   4 -12  -4    1.21    0.15
   4 -12  -4    1.38    0.16
   4  12  -4    0.96    0.15
   3 -12  -4   10.06    0.32
  -3 -12   4    9.59    0.35
   3 -12  -4   10.07    0.36
   2 -12  -4   25.87    0.74
  -2 -12   4   26.90    0.69
   2 -12  -4   26.40    0.64
   1 -12  -4   26.44    0.75
   1 -12  -4   27.54    0.64
  -1 -12   4   26.78    0.68
  -1  12   4   26.95    0.63
   0 -12  -4    2.71    0.18
   0 -12   4    3.31    0.17
   0 -12  -4    3.05    0.13
   0  12   4    3.12    0.13
   0  12  -4    3.06    0.14
   0  12  -4    3.09    0.14
  -1 -12  -4    0.51    0.12
  -1 -12  -4    0.19    0.06
   1 -12   4    0.33    0.10
   1  12   4    0.27    0.06
  -1  12  -4    0.05    0.08
  -1  12  -4    0.26    0.10
   2 -12   4    7.21    0.28
  -2 -12  -4    6.76    0.31
  -2  12  -4    7.49    0.29
  -2  12  -4    6.64    0.29
   2  12   4    7.16    0.23
   2  12   4    7.47    0.24
   3 -12   4   13.42    0.42
  -3 -12  -4   12.42    0.46
   3  12   4   14.18    0.38
  -3  12  -4   12.92    0.46
  -4 -12  -4    0.66    0.16
   4 -12   4    0.56    0.14
   4  12   4    0.42    0.11
  -4  12  -4    0.59    0.16
   5 -12   4    0.02    0.12
   5  12   4   -0.05    0.11
   6 -12   4    0.70    0.18
   6  12   4    0.52    0.16
   7 -12   4    0.10    0.17
   7  12   4   -0.08    0.15
   7  12   4   -0.13    0.17
   8 -13  -4    0.63    0.20
   8 -13  -4    0.70    0.20
   7 -13  -4    0.22    0.16
   7 -13  -4    0.08    0.16
   7  13  -4    0.22    0.16
   6 -13  -4   21.37    0.64
   6 -13  -4   20.74    0.68
   6  13  -4   21.41    0.66
   5 -13  -4    6.04    0.29
   5 -13  -4    6.23    0.30
   5  13  -4    5.92    0.29
   4 -13  -4    0.26    0.12
   4 -13  -4    0.58    0.14
   4  13  -4    0.49    0.13
  -3 -13   4   14.41    0.46
   3 -13  -4   14.45    0.47
   3 -13  -4   14.29    0.42
   2 -13  -4    1.58    0.16
   2 -13  -4    1.59    0.13
  -2 -13   4    1.67    0.16
   1 -13  -4   52.95    1.34
   1 -13  -4   51.21    1.15
  -1 -13   4   50.58    1.20
  -1  13   4   51.16    1.15
   0 -13   4    9.83    0.32
   0 -13  -4    9.43    0.35
   0 -13  -4    9.23    0.27
   0  13  -4    9.85    0.30
   0  13  -4    9.67    0.29
   0  13   4    9.60    0.27
   1 -13   4   25.26    0.65
  -1 -13  -4   24.74    0.60
  -1 -13  -4   24.46    0.73
  -1  13  -4   25.99    0.69
   1  13   4   25.37    0.60
  -1  13  -4   25.44    0.69
  -2 -13  -4   11.01    0.40
   2 -13   4    9.85    0.35
   2  13   4   10.48    0.31
   2  13   4   10.09    0.30
  -2  13  -4   10.51    0.38
  -2  13  -4   11.00    0.38
   3 -13   4    8.96    0.33
  -3 -13  -4    8.73    0.36
  -3  13  -4    8.59    0.36
   3  13   4    8.64    0.29
   4 -13   4    8.31    0.34
   4  13   4    8.58    0.30
   5 -13   4    3.18    0.24
   5  13   4    3.48    0.22
   6 -13   4   11.12    0.44
   6  13   4   11.33    0.42
   7 -13   4    0.05    0.17
   7  13   4   -0.18    0.16
   7  13   4   -0.12    0.15
   7 -14  -4   23.03    0.75
   7 -14  -4   22.91    0.72
   7  14  -4   22.35    0.72
   6 -14  -4    1.34    0.19
   6 -14  -4    1.31    0.19
   6  14  -4    1.57    0.20
   5 -14  -4    5.82    0.28
   5 -14  -4    5.48    0.30
   5  14  -4    5.35    0.29
   4 -14  -4   90.25    2.03
   4 -14  -4   89.36    2.26
  -3 -14   4   17.92    0.54
   3 -14  -4   18.39    0.57
   3 -14  -4   17.94    0.50
   2 -14  -4    2.50    0.19
  -2 -14   4    2.28    0.18
   2 -14  -4    2.47    0.15
   1 -14  -4   49.62    1.11
   1 -14  -4   49.22    1.28
  -1 -14   4   47.18    1.15
  -1  14   4   49.16    1.10
   0 -14  -4    0.16    0.07
   0 -14   4    0.31    0.10
   0 -14  -4    0.30    0.12
   0  14   4    0.10    0.06
   0  14  -4    0.22    0.07
   0  14  -4    0.19    0.08
  -1 -14  -4   15.54    0.41
   1 -14   4   14.95    0.46
  -1 -14  -4   15.93    0.51
  -1  14  -4   16.05    0.47
   1  14   4   15.84    0.41
  -1  14  -4   15.57    0.47
   2 -14   4   14.56    0.43
  -2 -14  -4   12.07    0.46
  -2  14  -4   14.37    0.46
   3 -14   4   10.81    0.39
  -3 -14  -4   12.66    0.44
   3  14   4   11.16    0.35
  -3  14  -4   11.37    0.43
   4 -14   4    1.37    0.17
   4  14   4    1.41    0.15
   5 -14   4    1.64    0.20
   5  14   4    1.19    0.16
   6 -14   4    8.92    0.40
   6  14   4    9.16    0.37
   7 -14   4    2.12    0.26
   7 -15  -4   36.15    0.98
   7 -15  -4   33.41    1.02
   7  15  -4   33.60    0.97
   6 -15  -4    4.10    0.28
   6 -15  -4    4.30    0.29
   6  15  -4    4.36    0.28
   5 -15  -4    5.25    0.28
   5 -15  -4    5.30    0.30
   5  15  -4    6.18    0.30
   4 -15  -4    7.65    0.32
   4 -15  -4    7.62    0.33
  -4 -15   4    7.66    0.34
  -3 -15   4   19.01    0.58
   3 -15  -4   19.47    0.61
   3 -15  -4   20.57    0.55
   2 -15  -4   18.29    0.58
   2 -15  -4   19.09    0.50
  -2 -15   4   19.00    0.55
   1 -15  -4    5.74    0.22
  -1 -15   4    5.80    0.26
   1 -15  -4    5.82    0.28
   1  15  -4    5.26    0.17
   0 -15  -4   16.62    0.53
   0 -15  -4   16.49    0.43
   0 -15   4   16.76    0.48
   0  15  -4   16.16    0.47
   0  15  -4   16.45    0.46
   0  15   4   16.63    0.43
  -1 -15  -4    1.46    0.12
   1 -15   4    1.64    0.16
  -1 -15  -4    1.20    0.16
   1  15   4    1.45    0.13
  -1  15  -4    1.28    0.14
  -1  15  -4    1.53    0.14
  -2 -15  -4   49.75    1.17
  -2 -15  -4   53.26    1.36
   2 -15   4   50.53    1.22
  -2  15  -4   51.68    1.34
   3 -15   4    0.17    0.12
  -3 -15  -4    0.40    0.15
  -3  15  -4    0.00    0.12
   3  15   4    0.11    0.09
   4 -15   4    1.67    0.19
   4  15   4    1.47    0.15
   5 -15   4    8.52    0.37
   5  15   4    8.69    0.34
   6 -15   4    1.22    0.20
   6  15   4    1.00    0.18
   7 -15   4    0.07    0.18
   7 -16  -4    2.82    0.26
   7 -16  -4    3.39    0.28
   7  16  -4    2.94    0.28
   6 -16  -4   -0.01    0.14
   6 -16  -4    0.07    0.14
   6  16  -4   -0.13    0.13
   5 -16  -4    8.40    0.37
   5 -16  -4    7.87    0.34
   5  16  -4    7.89    0.36
   4 -16  -4    3.72    0.24
  -4 -16   4    4.50    0.26
   4 -16  -4    4.11    0.26
  -3 -16   4    1.54    0.18
   3 -16  -4    1.58    0.18
   3 -16  -4    1.80    0.17
  -2 -16   4   41.62    1.04
   2 -16  -4   42.87    0.99
   2 -16  -4   40.85    1.13
   1 -16  -4   17.44    0.44
   1 -16  -4   15.24    0.52
  -1 -16   4   16.22    0.49
   1  16  -4   14.55    0.42
   1  16  -4   15.73    0.42
   0 -16  -4    9.05    0.35
   0 -16   4    8.49    0.32
   0 -16  -4    8.07    0.27
   0  16  -4    8.31    0.29
   0  16  -4    8.50    0.29
  -1 -16  -4    6.96    0.24
   1 -16   4    6.71    0.28
  -1 -16  -4    6.79    0.30
  -1  16  -4    6.44    0.28
  -2 -16  -4    1.03    0.11
   2 -16   4    1.21    0.15
  -2 -16  -4    0.68    0.16
  -2  16  -4    1.00    0.16
  -3 -16  -4    0.63    0.16
   3 -16   4    0.77    0.15
   3  16   4    0.84    0.13
   4 -16   4    3.24    0.23
   4  16   4    3.44    0.21
   5 -16   4    1.94    0.22
   5  16   4    2.03    0.20
   6 -16   4   12.31    0.49
   6  16   4   11.58    0.44
   7 -16   4    0.65    0.20
   7 -17  -4    2.76    0.27
   7 -17  -4    2.50    0.26
   7  17  -4    2.10    0.25
   6 -17  -4    3.76    0.28
   6 -17  -4    3.29    0.27
   6  17  -4    3.43    0.27
   5 -17  -4    0.03    0.14
   5 -17  -4    0.04    0.13
   5  17  -4   -0.05    0.13
   4 -17  -4    5.86    0.30
  -4 -17   4    6.19    0.31
   4 -17  -4    6.07    0.28
  -3 -17   4   24.47    0.70
   3 -17  -4   25.20    0.66
   3 -17  -4   24.12    0.74
  -2 -17   4   18.80    0.57
   2 -17  -4   19.56    0.52
   2 -17  -4   18.31    0.60
  -1 -17   4    0.13    0.11
   1 -17  -4    0.46    0.14
   1 -17  -4    0.28    0.09
   1  17  -4    0.26    0.08
   1  17  -4    0.23    0.08
   0 -17  -4   94.24    2.39
   0 -17   4   95.24    2.15
   0 -17  -4   96.58    2.09
   0  17  -4   95.33    2.33
  -1 -17  -4   14.69    0.50
   1 -17   4   14.46    0.46
  -1 -17  -4   14.84    0.41
  -1  17  -4   15.08    0.47
   2 -17   4    8.60    0.34
  -2 -17  -4    7.89    0.35
  -2 -17  -4    8.61    0.29
  -2  17  -4    8.74    0.35
   3 -17   4   11.53    0.41
   3  17   4   11.54    0.37
   4 -17   4    2.09    0.21
   4  17   4    2.18    0.18
   5 -17   4    2.48    0.24
   5  17   4    2.23    0.21
   6 -17   4    4.13    0.30
   6  17   4    3.76    0.27
   7 -18  -4    4.46    0.32
   7 -18  -4    4.44    0.31
   6 -18  -4    0.16    0.16
   6 -18  -4    0.16    0.15
   6  18  -4    0.19    0.15
   5 -18  -4    9.41    0.39
   5 -18  -4    9.63    0.42
   5  18  -4    9.68    0.40
  -4 -18   4    2.17    0.22
   4 -18  -4    1.93    0.21
   4 -18  -4    1.82    0.19
   3 -18  -4    0.02    0.13
  -3 -18   4    0.20    0.13
   3 -18  -4   -0.14    0.11
  -2 -18   4    4.95    0.27
   2 -18  -4    5.35    0.24
   2 -18  -4    4.72    0.28
   1 -18  -4   11.64    0.43
  -1 -18   4   10.91    0.40
   1 -18  -4   11.79    0.37
   1  18  -4   11.50    0.35
   1  18  -4   12.12    0.35
   0 -18   4   10.02    0.37
   0 -18  -4    9.50    0.39
   0 -18  -4   10.33    0.32
   0  18  -4    9.41    0.34
  -1 -18  -4   35.77    0.86
   1 -18   4   35.59    0.91
  -1 -18  -4   34.33    0.99
  -1  18  -4   36.64    0.97
  -2 -18  -4   22.84    0.59
  -2 -18  -4   23.25    0.69
   2 -18   4   20.99    0.63
   3 -18   4    2.12    0.21
   3  18   4    2.13    0.17
   4 -18   4   -0.03    0.13
   4  18   4    0.11    0.11
   5 -18   4    4.68    0.30
   5  18   4    4.79    0.27
   6 -18   4   -0.08    0.16
   7 -19  -4    0.06    0.17
   7 -19  -4    0.01    0.17
   6 -19  -4    2.19    0.24
   6 -19  -4    2.24    0.25
   6  19  -4    2.19    0.24
   5 -19  -4    5.95    0.33
   5 -19  -4    5.98    0.31
   5  19  -4    5.92    0.32
  -4 -19   4   -0.05    0.13
   4 -19  -4   -0.12    0.12
   4 -19  -4    0.07    0.14
   3 -19  -4   14.83    0.46
  -3 -19   4   15.09    0.50
   3 -19  -4   14.08    0.51
  -2 -19   4    0.50    0.14
   2 -19  -4    0.91    0.13
   2 -19  -4    0.96    0.17
   2  19  -4    0.70    0.08
   2  19  -4    0.75    0.09
   1 -19  -4   36.34    0.89
  -1 -19   4   36.26    0.95
   1 -19  -4   36.32    1.02
   1  19  -4   37.49    0.94
   0 -19  -4   37.07    0.89
   0 -19  -4   36.62    1.03
   0 -19   4   36.47    0.94
   0  19  -4   36.67    0.97
  -1 -19  -4    7.65    0.34
  -1 -19  -4    6.73    0.27
   1 -19   4    7.02    0.31
   2 -19   4    3.35    0.23
  -2 -19  -4    3.41    0.25
  -2 -19  -4    3.11    0.20
   3 -19   4    0.10    0.13
   3  19   4    0.14    0.11
   4 -19   4    0.46    0.16
   4  19   4    0.47    0.13
   5 -19   4    2.06    0.23
   5  19   4    2.28    0.21
   6 -19   4    9.32    0.44
   7 -20  -4    1.13    0.23
   7 -20  -4    0.95    0.21
   6 -20  -4    0.82    0.20
   6 -20  -4    0.98    0.20
   6  20  -4    0.55    0.17
   5 -20  -4    0.35    0.16
   5 -20  -4    0.25    0.16
   5  20  -4    0.34    0.16
   4 -20  -4    8.24    0.34
   4 -20  -4    7.89    0.38
  -4 -20   4    8.18    0.37
   3 -20  -4    0.93    0.17
   3 -20  -4    1.04    0.15
  -3 -20   4    1.09    0.18
   2 -20  -4    0.08    0.11
  -2 -20   4    0.12    0.13
   2 -20  -4   -0.04    0.14
   2  20  -4    0.03    0.07
  -1 -20   4   15.73    0.51
   1 -20  -4   14.50    0.52
   1 -20  -4   16.40    0.46
   1  20  -4   14.86    0.45
   0 -20  -4   16.38    0.47
   0 -20  -4   15.81    0.55
   0 -20   4   16.02    0.51
  -1 -20  -4   15.20    0.51
   1 -20   4   14.21    0.48
  -1 -20  -4   14.32    0.43
   2 -20   4    0.27    0.14
  -2 -20  -4    0.61    0.12
  -2 -20  -4    0.75    0.17
   3 -20   4    2.55    0.22
   3  20   4    2.59    0.19
   4 -20   4    7.21    0.35
   4  20   4    7.44    0.31
   5 -20   4    0.63    0.18
   5  20   4    0.59    0.16
   6 -20   4    4.64    0.34
   6 -21  -4    2.01    0.24
   6 -21  -4    2.26    0.26
   6  21  -4    1.78    0.23
   5 -21  -4    0.15    0.16
   5 -21  -4   -0.04    0.15
   5  21  -4    0.09    0.15
   4 -21  -4    3.02    0.25
  -4 -21   4    3.38    0.26
   4 -21  -4    3.13    0.23
   3 -21  -4   -0.14    0.13
  -3 -21   4   -0.08    0.13
   3 -21  -4   -0.14    0.11
   2 -21  -4    0.51    0.12
  -2 -21   4    0.40    0.13
   2 -21  -4    0.24    0.14
  -1 -21   4    0.35    0.14
   1 -21  -4    0.12    0.14
   1 -21  -4    0.09    0.11
   0 -21  -4    7.10    0.28
   0 -21   4    7.41    0.33
   0 -21  -4    7.83    0.36
  -1 -21  -4    3.83    0.27
   1 -21   4    3.48    0.25
  -1 -21  -4    3.57    0.20
   2 -21   4   20.29    0.63
  -2 -21  -4   21.58    0.59
   3 -21   4    0.14    0.14
   4 -21   4    3.33    0.26
   4  21   4    2.79    0.21
   5 -21   4    0.63    0.19
   6 -21   4   26.23    0.83
   6 -22  -4    2.07    0.25
   6 -22  -4    1.83    0.25
   6  22  -4    1.77    0.24
   5 -22  -4    1.74    0.21
   5 -22  -4    1.95    0.24
   5  22  -4    1.69    0.21
   4 -22  -4    4.10    0.27
   4 -22  -4    4.07    0.29
  -4 -22   4    4.32    0.29
   3 -22  -4    9.15    0.36
   3 -22  -4    8.89    0.40
  -3 -22   4    9.66    0.40
  -2 -22   4    0.76    0.17
   2 -22  -4    0.93    0.18
   2 -22  -4    0.62    0.14
   1 -22  -4    3.90    0.22
  -1 -22   4    3.51    0.25
   1 -22  -4    3.84    0.27
   0 -22  -4    0.07    0.10
   0 -22  -4    0.29    0.16
   0 -22   4    0.15    0.14
  -1 -22  -4   10.03    0.35
  -1 -22  -4    9.95    0.41
   1 -22   4    8.95    0.38
  -2 -22  -4   42.37    1.03
   2 -22   4   41.31    1.08
   3 -22   4    0.50    0.16
   4 -22   4    6.70    0.36
   4  22   4    6.66    0.31
   5 -22   4   -0.13    0.16
   6 -23  -4    2.40    0.27
   6 -23  -4    3.25    0.29
   5 -23  -4    1.37    0.20
   5 -23  -4    1.43    0.22
   4 -23  -4    1.36    0.21
   4 -23  -4    1.49    0.19
  -4 -23   4    1.05    0.20
   3 -23  -4    0.09    0.12
  -3 -23   4   -0.13    0.13
   3 -23  -4    0.00    0.15
   2 -23  -4    1.05    0.16
  -2 -23   4    0.68    0.16
   2 -23  -4    0.67    0.18
  -1 -23   4    0.14    0.14
   1 -23  -4    0.09    0.15
   1 -23  -4   -0.04    0.10
   0 -23   4   11.26    0.43
   0 -23  -4   10.96    0.44
   0 -23  -4   12.15    0.40
   1 -23   4    1.60    0.20
  -1 -23  -4    1.38    0.16
   2 -23   4    1.05    0.18
  -2 -23  -4    0.68    0.14
   3 -23   4   14.33    0.52
  -3 -23  -4   14.15    0.46
   4 -23   4   16.29    0.58
   4  23   4   17.08    0.53
   5 -23   4   -0.15    0.16
   6 -24  -4   -0.03    0.17
   6 -24  -4   -0.19    0.18
   5 -24  -4    0.94    0.19
   5 -24  -4    0.90    0.20
   4 -24  -4    0.15    0.16
   4 -24  -4    0.15    0.14
  -4 -24   4    0.21    0.16
  -3 -24   4    0.13    0.15
   3 -24  -4    0.03    0.16
   3 -24  -4    0.29    0.14
  -2 -24   4    0.18    0.14
   2 -24  -4    0.24    0.12
   2 -24  -4    0.19    0.15
   1 -24  -4   16.30    0.49
   1 -24  -4   16.17    0.57
  -1 -24   4   15.04    0.54
   0 -24  -4    0.48    0.13
   0 -24  -4    0.59    0.17
   0 -24   4    0.48    0.16
  -1 -24  -4    0.16    0.11
   1 -24   4   -0.08    0.13
   2 -24   4    2.39    0.24
  -2 -24  -4    2.38    0.20
   3 -24   4    3.11    0.26
  -3 -24  -4    2.73    0.21
   4 -24   4    3.64    0.29
   5 -24   4    6.09    0.38
   5 -25  -4    1.63    0.22
  -5 -25   4    1.63    0.24
   5 -25  -4    1.66    0.24
  -4 -25   4    9.08    0.42
   4 -25  -4    9.88    0.40
   4 -25  -4    9.60    0.45
   3 -25  -4    0.16    0.16
  -3 -25   4    0.47    0.17
   3 -25  -4    0.31    0.14
  -2 -25   4    0.12    0.14
   2 -25  -4    0.15    0.13
   2 -25  -4    0.11    0.16
   1 -25  -4    0.92    0.15
  -1 -25   4    0.75    0.17
   1 -25  -4    0.95    0.18
   0 -25   4    6.41    0.33
   0 -25  -4    6.46    0.29
  -1 -25  -4    3.54    0.22
   1 -25   4    3.26    0.26
   2 -25   4    0.36    0.16
  -2 -25  -4    0.04    0.12
   3 -25   4    0.08    0.15
   4 -25   4    1.96    0.25
   5 -26  -4    4.19    0.31
   5 -26  -4    4.09    0.31
  -4 -26   4    5.49    0.35
   4 -26  -4    6.21    0.36
   4 -26  -4    6.40    0.34
   3 -26  -4    1.13    0.22
  -3 -26   4    1.09    0.21
   3 -26  -4    1.23    0.19
  -2 -26   4   14.68    0.53
   2 -26  -4   14.12    0.55
   2 -26  -4   14.08    0.48
   1 -26  -4    2.40    0.21
  -1 -26   4    2.47    0.25
   0 -26   4    0.38    0.16
   0 -26  -4    0.29    0.12
  -1 -26  -4    0.43    0.13
   1 -26   4    0.57    0.17
   2 -26   4    3.81    0.29
  -2 -26  -4    3.94    0.25
   3 -26   4    4.84    0.32
   4 -26   4    3.15    0.30
   5 -27  -4    2.30    0.26
  -4 -27   4    3.39    0.30
   4 -27  -4    3.34    0.26
   3 -27  -4    5.74    0.32
  -3 -27   4    5.20    0.33
   2 -27  -4    0.24    0.14
  -2 -27   4    0.10    0.15
  -1 -27   4    4.79    0.31
   1 -27  -4    5.34    0.29
   0 -27   4    1.96    0.23
   0 -27  -4    2.12    0.20
   1 -27   4    6.53    0.35
  -1 -27  -4    6.97    0.31
   2 -27   4    0.21    0.16
   3 -27   4    3.15    0.30
   4 -27   4    1.05    0.22
   4 -28  -4    3.75    0.29
  -3 -28   4    0.48    0.18
   3 -28  -4    0.43    0.16
  -2 -28   4    1.53    0.23
   2 -28  -4    2.11    0.21
   1 -28  -4    0.29    0.14
  -1 -28   4    0.21    0.16
   0 -28  -4    0.15    0.13
   0 -28   4   -0.06    0.14
   1 -28   4    1.00    0.20
   2 -28   4   -0.21    0.15
   3 -28   4    1.25    0.22
   4 -29  -4    0.16    0.17
  -3 -29   4    1.48    0.24
   3 -29  -4    1.30    0.20
   2 -29  -4    0.05    0.14
  -2 -29   4   -0.17    0.14
  -1 -29   4    5.64    0.35
   1 -29  -4    5.92    0.31
   0 -29  -4    0.53    0.15
   0 -29   4    0.51    0.18
   1 -29   4    1.60    0.23
   2 -29   4    4.23    0.31
   3 -30  -4    1.56    0.21
  -2 -30   4    0.35    0.18
   2 -30  -4    0.32    0.16
  -1 -30   4    2.04    0.26
   0 -30   4    0.80    0.20
   1 -30   4    0.28    0.18
   2 -30   4   10.49    0.47
  -1 -31   4    2.19    0.27
   0 -31   4    0.01    0.16
   1 -31   4    1.47    0.23
   8   0  -5   -0.06    0.13
   8   0  -5   -0.07    0.15
   7   0  -5    3.18    0.25
   7   0  -5    3.34    0.21
   6   0  -5   -0.15    0.08
   6   0  -5   -0.17    0.10
   5   0  -5   19.45    0.55
   5   0  -5   18.91    0.50
   4   0  -5    0.12    0.09
   3   0  -5   20.59    0.52
   2   0  -5    0.03    0.06
   2   0  -5   -0.06    0.05
   1   0  -5    6.26    0.21
   1   0  -5    6.45    0.18
   1   0  -5    6.25    0.20
   1   0  -5    6.49    0.17
   0   0  -5    0.07    0.08
  -1   0  -5   50.14    1.28
  -2   0  -5    0.04    0.05
   2   0   5    0.02    0.07
  -2   0  -5    0.12    0.11
   2   0   5    0.04    0.05
   3   0   5    3.28    0.16
  -3   0  -5    2.93    0.21
  -3   0  -5    3.03    0.15
   3   0   5    3.12    0.19
   4   0   5   -0.13    0.08
  -4   0  -5   -0.24    0.12
   5   0   5    9.91    0.36
  -5   0  -5   10.39    0.43
   6   0   5   -0.14    0.12
   8  -1  -5    0.22    0.14
   8  -1  -5    0.00    0.15
   8   1  -5   -0.01    0.16
   8   1  -5    0.09    0.13
   7  -1  -5   14.63    0.48
   7  -1  -5   15.06    0.53
   7   1  -5   15.85    0.53
   7   1  -5   15.04    0.47
   6  -1  -5    0.06    0.09
   6  -1  -5    0.03    0.11
   6   1  -5    0.12    0.08
   6   1  -5   -0.03    0.12
   5  -1  -5   10.77    0.37
   5  -1  -5   10.44    0.31
   5   1  -5   10.24    0.37
   4  -1  -5    0.78    0.07
   4  -1  -5    0.96    0.12
   4   1  -5    0.78    0.11
   3  -1  -5    0.36    0.08
   3   1  -5    0.36    0.09
   2  -1  -5   24.28    0.56
   2  -1  -5   24.04    0.56
   2  -1  -5   23.46    0.60
   2   1  -5   24.23    0.57
   2   1  -5   23.72    0.57
   1  -1  -5   19.59    0.43
   1  -1  -5   18.92    0.51
   1  -1  -5   19.22    0.43
   1   1  -5   19.90    0.50
   1   1  -5   19.58    0.45
   1   1  -5   18.89    0.49
   1   1  -5   19.34    0.45
   0  -1  -5   24.82    0.69
   0   1  -5   25.63    0.68
   0   1  -5   26.95    0.68
   1  -1   5   30.55    0.70
  -1  -1  -5   32.87    0.86
  -1   1  -5   31.15    0.70
  -1   1  -5   33.10    0.85
  -2  -1  -5    0.96    0.07
   2  -1   5    0.95    0.10
  -2  -1  -5    0.88    0.14
   2  -1   5    1.06    0.09
  -2   1  -5    0.85    0.14
   2   1   5    0.92    0.07
   2   1   5    0.95    0.10
  -2   1  -5    1.09    0.08
  -3  -1  -5    0.35    0.08
   3  -1   5    0.22    0.08
   3  -1   5    0.12    0.09
  -3  -1  -5    0.25    0.13
   3   1   5    0.38    0.08
  -3   1  -5    0.24    0.13
   3   1   5    0.36    0.11
  -4  -1  -5   12.55    0.48
   4  -1   5   12.92    0.39
  -4   1  -5   13.11    0.48
   4   1   5   13.11    0.38
   5  -1   5    0.16    0.12
  -5  -1  -5    0.22    0.15
   5   1   5    0.07    0.12
  -5   1  -5    0.04    0.15
   6  -1   5    0.17    0.13
   6   1   5    0.35    0.14
   8  -2  -5    1.10    0.18
   8  -2  -5    1.08    0.20
   8   2  -5    0.93    0.19
   8   2  -5    1.24    0.16
   7  -2  -5    0.33    0.13
   7  -2  -5    0.57    0.16
   7   2  -5    0.51    0.12
   7   2  -5    0.59    0.16
   6  -2  -5   10.14    0.34
   6  -2  -5    9.77    0.38
   6   2  -5   10.35    0.39
   5  -2  -5    5.64    0.21
   5  -2  -5    5.41    0.26
   5   2  -5    5.19    0.25
   4  -2  -5    2.86    0.17
   4  -2  -5    3.16    0.14
   4   2  -5    3.30    0.19
   3  -2  -5    1.11    0.11
   3  -2  -5    1.12    0.09
   3   2  -5    1.35    0.12
   2  -2  -5   47.47    1.17
   2  -2  -5   48.64    1.06
   2  -2  -5   47.80    1.06
   2   2  -5   47.49    1.07
   2   2  -5   47.53    1.07
   1  -2  -5   11.82    0.34
   1   2  -5   11.69    0.31
   1   2  -5   11.77    0.29
   1   2  -5   11.69    0.30
   1   2  -5   11.18    0.31
   0  -2   5   13.81    0.33
   0  -2  -5   14.25    0.42
   0   2  -5   13.83    0.33
   0   2  -5   13.60    0.39
   0   2  -5   13.77    0.40
   1  -2   5    0.19    0.05
  -1  -2  -5    0.25    0.11
  -1   2  -5    0.15    0.05
   1   2   5    0.15    0.06
  -1   2  -5    0.20    0.10
  -1   2  -5    0.10    0.08
  -2  -2  -5    2.22    0.19
   2  -2   5    2.43    0.14
   2  -2   5    2.55    0.12
   2   2   5    2.24    0.11
  -2   2  -5    2.45    0.13
  -2   2  -5    2.53    0.19
   3  -2   5    0.97    0.11
  -3  -2  -5    1.16    0.17
  -3  -2  -5    1.13    0.10
   3   2   5    0.89    0.13
   3   2   5    0.92    0.10
  -3   2  -5    0.89    0.16
   4  -2   5    0.16    0.10
  -4  -2  -5    0.58    0.16
  -4   2  -5    0.50    0.16
   4   2   5    0.22    0.10
  -5  -2  -5    2.51    0.25
   5  -2   5    2.35    0.19
   5   2   5    2.24    0.19
  -5   2  -5    2.41    0.24
   6  -2   5    0.42    0.15
   6   2   5    0.53    0.14
   7  -2   5    5.63    0.32
   8  -3  -5    4.46    0.31
   8  -3  -5    4.22    0.27
   8   3  -5    4.36    0.25
   8   3  -5    4.15    0.31
   7  -3  -5    1.23    0.19
   7  -3  -5    1.63    0.18
   7   3  -5    1.64    0.15
   7   3  -5    1.70    0.21
   6  -3  -5    0.67    0.15
   6  -3  -5    0.71    0.13
   6   3  -5    0.50    0.14
   5  -3  -5   20.83    0.58
   5  -3  -5   21.01    0.59
   5   3  -5   21.09    0.60
   4  -3  -5    9.16    0.29
   4  -3  -5    9.45    0.31
   4   3  -5    9.18    0.32
   3  -3  -5    6.42    0.22
   3  -3  -5    6.60    0.22
   3   3  -5    6.71    0.24
   2  -3  -5   11.70    0.31
   2  -3  -5   11.87    0.31
   2  -3  -5   12.20    0.35
   2   3  -5   11.98    0.33
   2   3  -5   12.07    0.33
   1  -3  -5   47.92    1.19
   1   3  -5   46.92    1.05
   1   3  -5   47.94    1.05
   0  -3  -5    0.24    0.09
   0  -3   5    0.44    0.06
   0   3  -5    0.35    0.06
   0   3  -5    0.18    0.08
   0   3  -5    0.28    0.07
   1  -3   5   13.59    0.34
  -1  -3  -5   12.80    0.43
   1   3   5   13.57    0.37
  -1   3  -5   13.21    0.42
  -1   3  -5   13.81    0.34
  -1   3  -5   13.66    0.41
   2  -3   5    6.22    0.21
   2  -3   5    6.42    0.20
  -2  -3  -5    5.82    0.27
   2   3   5    5.60    0.17
  -2   3  -5    6.39    0.20
   2   3   5    6.02    0.18
  -2   3  -5    6.00    0.27
  -3  -3  -5    0.38    0.13
   3  -3   5    0.67    0.10
   3   3   5    0.36    0.08
  -3   3  -5    0.38    0.13
   3   3   5    0.61    0.12
  -4  -3  -5   16.53    0.57
   4  -3   5   17.77    0.48
  -4   3  -5   17.14    0.58
   4   3   5   17.09    0.47
  -5  -3  -5   10.66    0.45
   5  -3   5   11.22    0.38
  -5   3  -5   11.03    0.45
   5   3   5   11.12    0.38
   6  -3   5    2.58    0.22
   6   3   5    3.22    0.23
   7  -3   5    0.90    0.19
   8  -4  -5    2.11    0.22
   8  -4  -5    2.15    0.25
   8   4  -5    1.88    0.24
   8   4  -5    2.17    0.20
   7  -4  -5    0.05    0.14
   7  -4  -5    0.20    0.12
   7   4  -5   -0.04    0.13
   6  -4  -5    0.25    0.11
   6  -4  -5    0.10    0.13
   6   4  -5    0.15    0.13
   5  -4  -5    0.69    0.11
   5  -4  -5    0.78    0.14
   5   4  -5    0.59    0.14
   4  -4  -5    2.82    0.16
   4  -4  -5    3.22    0.18
   4   4  -5    3.04    0.18
   3  -4  -5    8.88    0.28
   3  -4  -5    8.76    0.27
   3   4  -5    9.04    0.29
   2  -4  -5    1.70    0.13
   2  -4  -5    1.39    0.11
   2  -4  -5    1.58    0.10
   2   4  -5    1.77    0.12
   2   4  -5    2.08    0.14
  -1  -4   5   32.68    0.74
   1  -4  -5   30.90    0.83
   1   4  -5   32.93    0.74
   0  -4   5    0.15    0.06
   0  -4  -5    0.24    0.09
   0   4  -5    0.15    0.06
   0   4  -5   -0.05    0.07
   0   4  -5    0.07    0.07
   1  -4   5   21.18    0.51
  -1  -4  -5   21.24    0.62
  -1   4  -5   21.65    0.60
   1   4   5   21.47    0.56
  -1   4  -5   21.12    0.59
  -1   4  -5   21.66    0.51
  -2  -4  -5   13.87    0.45
   2  -4   5   13.07    0.35
   2   4   5   12.75    0.32
   2   4   5   13.13    0.41
  -2   4  -5   12.75    0.35
  -2   4  -5   14.37    0.45
   2   4   5   12.12    0.31
   3  -4   5    3.07    0.17
  -3  -4  -5    2.37    0.21
   3   4   5    2.71    0.15
   3   4   5    2.76    0.19
   3   4   5    2.81    0.14
  -3   4  -5    2.19    0.21
   4  -4   5    2.82    0.18
  -4  -4  -5    2.62    0.24
  -4   4  -5    3.02    0.24
   4   4   5    2.62    0.21
   4   4   5    2.40    0.17
   5  -4   5    3.53    0.22
  -5  -4  -5    3.84    0.27
  -5   4  -5    3.52    0.27
   5   4   5    3.18    0.22
   6  -4   5    0.69    0.16
   6   4   5    0.80    0.16
   7  -4   5   10.68    0.44
   8  -5  -5    3.38    0.25
   8  -5  -5    3.75    0.30
   8   5  -5    3.65    0.23
   8   5  -5    3.86    0.29
   7  -5  -5    0.73    0.16
   7  -5  -5    0.69    0.17
   7   5  -5    0.91    0.18
   6  -5  -5    8.24    0.34
   6  -5  -5    7.60    0.31
   6   5  -5    8.12    0.35
   5  -5  -5   17.38    0.51
   5  -5  -5   17.29    0.51
   5   5  -5   17.26    0.52
   4  -5  -5    0.09    0.09
   4  -5  -5    0.01    0.08
   4   5  -5    0.07    0.09
   3  -5  -5    2.80    0.15
   3  -5  -5    2.43    0.15
   3   5  -5    2.68    0.16
   2  -5  -5    1.21    0.12
   2  -5  -5    1.16    0.09
   2   5  -5    1.13    0.10
  -1  -5   5   38.62    0.88
   1  -5  -5   39.31    1.00
   1   5  -5   38.12    0.88
   0  -5  -5   12.36    0.41
   0  -5   5   13.13    0.34
   0   5  -5   13.79    0.37
   0   5  -5   13.46    0.34
   0   5  -5   12.61    0.37
  -1  -5  -5    1.70    0.16
   1  -5   5    1.65    0.11
   1   5   5    1.58    0.12
  -1   5  -5    1.46    0.14
  -1   5  -5    1.52    0.11
  -1   5  -5    1.39    0.14
   2  -5   5   16.26    0.42
  -2  -5  -5   15.30    0.50
   2   5   5   16.53    0.37
  -2   5  -5   16.37    0.42
   2   5   5   15.73    0.37
   2   5   5   16.16    0.48
  -2   5  -5   14.39    0.49
  -3  -5  -5   14.22    0.49
   3  -5   5   14.27    0.40
   3   5   5   14.30    0.37
   3   5   5   14.29    0.46
  -3   5  -5   14.15    0.49
  -4  -5  -5    7.70    0.36
   4  -5   5    7.82    0.29
  -4   5  -5    7.70    0.36
   4   5   5    8.04    0.34
   4   5   5    7.45    0.27
   5  -5   5    5.02    0.26
  -5  -5  -5    3.39    0.28
  -5   5  -5    4.39    0.30
   5   5   5    4.68    0.24
   6  -5   5    0.31    0.14
   7  -5   5   -0.02    0.16
   8  -6  -5    3.17    0.29
   8  -6  -5    2.97    0.25
   8   6  -5    3.29    0.29
   7  -6  -5    0.74    0.17
   7  -6  -5    0.47    0.14
   7   6  -5    0.60    0.17
   6  -6  -5    5.48    0.27
   6  -6  -5    5.49    0.28
   6   6  -5    5.53    0.29
   5  -6  -5    3.88    0.21
   5  -6  -5    3.95    0.22
   5   6  -5    4.20    0.24
   4  -6  -5    0.63    0.11
   4  -6  -5    0.69    0.11
   4   6  -5    0.69    0.12
   3  -6  -5    5.94    0.22
   3  -6  -5    5.99    0.24
   3   6  -5    5.75    0.23
   2  -6  -5    0.16    0.06
   2  -6  -5    0.10    0.08
  -2   6   5    0.22    0.06
   2   6  -5    0.10    0.07
  -1  -6   5    3.46    0.16
   1  -6  -5    3.56    0.19
   1   6  -5    3.53    0.16
   0  -6  -5   41.50    1.09
   0  -6   5   42.45    0.95
   0   6  -5   42.15    0.95
   0   6  -5   41.07    1.04
   0   6  -5   42.43    1.04
   1  -6   5   18.78    0.47
  -1  -6  -5   18.48    0.57
   1   6   5   19.07    0.52
  -1   6  -5   19.37    0.47
  -1   6  -5   18.41    0.54
  -1   6  -5   18.85    0.54
  -2  -6  -5    7.83    0.32
   2  -6   5    7.44    0.25
   2   6   5    7.39    0.28
   2   6   5    7.45    0.20
  -2   6  -5    7.25    0.30
   2   6   5    7.53    0.20
  -2   6  -5    7.53    0.30
   3  -6   5    7.67    0.27
  -3  -6  -5    7.83    0.34
   3   6   5    7.56    0.24
  -3   6  -5    8.68    0.35
   3   6   5    7.71    0.31
  -4  -6  -5    2.29    0.22
   4  -6   5    1.69    0.16
  -4   6  -5    2.15    0.22
   4   6   5    1.69    0.19
   4   6   5    1.73    0.15
   5  -6   5   30.63    0.82
  -5   6  -5   32.41    0.94
   5   6   5   31.14    0.79
   6  -6   5    1.02    0.17
   7  -6   5    0.27    0.17
   8  -7  -5   -0.06    0.14
   8  -7  -5    0.09    0.17
   8   7  -5   -0.07    0.15
   7  -7  -5    1.31    0.18
   7  -7  -5    1.49    0.20
   7   7  -5    1.23    0.19
   6  -7  -5    3.50    0.23
   6  -7  -5    3.25    0.22
   6   7  -5    3.11    0.24
   5  -7  -5    0.63    0.13
   5  -7  -5    0.73    0.13
   5   7  -5    0.59    0.14
   4  -7  -5    1.27    0.14
   4  -7  -5    1.11    0.13
   4   7  -5    1.16    0.14
   3  -7  -5    0.27    0.10
   3  -7  -5    0.26    0.08
   3   7  -5    0.34    0.09
   2  -7  -5    1.19    0.13
   2  -7  -5    1.14    0.10
  -2  -7   5    1.32    0.13
  -2   7   5    1.18    0.10
   1  -7  -5    8.81    0.31
  -1  -7   5    8.83    0.28
   1   7  -5    9.45    0.28
   0  -7   5    1.42    0.11
   0  -7  -5    1.53    0.15
   0   7  -5    1.12    0.10
   0   7  -5    1.20    0.11
   0   7  -5    1.63    0.12
   0   7   5    1.22    0.10
  -1  -7  -5   10.93    0.38
   1  -7   5   10.28    0.31
  -1   7  -5   10.83    0.35
  -1   7  -5    9.88    0.34
  -1   7  -5   10.57    0.31
  -2  -7  -5    1.15    0.16
   2  -7   5    1.19    0.11
  -2   7  -5    1.00    0.15
   2   7   5    1.40    0.14
   2   7   5    1.10    0.08
   2   7   5    1.05    0.08
  -3  -7  -5    0.38    0.15
   3  -7   5    0.89    0.12
   3   7   5    0.77    0.09
   3   7   5    0.63    0.13
  -3   7  -5    0.34    0.14
  -4  -7  -5   15.78    0.57
   4  -7   5   17.16    0.49
   4   7   5   17.37    0.46
   4   7   5   17.33    0.56
  -4   7  -5   15.86    0.57
   5  -7   5    3.39    0.23
  -5   7  -5    3.00    0.27
   5   7   5    3.39    0.21
   6  -7   5    0.61    0.15
   7  -7   5    5.21    0.32
   8  -8  -5    6.16    0.34
   8  -8  -5    6.65    0.37
   7  -8  -5    0.00    0.13
   7  -8  -5   -0.14    0.14
   7   8  -5   -0.01    0.14
   6  -8  -5    5.65    0.29
   6  -8  -5    6.22    0.29
   6   8  -5    6.29    0.32
   5  -8  -5   15.06    0.49
   5  -8  -5   15.36    0.47
   5   8  -5   16.21    0.49
   4  -8  -5   15.02    0.43
   4  -8  -5   14.69    0.46
   4   8  -5   14.64    0.45
   3  -8  -5    8.82    0.28
   3  -8  -5    8.55    0.31
   3   8  -5    8.41    0.29
  -2  -8   5   14.49    0.41
   2  -8  -5   14.56    0.37
   2  -8  -5   13.97    0.44
  -2   8   5   14.59    0.37
   1  -8  -5    0.73    0.06
  -1  -8   5    0.55    0.09
   1  -8  -5    0.63    0.12
   0  -8   5   22.97    0.57
   0  -8  -5   22.49    0.66
   0   8  -5   24.00    0.61
   0   8  -5   23.17    0.61
   0   8   5   23.45    0.61
   1  -8   5   10.50    0.31
  -1  -8  -5   10.25    0.38
   1   8   5   10.01    0.33
  -1   8  -5    9.91    0.34
  -1   8  -5   10.80    0.34
   2  -8   5   15.19    0.43
  -2  -8  -5   16.87    0.53
   2   8   5   15.42    0.37
   2   8   5   15.50    0.38
  -2   8  -5   16.13    0.51
   2   8   5   15.97    0.49
   3  -8   5    7.07    0.27
  -3  -8  -5    6.43    0.32
   3   8   5    7.21    0.30
   3   8   5    6.97    0.23
  -3   8  -5    6.94    0.32
   4  -8   5   12.19    0.41
  -4  -8  -5   14.20    0.49
   4   8   5   12.02    0.37
   4   8   5   12.25    0.46
  -4   8  -5   13.00    0.48
   5  -8   5    3.18    0.23
   5   8   5    2.88    0.20
  -5   8  -5    2.71    0.25
   6  -8   5    1.04    0.18
   7  -8   5    1.19    0.21
   8  -9  -5    5.31    0.34
   8  -9  -5    5.27    0.33
   7  -9  -5    5.02    0.29
   7  -9  -5    4.50    0.28
   7   9  -5    4.80    0.30
   6  -9  -5    0.23    0.14
   6  -9  -5    0.09    0.13
   6   9  -5    0.15    0.13
   5  -9  -5    7.76    0.31
   5  -9  -5    7.76    0.32
   5   9  -5    8.49    0.34
   4  -9  -5    7.10    0.27
   4  -9  -5    6.84    0.28
   4   9  -5    6.57    0.28
   3  -9  -5    8.68    0.33
   3  -9  -5    9.26    0.29
   3   9  -5    8.82    0.30
   2  -9  -5    5.68    0.24
   2  -9  -5    5.49    0.19
  -2  -9   5    5.73    0.24
  -2   9   5    5.57    0.19
   1  -9  -5    6.98    0.29
  -1  -9   5    7.28    0.26
   1  -9  -5    7.26    0.19
  -1   9   5    7.46    0.19
   0  -9  -5    3.23    0.19
   0  -9   5    3.41    0.17
   0   9  -5    3.14    0.15
   0   9   5    3.30    0.16
   0   9  -5    3.03    0.15
  -1  -9  -5    2.41    0.19
   1  -9   5    2.26    0.15
  -1   9  -5    2.07    0.16
  -1   9  -5    2.31    0.17
   2  -9   5   24.28    0.62
  -2  -9  -5   23.71    0.72
   2   9   5   24.65    0.69
   2   9   5   24.99    0.56
   2   9   5   25.20    0.56
  -2   9  -5   23.06    0.70
  -3  -9  -5   16.75    0.56
   3  -9   5   16.79    0.48
  -3   9  -5   16.07    0.54
   3   9   5   17.30    0.44
   3   9   5   16.87    0.54
  -4  -9  -5    9.36    0.42
   4  -9   5   10.97    0.37
   4   9   5   10.93    0.34
   4   9   5   10.95    0.42
  -4   9  -5    9.89    0.42
   5  -9   5    6.67    0.31
  -5   9  -5    6.99    0.37
   6  -9   5    0.15    0.15
   7  -9   5    1.84    0.23
   7 -10  -5    1.57    0.21
   7 -10  -5    1.54    0.21
   7  10  -5    1.53    0.22
   6 -10  -5    1.35    0.19
   6 -10  -5    1.51    0.19
   6  10  -5    1.58    0.20
   5 -10  -5    1.20    0.15
   5 -10  -5    1.23    0.16
   5  10  -5    1.09    0.16
   4 -10  -5    7.29    0.31
   4 -10  -5    6.92    0.27
   4  10  -5    7.01    0.29
   3 -10  -5   16.85    0.52
   3 -10  -5   16.98    0.46
  -2 -10   5    7.34    0.27
   2 -10  -5    7.52    0.24
   2 -10  -5    7.29    0.29
  -2  10   5    7.63    0.23
  -1 -10   5    2.52    0.16
   1 -10  -5    2.36    0.19
   1 -10  -5    2.56    0.11
  -1  10   5    2.45    0.11
   0 -10   5    4.16    0.19
   0 -10  -5    3.97    0.22
   0  10  -5    4.43    0.17
   0  10  -5    3.91    0.17
  -1 -10  -5   10.37    0.38
   1 -10   5   10.07    0.32
  -1  10  -5   10.23    0.34
  -1  10  -5   10.06    0.34
   2 -10   5    0.08    0.09
  -2 -10  -5    0.18    0.13
   2  10   5    0.14    0.06
  -2  10  -5    0.11    0.12
  -3 -10  -5    8.79    0.37
   3 -10   5    7.54    0.29
  -3  10  -5    7.90    0.35
   3  10   5    7.86    0.25
  -4 -10  -5   20.81    0.65
   4 -10   5   18.75    0.55
  -4  10  -5   18.94    0.63
   4  10   5   18.26    0.51
   4  10   5   18.33    0.62
   5 -10   5   18.24    0.56
  -5  10  -5   18.50    0.64
   6 -10   5    1.21    0.19
   7 -10   5    0.80    0.20
   7 -11  -5    1.20    0.19
   7 -11  -5    1.32    0.20
   7  11  -5    1.02    0.20
   6 -11  -5   19.97    0.65
   6 -11  -5   21.70    0.63
   6  11  -5   20.37    0.63
   5 -11  -5    0.37    0.14
   5 -11  -5    0.40    0.13
   5  11  -5    0.38    0.14
   4 -11  -5   22.05    0.66
   4 -11  -5   22.47    0.59
   4  11  -5   21.00    0.61
   3 -11  -5   14.43    0.47
   3 -11  -5   15.20    0.42
  -3 -11   5   14.48    0.45
   2 -11  -5    2.57    0.14
  -2 -11   5    2.36    0.18
   2 -11  -5    2.69    0.19
  -2  11   5    2.40    0.14
  -1 -11   5    0.20    0.09
   1 -11  -5    0.10    0.11
   1 -11  -5    0.09    0.05
  -1  11   5    0.05    0.05
   0 -11  -5    5.82    0.27
   0 -11   5    5.50    0.23
   0 -11  -5    5.85    0.16
   0  11  -5    6.18    0.22
   0  11   5    6.09    0.16
   0  11  -5    6.11    0.21
   1 -11   5    1.23    0.13
  -1 -11  -5    1.24    0.16
   1  11   5    1.20    0.08
  -1  11  -5    0.81    0.13
   1  11   5    1.12    0.07
  -2 -11  -5    0.01    0.12
   2 -11   5    0.20    0.10
   2  11   5    0.21    0.07
  -2  11  -5    0.07    0.12
  -3 -11  -5    0.22    0.14
   3 -11   5    0.27    0.12
  -3  11  -5    0.18    0.14
   3  11   5    0.16    0.08
   4 -11   5   14.37    0.46
  -4 -11  -5   13.73    0.52
   4  11   5   14.22    0.41
  -4  11  -5   13.99    0.51
   5 -11   5    3.52    0.25
  -5  11  -5    3.26    0.29
   6 -11   5   -0.03    0.14
   7 -11   5   -0.10    0.16
   7 -12  -5    1.99    0.23
   7 -12  -5    1.51    0.21
   7  12  -5    1.89    0.23
   6 -12  -5    0.32    0.15
   6 -12  -5    0.40    0.15
   6  12  -5    0.33    0.14
   5 -12  -5    4.02    0.26
   5 -12  -5    3.89    0.24
   5  12  -5    3.42    0.24
   4 -12  -5    0.10    0.11
   4 -12  -5    0.33    0.13
   4  12  -5    0.17    0.12
   3 -12  -5    0.94    0.15
   3 -12  -5    0.75    0.12
  -3 -12   5    0.61    0.13
   2 -12  -5   13.13    0.45
  -2 -12   5   12.95    0.41
   2 -12  -5   13.77    0.37
  -2  12   5   13.19    0.36
   1 -12  -5    2.52    0.19
  -1 -12   5    2.70    0.18
   1 -12  -5    2.57    0.12
  -1  12   5    2.47    0.12
   0 -12   5   -0.03    0.08
   0 -12  -5   -0.05    0.11
   0 -12  -5    0.10    0.05
   0  12  -5   -0.01    0.07
   0  12  -5    0.03    0.08
   0  12   5   -0.04    0.04
   1 -12   5   10.11    0.34
  -1 -12  -5   10.95    0.41
  -1  12  -5   10.85    0.37
   1  12   5   10.97    0.27
   1  12   5   10.69    0.27
  -2 -12  -5    1.19    0.17
   2 -12   5    0.77    0.13
  -2  12  -5    0.91    0.15
   2  12   5    0.80    0.09
   3 -12   5   13.09    0.42
  -3 -12  -5   12.04    0.47
  -3  12  -5   13.05    0.47
   3  12   5   13.20    0.36
   4 -12   5    2.76    0.21
  -4 -12  -5    2.63    0.24
  -4  12  -5    2.64    0.25
   5 -12   5    2.57    0.23
   6 -12   5    3.75    0.28
   7 -12   5    0.15    0.18
   7 -13  -5    0.05    0.14
   7 -13  -5    0.01    0.14
   7  13  -5    0.04    0.15
   6 -13  -5    0.17    0.15
   6 -13  -5    0.21    0.15
   6  13  -5    0.50    0.15
   5 -13  -5    7.19    0.32
   5 -13  -5    6.80    0.33
   5  13  -5    7.09    0.32
   4 -13  -5   32.56    0.81
   4 -13  -5   31.41    0.90
   4  13  -5   31.33    0.83
  -3 -13   5   10.49    0.38
   3 -13  -5   11.51    0.35
   3 -13  -5   10.96    0.40
   2 -13  -5    4.58    0.19
  -2 -13   5    5.05    0.24
   2 -13  -5    4.73    0.25
   1 -13  -5   29.53    0.86
   1 -13  -5   31.49    0.71
  -1 -13   5   30.77    0.78
  -1  13   5   30.76    0.70
   0 -13   5    0.05    0.09
   0 -13  -5    0.14    0.06
   0 -13  -5    0.05    0.12
   0  13  -5    0.04    0.08
   0  13  -5    0.00    0.07
   0  13   5    0.10    0.05
  -1 -13  -5    0.53    0.14
   1 -13   5    0.35    0.11
   1  13   5    0.30    0.07
  -1  13  -5    0.43    0.11
   2 -13   5   21.06    0.58
  -2 -13  -5   21.08    0.66
   2  13   5   21.15    0.51
  -2  13  -5   20.53    0.63
  -3 -13  -5   23.56    0.72
   3 -13   5   22.01    0.63
  -3  13  -5   22.98    0.70
   3  13   5   22.06    0.57
   4 -13   5    0.11    0.12
  -4  13  -5    0.08    0.16
   5 -13   5   15.86    0.53
   6 -13   5    0.41    0.16
   7 -14  -5    0.67    0.18
   7 -14  -5    0.39    0.17
   7  14  -5    0.66    0.19
   6 -14  -5    0.43    0.16
   6 -14  -5    0.52    0.16
   6  14  -5    0.49    0.16
   5 -14  -5   10.47    0.39
   5 -14  -5   10.21    0.41
   5  14  -5    9.55    0.39
   4 -14  -5    5.78    0.27
   4 -14  -5    6.40    0.30
   4  14  -5    5.78    0.28
   3 -14  -5    3.52    0.20
  -3 -14   5    3.60    0.23
   3 -14  -5    3.10    0.23
   2 -14  -5   62.56    1.36
  -2 -14   5   60.03    1.41
   2 -14  -5   57.94    1.56
   1 -14  -5    0.84    0.09
   1 -14  -5    0.84    0.15
  -1 -14   5    0.73    0.13
   0 -14  -5   12.64    0.32
   0 -14  -5   12.03    0.44
   0 -14   5   12.79    0.39
   0  14  -5   11.96    0.37
   1 -14   5   12.45    0.40
  -1 -14  -5   12.51    0.45
  -1  14  -5   12.11    0.41
   2 -14   5    1.26    0.15
  -2 -14  -5    2.10    0.21
   2  14   5    1.61    0.12
  -2  14  -5    1.30    0.17
   3 -14   5    6.60    0.30
  -3 -14  -5    6.55    0.34
  -3  14  -5    6.42    0.32
   3  14   5    6.37    0.24
   4 -14   5    7.31    0.33
  -4  14  -5    7.45    0.37
   5 -14   5    0.39    0.16
   6 -14   5    5.02    0.31
   7 -15  -5   -0.01    0.16
   7 -15  -5    0.50    0.19
   7  15  -5    0.38    0.17
   6 -15  -5    2.50    0.22
   6 -15  -5    2.35    0.24
   6  15  -5    2.09    0.23
   5 -15  -5    4.32    0.28
   5 -15  -5    3.93    0.25
   5  15  -5    4.15    0.27
   4 -15  -5   43.99    1.23
   4 -15  -5   47.48    1.11
   4  15  -5   44.93    1.13
  -3 -15   5    9.80    0.38
   3 -15  -5   10.19    0.34
   3 -15  -5   10.06    0.40
  -2 -15   5   45.00    1.13
   2 -15  -5   46.32    1.25
   2 -15  -5   48.02    1.08
   1 -15  -5   10.85    0.31
   1 -15  -5   10.36    0.39
  -1 -15   5   10.45    0.36
   1  15  -5   10.18    0.29
   0 -15  -5    8.51    0.36
   0 -15  -5    8.30    0.25
   0 -15   5    7.79    0.31
   0  15  -5    8.30    0.29
   1 -15   5    0.41    0.12
  -1 -15  -5    0.12    0.07
  -1 -15  -5    0.29    0.14
  -1  15  -5    0.06    0.12
  -2 -15  -5    7.62    0.37
   2 -15   5    9.25    0.33
   2  15   5    8.39    0.26
  -2  15  -5    8.23    0.35
  -3 -15  -5    6.48    0.32
   3 -15   5    5.47    0.28
  -3  15  -5    5.83    0.31
   4 -15   5    0.45    0.15
  -4  15  -5    0.14    0.15
   5 -15   5   14.14    0.50
   6 -15   5    0.48    0.18
   7 -16  -5   22.76    0.77
   7 -16  -5   23.64    0.73
   6 -16  -5    0.14    0.15
   6 -16  -5   -0.03    0.14
   6  16  -5   -0.07    0.13
   5 -16  -5    6.34    0.33
   5 -16  -5    6.53    0.32
   5  16  -5    6.74    0.32
   4 -16  -5    0.26    0.13
   4 -16  -5    0.65    0.16
   3 -16  -5    0.46    0.15
   3 -16  -5    0.30    0.11
  -3 -16   5    0.19    0.13
  -2 -16   5    0.35    0.12
   2 -16  -5    0.33    0.10
   2 -16  -5    0.48    0.14
   1 -16  -5    6.67    0.23
  -1 -16   5    6.33    0.28
   1 -16  -5    6.23    0.31
   1  16  -5    5.89    0.21
   1  16  -5    6.36    0.21
   0 -16  -5   18.88    0.47
   0 -16  -5   18.11    0.60
   0 -16   5   17.98    0.53
   0  16  -5   18.71    0.53
   1 -16   5   43.84    1.08
  -1 -16  -5   42.81    1.20
  -1 -16  -5   45.35    1.00
  -1  16  -5   43.96    1.16
   2 -16   5   17.55    0.52
  -2 -16  -5   17.06    0.58
   2  16   5   16.96    0.45
  -2  16  -5   17.06    0.56
   3 -16   5    2.08    0.20
  -3 -16  -5    1.89    0.22
  -3  16  -5    2.14    0.22
   4 -16   5    0.11    0.14
   5 -16   5    0.42    0.16
   6 -16   5    0.03    0.16
   7 -17  -5    0.96    0.21
   7 -17  -5    1.10    0.21
   6 -17  -5    0.59    0.18
   6 -17  -5    0.25    0.15
   6  17  -5    0.35    0.15
   5 -17  -5    0.75    0.16
   5 -17  -5    0.77    0.18
   5  17  -5    1.09    0.18
   4 -17  -5    0.84    0.15
  -4 -17   5    0.49    0.15
   4 -17  -5    0.58    0.16
  -3 -17   5    3.20    0.23
   3 -17  -5    3.43    0.20
   3 -17  -5    3.06    0.24
   2 -17  -5   11.08    0.34
   2 -17  -5   10.41    0.41
  -2 -17   5   10.19    0.39
  -1 -17   5    3.20    0.23
   1 -17  -5    3.53    0.18
   1 -17  -5    2.54    0.22
   1  17  -5    2.77    0.15
   0 -17   5    7.48    0.31
   0 -17  -5    7.82    0.25
   0 -17  -5    8.01    0.36
   0  17  -5    7.99    0.30
   1 -17   5    6.06    0.28
  -1 -17  -5    5.79    0.21
  -1 -17  -5    6.11    0.31
  -1  17  -5    5.41    0.28
  -2 -17  -5   23.99    0.71
   2 -17   5   20.37    0.62
  -2  17  -5   21.09    0.67
   3 -17   5   14.48    0.49
  -3  17  -5   15.08    0.54
   4 -17   5    5.14    0.30
   5 -17   5    1.14    0.19
   6 -17   5    0.92    0.20
   6 -18  -5    0.64    0.18
   6 -18  -5    0.56    0.18
   6  18  -5    0.45    0.17
   5 -18  -5    0.02    0.15
   5 -18  -5    0.13    0.13
   5  18  -5   -0.18    0.13
   4 -18  -5    1.25    0.17
  -4 -18   5    1.12    0.18
   4 -18  -5    0.93    0.18
   3 -18  -5   12.16    0.39
   3 -18  -5   11.55    0.45
  -3 -18   5   11.46    0.43
   2 -18  -5   11.78    0.37
   2 -18  -5   11.20    0.45
  -2 -18   5   10.87    0.41
  -1 -18   5   27.29    0.76
   1 -18  -5   28.96    0.70
   1 -18  -5   28.61    0.84
   1  18  -5   28.67    0.74
   0 -18   5    2.58    0.20
   0 -18  -5    2.87    0.16
   0 -18  -5    3.24    0.25
   0  18  -5    2.50    0.18
   1 -18   5    0.18    0.12
  -1 -18  -5    0.36    0.15
  -1  18  -5    0.11    0.13
  -2 -18  -5   71.91    1.91
   2 -18   5   74.27    1.72
  -2  18  -5   74.71    1.90
   3 -18   5    2.53    0.22
   4 -18   5    2.45    0.23
   5 -18   5    0.03    0.15
   6 -18   5    5.28    0.34
   6 -19  -5    0.40    0.16
   6 -19  -5    0.42    0.18
   6  19  -5    0.39    0.16
   5 -19  -5    0.02    0.15
   5 -19  -5   -0.13    0.13
   5  19  -5    0.06    0.14
   4 -19  -5    0.85    0.15
   4 -19  -5    0.82    0.17
  -4 -19   5    1.10    0.18
   3 -19  -5    6.87    0.29
  -3 -19   5    7.14    0.33
   3 -19  -5    6.70    0.35
  -2 -19   5    4.82    0.27
   2 -19  -5    4.70    0.30
   2 -19  -5    5.13    0.24
  -1 -19   5    0.87    0.15
   1 -19  -5    0.99    0.12
   1 -19  -5    0.70    0.16
   1  19  -5    0.58    0.11
   0 -19  -5    0.31    0.15
   0 -19   5    0.13    0.13
   0  19  -5   -0.02    0.11
   1 -19   5    6.56    0.30
  -1 -19  -5    6.25    0.33
  -1  19  -5    6.50    0.30
   2 -19   5    3.23    0.23
  -2  19  -5    2.86    0.24
   3 -19   5    6.54    0.33
   4 -19   5    9.75    0.40
   5 -19   5    1.38    0.21
   6 -19   5    2.13    0.26
   6 -20  -5    0.18    0.16
   6 -20  -5   -0.11    0.16
   6  20  -5    0.02    0.15
   5 -20  -5   11.84    0.43
   5 -20  -5   10.89    0.47
   5  20  -5   10.66    0.44
  -4 -20   5    4.16    0.28
   4 -20  -5    4.21    0.26
   4 -20  -5    4.02    0.28
   3 -20  -5    5.09    0.30
  -3 -20   5    5.11    0.30
   3 -20  -5    5.78    0.27
   2 -20  -5   12.05    0.48
   2 -20  -5   12.85    0.40
  -2 -20   5   11.92    0.45
   2  20  -5   12.30    0.35
   1 -20  -5   13.50    0.39
   1 -20  -5   12.31    0.48
  -1 -20   5   13.35    0.46
   1  20  -5   12.07    0.39
   0 -20  -5    1.83    0.21
   0 -20   5    1.90    0.20
   0  20  -5    1.64    0.16
   1 -20   5    3.24    0.24
  -1 -20  -5    3.36    0.27
  -1  20  -5    3.26    0.23
   2 -20   5    6.73    0.33
   3 -20   5    2.56    0.23
   4 -20   5    9.89    0.42
   5 -20   5    3.25    0.28
   6 -21  -5    1.16    0.22
   5 -21  -5    4.11    0.31
   5 -21  -5    5.06    0.30
   5  21  -5    4.54    0.30
  -4 -21   5   16.93    0.58
   4 -21  -5   15.63    0.59
   4 -21  -5   17.59    0.54
  -3 -21   5    0.27    0.15
   3 -21  -5    0.14    0.15
   3 -21  -5    0.10    0.12
   2 -21  -5    5.88    0.26
   2 -21  -5    5.37    0.32
  -2 -21   5    5.31    0.30
   2  21  -5    5.27    0.21
   1 -21  -5    2.94    0.25
  -1 -21   5    3.52    0.24
   1  21  -5    2.86    0.19
   0 -21  -5    4.82    0.29
   0 -21   5    4.74    0.28
   0  21  -5    4.73    0.25
  -1 -21  -5    7.61    0.36
   1 -21   5    7.46    0.34
  -1  21  -5    7.46    0.33
   2 -21   5    0.23    0.15
   3 -21   5    0.30    0.16
   4 -21   5    0.83    0.18
   5 -21   5    0.26    0.18
   6 -22  -5    1.18    0.23
   5 -22  -5    0.04    0.17
   5  22  -5    0.15    0.16
   4 -22  -5    0.68    0.17
   4 -22  -5    0.75    0.19
  -4 -22   5    0.42    0.17
   3 -22  -5    1.17    0.17
   3 -22  -5    1.41    0.21
  -3 -22   5    1.24    0.20
   3  22  -5    1.03    0.10
  -2 -22   5    5.50    0.31
   2 -22  -5    6.03    0.34
   2  22  -5    6.00    0.23
   1 -22  -5   13.24    0.51
  -1 -22   5   12.35    0.46
   1  22  -5   12.74    0.42
   0 -22  -5    5.67    0.32
   0 -22   5    5.39    0.29
   0  22  -5    5.90    0.27
  -1 -22  -5    0.57    0.18
   1 -22   5    0.64    0.16
   2 -22   5    0.63    0.16
   3 -22   5    3.48    0.27
   4 -22   5    2.36    0.25
   5 -22   5   13.39    0.53
   5 -23  -5    3.61    0.29
   5  23  -5    4.14    0.30
  -4 -23   5    3.11    0.27
   4 -23  -5    3.03    0.29
  -3 -23   5    4.16    0.29
   3 -23  -5    3.76    0.30
  -2 -23   5    0.86    0.18
   2 -23  -5    0.62    0.18
  -1 -23   5    1.82    0.21
   1 -23  -5    1.64    0.22
   0 -23  -5    1.05    0.19
   0 -23   5    0.65    0.16
   1 -23   5    1.45    0.20
   2 -23   5    1.41    0.20
   3 -23   5    0.73    0.18
   4 -23   5    0.49    0.18
   5 -23   5    4.64    0.33
   5 -24  -5    2.55    0.28
  -4 -24   5   -0.22    0.14
   4 -24  -5   -0.04    0.16
   3 -24  -5    2.57    0.27
  -3 -24   5    2.05    0.25
   2 -24  -5    0.39    0.18
  -2 -24   5    0.52    0.16
   1 -24  -5    6.32    0.35
  -1 -24   5    5.52    0.32
   0 -24  -5    1.02    0.19
   0 -24   5    1.20    0.19
   1 -24   5    1.11    0.18
   2 -24   5    2.48    0.24
   3 -24   5    0.09    0.16
   4 -24   5    2.09    0.25
   5 -25  -5    3.56    0.32
   4 -25  -5    0.24    0.18
  -4 -25   5    0.32    0.18
   3 -25  -5    0.75    0.19
  -3 -25   5    1.12    0.20
   2 -25  -5    0.68    0.19
  -2 -25   5    0.51    0.17
   1 -25  -5    0.16    0.16
  -1 -25   5    0.11    0.14
   0 -25   5    0.33    0.16
   1 -25   5    2.69    0.25
   2 -25   5    5.58    0.33
   3 -25   5    1.24    0.21
   4 -25   5   18.43    0.64
   4 -26  -5    0.90    0.22
  -4 -26   5    0.84    0.20
  -3 -26   5    0.01    0.16
   3 -26  -5    0.14    0.18
   2 -26  -5   -0.11    0.16
  -2 -26   5    0.23    0.16
  -1 -26   5    8.90    0.41
   0 -26   5    8.47    0.39
   1 -26   5    0.05    0.15
   2 -26   5    5.70    0.35
   3 -26   5    0.08    0.16
  -3 -27   5    1.17    0.22
  -2 -27   5    3.20    0.28
  -1 -27   5    0.19    0.16
   0 -27   5    1.61    0.22
   1 -27   5    0.36    0.17
   2 -27   5    6.41    0.36
   3 -27   5    0.05    0.17
  -3 -28   5    2.32    0.27
  -2 -28   5    0.57    0.19
  -1 -28   5   -0.21    0.14
   0 -28   5    0.78    0.19
   1 -28   5    0.16    0.17
   2 -28   5    0.11    0.16
  -2 -29   5    1.91    0.25
  -1 -29   5    0.90    0.20
   0 -29   5    3.10    0.28
   1 -29   5    0.86    0.20
   2 -29   5   -0.08    0.16
  -1 -30   5    0.07    0.17
   0 -30   5    1.94    0.25
   7   0  -6   -0.09    0.10
   7   0  -6    0.00    0.13
   6   0  -6    0.25    0.10
   6   0  -6   -0.03    0.12
   5   0  -6    0.07    0.07
   5   0  -6   -0.01    0.10
   4   0  -6    1.75    0.15
   3   0  -6   -0.04    0.07
   2   0  -6    2.98    0.14
   2   0  -6    3.20    0.14
   1   0  -6    0.02    0.08
   0   0  -6    5.11    0.23
  -1   0  -6    0.08    0.12
  -2   0  -6   20.99    0.65
   2   0   6   21.11    0.48
  -3   0  -6    0.14    0.14
  -4   0  -6    5.12    0.32
  -5   0  -6   -0.04    0.17
   7  -1  -6    0.11    0.12
   7  -1  -6    0.48    0.16
   7   1  -6    0.25    0.15
   7   1  -6    0.21    0.11
   6  -1  -6   13.84    0.47
   6  -1  -6   13.85    0.42
   6   1  -6   13.51    0.40
   6   1  -6   13.46    0.47
   5  -1  -6    0.63    0.13
   5  -1  -6    0.59    0.10
   5   1  -6    0.51    0.12
   4  -1  -6    1.06    0.10
   4  -1  -6    1.06    0.13
   4   1  -6    1.13    0.13
   3  -1  -6    2.13    0.12
   3  -1  -6    2.13    0.14
   3   1  -6    1.94    0.15
   2  -1  -6   24.41    0.56
   2  -1  -6   23.66    0.62
   2   1  -6   23.87    0.60
   2   1  -6   23.88    0.57
   2   1  -6   23.48    0.60
   1  -1  -6    7.70    0.28
   1   1  -6    8.23    0.21
   1   1  -6    7.57    0.26
   1   1  -6    8.24    0.27
   1   1  -6    8.10    0.21
   0  -1  -6   30.18    0.83
   0   1  -6   31.02    0.82
  -1  -1  -6   70.97    1.78
  -1   1  -6   69.71    1.77
   2  -1   6    1.67    0.10
  -2  -1  -6    1.92    0.19
  -2   1  -6    1.49    0.19
  -3  -1  -6   41.90    1.15
  -3   1  -6   40.96    1.14
  -4  -1  -6    0.36    0.17
  -4   1  -6    0.44    0.17
  -5  -1  -6    1.64    0.23
  -5   1  -6    1.85    0.25
   7  -2  -6    0.53    0.14
   7  -2  -6    0.66    0.17
   7   2  -6    0.39    0.16
   7   2  -6    0.40    0.12
   6  -2  -6    5.38    0.23
   6  -2  -6    5.37    0.28
   6   2  -6    4.90    0.19
   6   2  -6    4.90    0.27
   5  -2  -6   10.20    0.36
   5  -2  -6   10.25    0.33
   5   2  -6   10.60    0.37
   4  -2  -6    0.00    0.08
   4  -2  -6    0.05    0.07
   4   2  -6    0.01    0.09
   3  -2  -6   19.21    0.49
   3  -2  -6   19.11    0.52
   3   2  -6   19.21    0.50
   2  -2  -6    2.46    0.14
   2  -2  -6    2.15    0.11
   2   2  -6    2.31    0.13
   1  -2  -6   51.76    1.29
   1   2  -6   51.45    1.26
   1   2  -6   51.48    1.11
   1   2  -6   50.08    1.26
   1   2  -6   51.31    1.12
   0  -2  -6   29.05    0.82
   0   2  -6   30.90    0.66
   0   2  -6   31.49    0.80
   0   2  -6   28.99    0.80
   1  -2   6    4.13    0.14
  -1  -2  -6    5.61    0.26
  -1   2  -6    5.15    0.25
   2  -2   6   27.03    0.60
  -2  -2  -6   24.44    0.76
  -2   2  -6   25.30    0.75
   3  -2   6    4.83    0.19
  -3  -2  -6    3.73    0.26
  -3   2  -6    3.53    0.27
  -4  -2  -6   24.91    0.79
  -4   2  -6   24.97    0.79
  -5  -2  -6   30.13    0.92
  -5   2  -6   29.37    0.92
   7  -3  -6    3.99    0.24
   7  -3  -6    3.80    0.26
   7   3  -6    3.67    0.27
   7   3  -6    3.81    0.20
   6  -3  -6    2.04    0.17
   6  -3  -6    2.26    0.21
   6   3  -6    2.41    0.22
   5  -3  -6    4.50    0.24
   5  -3  -6    4.23    0.20
   5   3  -6    4.29    0.24
   4  -3  -6    1.29    0.13
   4  -3  -6    0.99    0.11
   4   3  -6    0.92    0.13
   3  -3  -6   15.45    0.42
   3  -3  -6   15.75    0.45
   3   3  -6   16.14    0.44
   2  -3  -6   24.14    0.67
   2  -3  -6   25.17    0.57
   2   3  -6   25.40    0.60
   1  -3  -6    0.87    0.12
   1   3  -6    0.58    0.08
   1   3  -6    0.56    0.08
   1   3  -6    0.57    0.07
   1   3  -6    0.56    0.07
   0  -3  -6   54.25    1.43
   0  -3   6   56.98    1.22
   0   3  -6   56.55    1.41
   0   3  -6   56.71    1.41
   0   3  -6   57.04    1.22
   1  -3   6   20.60    0.48
  -1  -3  -6   20.18    0.62
  -1   3  -6   20.53    0.61
   2  -3   6   10.55    0.30
  -2  -3  -6   10.55    0.41
  -2   3  -6   11.12    0.41
   3  -3   6    1.04    0.11
  -3  -3  -6    0.74    0.17
  -3   3  -6    1.00    0.18
  -4  -3  -6    2.38    0.24
  -4   3  -6    2.43    0.25
  -5  -3  -6    3.42    0.30
  -5   3  -6    2.93    0.29
   7  -4  -6    0.96    0.16
   7  -4  -6    1.37    0.20
   7   4  -6    1.35    0.20
   7   4  -6    1.03    0.12
   6  -4  -6    0.83    0.16
   6  -4  -6    0.82    0.14
   6   4  -6    0.88    0.16
   5  -4  -6    0.17    0.11
   5  -4  -6    0.22    0.10
   5   4  -6    0.07    0.11
   4  -4  -6    0.32    0.10
   4  -4  -6    0.22    0.09
   4   4  -6    0.19    0.10
   3  -4  -6    2.12    0.14
   3  -4  -6    2.37    0.15
   3   4  -6    2.21    0.16
   2  -4  -6   35.08    0.93
   2  -4  -6   35.64    0.80
   2   4  -6   36.73    0.83
   1  -4  -6    1.77    0.16
   1   4  -6    2.05    0.13
   1   4  -6    1.89    0.12
   1   4  -6    1.84    0.11
   1   4  -6    2.00    0.12
   0  -4  -6    2.13    0.17
   0  -4   6    1.77    0.11
   0   4  -6    1.91    0.11
   0   4  -6    1.97    0.15
   0   4  -6    1.87    0.15
  -1  -4  -6    2.44    0.20
   1  -4   6    2.50    0.12
  -1   4  -6    2.05    0.18
  -2  -4  -6    2.34    0.22
   2  -4   6    2.51    0.14
  -2   4  -6    2.88    0.22
   3  -4   6    9.01    0.28
  -3  -4  -6    7.97    0.38
  -3   4  -6    7.91    0.37
  -4  -4  -6    2.34    0.24
  -4   4  -6    2.30    0.24
  -5  -4  -6   18.37    0.64
  -5   4  -6   17.25    0.63
   7  -5  -6   -0.16    0.13
   7  -5  -6   -0.03    0.12
   7   5  -6    0.05    0.14
   6  -5  -6    3.17    0.23
   6  -5  -6    2.96    0.21
   6   5  -6    2.85    0.24
   5  -5  -6    6.54    0.28
   5  -5  -6    6.71    0.27
   5   5  -6    6.77    0.30
   4  -5  -6    1.87    0.16
   4  -5  -6    2.15    0.16
   4   5  -6    2.04    0.17
   3  -5  -6   41.67    1.06
   3  -5  -6   41.10    0.94
   3   5  -6   40.54    0.97
   2  -5  -6   29.85    0.82
   2  -5  -6   30.93    0.69
   2   5  -6   31.50    0.73
   1  -5  -6   11.42    0.38
  -1  -5   6   11.81    0.33
   1   5  -6   11.02    0.32
   1   5  -6   11.93    0.33
   1   5  -6   11.98    0.33
   0  -5   6    0.21    0.07
   0  -5  -6    0.21    0.11
   0   5  -6    0.24    0.09
   0   5  -6    0.19    0.09
  -1  -5  -6    0.73    0.15
   1  -5   6    1.35    0.11
  -1   5  -6    0.86    0.13
  -2  -5  -6    4.97    0.28
   2  -5   6    4.33    0.18
  -2   5  -6    4.38    0.25
  -3  -5  -6   44.08    1.21
   3  -5   6   43.29    1.01
  -3   5  -6   42.69    1.19
  -4  -5  -6   13.25    0.52
   4  -5   6   13.95    0.41
  -4   5  -6   13.05    0.51
  -5   5  -6    3.86    0.30
   7  -6  -6    3.65    0.27
   7  -6  -6    3.56    0.25
   7   6  -6    3.43    0.26
   6  -6  -6    1.42    0.18
   6  -6  -6    1.19    0.17
   6   6  -6    1.50    0.20
   5  -6  -6    1.70    0.17
   5  -6  -6    2.23    0.18
   5   6  -6    1.69    0.18
   4  -6  -6   34.12    0.92
   4  -6  -6   34.65    0.85
   4   6  -6   35.51    0.87
   3  -6  -6   13.14    0.36
   3  -6  -6   12.91    0.41
   3   6  -6   12.85    0.39
   2  -6  -6   28.06    0.77
   2  -6  -6   29.02    0.64
   2   6  -6   27.48    0.68
  -1  -6   6    4.49    0.19
   1  -6  -6    4.34    0.23
   1   6  -6    4.73    0.16
   1   6  -6    4.74    0.19
   1   6  -6    4.14    0.15
   0  -6  -6    5.52    0.26
   0  -6   6    5.98    0.21
   0   6  -6    5.12    0.22
   1  -6   6   51.52    1.15
  -1  -6  -6   51.38    1.35
  -1   6  -6   51.44    1.32
   2  -6   6    2.46    0.15
  -2  -6  -6    2.98    0.22
  -2   6  -6    2.84    0.22
  -3  -6  -6   15.85    0.55
   3  -6   6   14.05    0.42
  -3   6  -6   15.58    0.54
   4  -6   6    0.53    0.12
  -4  -6  -6    0.24    0.18
  -4   6  -6    0.29    0.15
  -5   6  -6    2.93    0.28
   7  -7  -6    0.66    0.17
   7  -7  -6    0.38    0.15
   7   7  -6    0.45    0.17
   6  -7  -6   40.03    1.02
   6  -7  -6   38.97    1.08
   6   7  -6   39.96    1.03
   5  -7  -6    4.38    0.24
   5  -7  -6    4.16    0.24
   5   7  -6    4.56    0.25
   4  -7  -6   40.67    0.98
   4  -7  -6   40.50    1.08
   4   7  -6   42.13    1.01
   3  -7  -6    2.34    0.15
   3  -7  -6    2.25    0.18
   3   7  -6    2.42    0.18
   2  -7  -6    0.06    0.10
   2   7  -6    0.04    0.08
  -1  -7   6    1.13    0.12
   1  -7  -6    1.19    0.15
   1   7  -6    1.00    0.09
   0  -7   6    2.65    0.15
   0  -7  -6    2.59    0.19
   0   7  -6    2.59    0.16
  -1  -7  -6    0.69    0.14
   1  -7   6    1.17    0.11
  -1   7  -6    0.59    0.13
  -2  -7  -6    0.63    0.15
   2  -7   6    1.13    0.12
  -2   7  -6    0.75    0.15
   3  -7   6    2.44    0.17
  -3  -7  -6    2.09    0.23
  -3   7  -6    1.76    0.20
  -4  -7  -6   10.74    0.46
   4  -7   6   10.90    0.37
  -4   7  -6   10.92    0.46
  -5   7  -6    7.04    0.37
   7  -8  -6    0.11    0.14
   7  -8  -6    0.03    0.15
   7   8  -6    0.05    0.14
   6  -8  -6    4.02    0.26
   6  -8  -6    3.85    0.25
   6   8  -6    4.53    0.28
   5  -8  -6   11.17    0.41
   5  -8  -6   11.72    0.40
   5   8  -6   11.69    0.42
   4  -8  -6   40.26    1.07
   4  -8  -6   40.39    0.97
   4   8  -6   40.32    0.99
   3  -8  -6    2.10    0.18
   3  -8  -6    1.79    0.14
   3   8  -6    1.83    0.16
   2  -8  -6   16.36    0.51
  -1  -8   6   60.96    1.33
   1  -8  -6   56.73    1.50
   0  -8  -6    0.36    0.13
   0  -8   6    0.47    0.09
   0   8  -6    0.38    0.10
  -1  -8  -6    1.52    0.18
   1  -8   6    1.87    0.14
  -1   8  -6    1.47    0.16
   2  -8   6    6.07    0.25
  -2  -8  -6    6.74    0.33
  -2   8  -6    6.96    0.31
   3  -8   6    0.05    0.10
  -3  -8  -6    0.21    0.15
  -3   8  -6   -0.04    0.14
   4  -8   6    0.59    0.13
  -4  -8  -6    0.76    0.19
  -4   8  -6    0.67    0.18
  -5   8  -6    0.36    0.18
   7  -9  -6    0.60    0.17
   7   9  -6    0.50    0.16
   6  -9  -6    7.64    0.34
   6  -9  -6    7.11    0.33
   6   9  -6    7.25    0.34
   5  -9  -6   42.72    1.17
   5  -9  -6   44.58    1.07
   5   9  -6   43.95    1.10
   4  -9  -6   20.79    0.56
   4  -9  -6   19.98    0.61
   4   9  -6   20.12    0.58
   3  -9  -6   37.36    1.04
   3  -9  -6   40.11    0.91
   3   9  -6   39.26    0.94
  -2  -9   6    8.74    0.30
   2  -9  -6    8.30    0.33
  -1  -9   6    8.11    0.28
   1  -9  -6    7.88    0.32
   0  -9  -6    0.16    0.12
   0  -9   6    0.18    0.08
   0   9  -6    0.17    0.09
   1  -9   6    0.27    0.09
  -1  -9  -6    0.22    0.13
  -1   9  -6   -0.03    0.11
  -2  -9  -6   -0.02    0.13
   2  -9   6    0.00    0.09
  -2   9  -6    0.21    0.13
   3  -9   6   17.70    0.50
  -3  -9  -6   18.21    0.62
  -3   9  -6   17.94    0.60
  -4  -9  -6    3.02    0.28
   4  -9   6    3.67    0.23
  -4   9  -6    3.26    0.26
  -5   9  -6   20.19    0.70
   7 -10  -6   -0.11    0.14
   7  10  -6    0.10    0.15
   6 -10  -6    5.28    0.29
   6 -10  -6    5.96    0.30
   6  10  -6    5.56    0.31
   5 -10  -6   10.69    0.39
   5 -10  -6   10.47    0.41
   5  10  -6   10.57    0.40
   4 -10  -6    5.42    0.27
   4 -10  -6    5.18    0.25
   4  10  -6    5.53    0.26
   3 -10  -6   33.54    0.94
   3  10  -6   34.54    0.85
   2 -10  -6    4.21    0.24
  -2 -10   6    4.61    0.23
   1 -10  -6    5.10    0.26
  -1 -10   6    5.26    0.23
   0 -10   6   12.76    0.38
   0 -10  -6   12.17    0.44
   0  10  -6   12.17    0.38
   1 -10   6   42.49    0.98
  -1 -10  -6   40.28    1.13
  -1  10  -6   41.49    1.10
  -2 -10  -6    0.47    0.15
   2 -10   6    0.73    0.12
  -2  10  -6    0.22    0.14
  -3 -10  -6    0.49    0.17
   3 -10   6    0.40    0.12
  -3  10  -6    0.38    0.15
  -4 -10  -6   11.69    0.48
   4 -10   6   10.20    0.37
  -4  10  -6   10.27    0.45
  -5  10  -6    0.07    0.18
   7 -11  -6   10.01    0.42
   7  11  -6    8.64    0.41
   6 -11  -6    0.34    0.15
   6  11  -6    0.04    0.13
   5 -11  -6   27.34    0.82
   5  11  -6   29.33    0.78
   4 -11  -6    4.54    0.26
   4  11  -6    5.14    0.25
   3 -11  -6    1.44    0.17
   3  11  -6    1.42    0.16
  -2 -11   6   29.02    0.74
   2 -11  -6   28.56    0.82
   1 -11  -6   12.45    0.45
  -1 -11   6   13.77    0.40
   0 -11   6    4.05    0.21
   0 -11  -6    4.05    0.26
   0  11  -6    3.97    0.20
  -1 -11  -6    2.42    0.21
   1 -11   6    1.92    0.16
  -1  11  -6    1.95    0.18
  -2 -11  -6   13.89    0.52
   2 -11   6   14.95    0.43
  -2  11  -6   14.19    0.49
  -3 -11  -6    5.98    0.33
   3 -11   6    6.11    0.27
  -3  11  -6    5.91    0.32
  -4 -11  -6    0.19    0.17
   4 -11   6    0.12    0.12
  -4  11  -6    0.22    0.16
   5 -11   6    6.10    0.31
  -5  11  -6    5.92    0.37
   7 -12  -6    1.69    0.22
   7  12  -6    1.61    0.22
   6 -12  -6    2.83    0.24
   6  12  -6    3.35    0.25
   5 -12  -6   22.38    0.70
   5  12  -6   22.75    0.67
   4 -12  -6    4.65    0.26
   4  12  -6    4.68    0.24
   3 -12  -6    2.68    0.21
   2 -12  -6    8.76    0.36
  -2 -12   6    9.49    0.34
   1 -12  -6   23.99    0.73
  -1 -12   6   25.58    0.66
   1  12  -6   24.76    0.62
   0 -12   6    0.34    0.11
   0 -12  -6    0.15    0.14
   0  12  -6    0.37    0.10
   1 -12   6   46.39    1.07
  -1 -12  -6   44.05    1.22
  -1  12  -6   43.89    1.18
  -2 -12  -6   40.33    1.11
   2 -12   6   35.79    0.94
  -2  12  -6   40.19    1.08
   3 -12   6    0.40    0.12
  -3 -12  -6    0.23    0.17
  -3  12  -6    0.25    0.16
   4 -12   6    1.11    0.17
  -4  12  -6    1.32    0.21
   5 -12   6    9.07    0.37
  -5  12  -6    8.95    0.44
   7 -13  -6    4.54    0.31
   7  13  -6    3.95    0.30
   6 -13  -6    1.21    0.19
   6  13  -6    0.98    0.18
   5 -13  -6    0.05    0.13
   5  13  -6   -0.13    0.12
   4 -13  -6    0.96    0.16
   4  13  -6    0.78    0.15
  -3 -13   6    1.03    0.16
   3 -13  -6    0.84    0.16
  -2 -13   6    1.13    0.15
   2 -13  -6    1.04    0.16
  -1 -13   6    2.28    0.18
   1 -13  -6    1.63    0.19
   1  13  -6    1.54    0.11
   1  13  -6    1.79    0.11
   0 -13   6   -0.07    0.09
   0 -13  -6    0.14    0.14
   0  13  -6    0.06    0.09
  -1 -13  -6   29.00    0.84
   1 -13   6   26.29    0.72
  -1  13  -6   28.96    0.80
  -2 -13  -6    8.25    0.39
   2 -13   6   10.48    0.35
  -2  13  -6    8.27    0.37
  -3 -13  -6   15.01    0.57
   3 -13   6   16.22    0.49
  -3  13  -6   16.25    0.57
   4 -13   6    4.21    0.26
  -4  13  -6    4.16    0.30
   5 -13   6    0.87    0.17
  -5  13  -6    0.89    0.21
   6 -14  -6    0.10    0.15
   6  14  -6    0.16    0.14
   5 -14  -6    1.07    0.19
   5  14  -6    1.02    0.18
   4 -14  -6    1.16    0.17
   4  14  -6    1.11    0.17
  -3 -14   6    2.46    0.21
   3 -14  -6    2.27    0.21
   2 -14  -6   35.22    1.01
  -2 -14   6   36.63    0.92
   1 -14  -6   18.61    0.61
  -1 -14   6   19.24    0.55
   1  14  -6   18.99    0.50
   0 -14  -6    2.77    0.24
   0 -14   6    2.91    0.19
   0  14  -6    2.96    0.18
  -1 -14  -6    6.04    0.33
   1 -14   6    7.61    0.29
  -1  14  -6    5.27    0.28
   2 -14   6    8.12    0.32
  -2 -14  -6    8.65    0.38
  -2  14  -6    8.04    0.35
   3 -14   6   19.36    0.59
  -3 -14  -6   21.53    0.70
  -3  14  -6   20.31    0.67
   4 -14   6    0.29    0.14
  -4  14  -6    0.54    0.18
   5 -14   6   13.51    0.48
   6 -15  -6    0.03    0.15
   6  15  -6    0.08    0.14
   5 -15  -6    2.64    0.24
   5  15  -6    3.18    0.24
   4 -15  -6    0.86    0.17
   4  15  -6    0.89    0.16
  -3 -15   6    1.84    0.19
   3 -15  -6    1.62    0.19
   2 -15  -6    3.60    0.25
  -2 -15   6    3.59    0.23
   1 -15  -6    3.66    0.26
  -1 -15   6    3.89    0.22
   1  15  -6    3.87    0.16
   0 -15   6    2.91    0.20
   0 -15  -6    2.26    0.22
   0  15  -6    2.50    0.17
   1 -15   6   22.67    0.62
  -1 -15  -6   22.69    0.72
  -1  15  -6   22.61    0.67
  -2 -15  -6    3.06    0.27
   2 -15   6    3.35    0.22
  -2  15  -6    2.84    0.24
   3 -15   6    0.10    0.12
  -3 -15  -6    0.19    0.17
  -3  15  -6    0.03    0.15
   4 -15   6    4.36    0.26
  -4  15  -6    4.04    0.30
   5 -15   6    2.98    0.25
   6 -16  -6    0.75    0.19
   6  16  -6    0.32    0.16
   5 -16  -6    0.79    0.18
   5  16  -6    0.68    0.16
   4 -16  -6   15.45    0.54
   4  16  -6   14.57    0.49
  -3 -16   6    1.87    0.20
   3 -16  -6    2.33    0.22
   2 -16  -6    6.54    0.33
  -2 -16   6    6.20    0.29
  -1 -16   6    4.42    0.25
   1 -16  -6    4.28    0.27
   1  16  -6    4.35    0.19
   0 -16   6    3.26    0.21
   0 -16  -6    3.02    0.24
   0  16  -6    2.64    0.18
  -1 -16  -6    9.34    0.40
   1 -16   6    8.59    0.34
  -1  16  -6    8.83    0.36
   2 -16   6    0.82    0.15
  -2 -16  -6    1.16    0.20
  -2  16  -6    0.50    0.15
   3 -16   6    1.84    0.19
  -3  16  -6    1.75    0.22
   4 -16   6    0.26    0.15
  -4  16  -6    0.20    0.17
   5 -16   6    0.25    0.16
   6 -17  -6    0.49    0.18
   6  17  -6    0.23    0.16
   5 -17  -6    0.00    0.15
   5  17  -6    0.08    0.13
   4 -17  -6    0.41    0.16
   4  17  -6    0.42    0.15
  -3 -17   6    0.30    0.14
   3 -17  -6    0.43    0.16
  -2 -17   6    2.32    0.21
   2 -17  -6    2.08    0.22
  -1 -17   6    4.85    0.27
   1 -17  -6    5.02    0.29
   1  17  -6    5.11    0.21
   0 -17  -6    1.70    0.21
   0 -17   6    1.47    0.17
   0  17  -6    1.79    0.17
  -1 -17  -6    0.29    0.16
   1 -17   6    0.20    0.12
  -1  17  -6    0.11    0.13
   2 -17   6    7.06    0.32
  -2 -17  -6    7.16    0.36
  -2  17  -6    6.98    0.33
   3 -17   6    2.66    0.23
  -3  17  -6    2.95    0.26
   4 -17   6    1.47    0.19
  -4  17  -6    1.25    0.22
   5 -17   6    0.32    0.17
   6 -18  -6    0.04    0.16
   6  18  -6    0.12    0.15
   5 -18  -6    0.05    0.15
   5  18  -6    0.15    0.14
   4 -18  -6    0.97    0.19
   3 -18  -6    4.18    0.29
  -3 -18   6    4.22    0.27
   2 -18  -6    0.75    0.18
  -2 -18   6    0.64    0.16
   1 -18  -6   29.67    0.90
  -1 -18   6   30.99    0.82
   1  18  -6   30.03    0.80
   0 -18   6    0.06    0.11
   0 -18  -6   -0.10    0.13
   0  18  -6    0.19    0.12
   1 -18   6    3.19    0.23
  -1 -18  -6    2.89    0.26
  -1  18  -6    3.17    0.23
   2 -18   6    0.44    0.14
  -2 -18  -6    0.67    0.19
  -2  18  -6    0.64    0.17
   3 -18   6    0.21    0.14
  -3  18  -6    0.29    0.16
   4 -18   6    0.26    0.15
   5 -18   6    6.67    0.35
   6 -19  -6    0.07    0.17
   5 -19  -6    0.02    0.16
   5  19  -6    0.29    0.15
  -4 -19   6    1.56    0.20
   4 -19  -6    0.95    0.20
  -3 -19   6    6.36    0.32
   3 -19  -6    5.84    0.34
   2 -19  -6    2.12    0.23
  -2 -19   6    2.32    0.22
   2  19  -6    2.28    0.12
   1 -19  -6   28.39    0.87
  -1 -19   6   27.94    0.78
   1  19  -6   29.37    0.77
   0 -19   6    0.04    0.11
   0 -19  -6    0.25    0.16
   0  19  -6    0.19    0.12
   1 -19   6    4.46    0.26
  -1 -19  -6    4.11    0.30
  -1  19  -6    4.28    0.25
   2 -19   6   -0.19    0.12
  -2 -19  -6   -0.13    0.15
  -2  19  -6   -0.01    0.14
   3 -19   6    0.24    0.15
  -3  19  -6    0.30    0.17
   4 -19   6    6.86    0.34
   5 -19   6    0.70    0.19
   5 -20  -6    1.68    0.24
   5  20  -6    1.85    0.22
  -4 -20   6    0.61    0.17
   4 -20  -6    0.34    0.17
   3 -20  -6    0.40    0.17
  -3 -20   6    0.23    0.15
  -2 -20   6    0.79    0.16
   2 -20  -6    0.97    0.19
   2  20  -6    0.75    0.10
  -1 -20   6    0.67    0.16
   1 -20  -6    0.75    0.19
   1  20  -6    0.73    0.13
   0 -20   6    1.79    0.19
   0 -20  -6    1.38    0.21
   0  20  -6    1.61    0.17
   1 -20   6    4.12    0.27
  -1 -20  -6    4.40    0.31
  -1  20  -6    3.96    0.26
   2 -20   6    1.33    0.18
  -2  20  -6    1.04    0.18
   3 -20   6   -0.09    0.14
   4 -20   6    4.73    0.30
   5 -21  -6    1.00    0.21
   5  21  -6    0.75    0.19
  -4 -21   6    0.15    0.15
   4 -21  -6    0.02    0.16
   3 -21  -6    0.34    0.17
  -3 -21   6    0.62    0.17
  -2 -21   6   -0.05    0.13
   2 -21  -6    0.31    0.17
   2  21  -6    0.14    0.09
  -1 -21   6    7.43    0.34
   1 -21  -6    6.92    0.37
   1  21  -6    7.09    0.29
   0 -21  -6    1.35    0.21
   0 -21   6    1.16    0.18
   0  21  -6    1.06    0.16
   1 -21   6    4.94    0.29
  -1 -21  -6    4.87    0.31
  -1  21  -6    4.97    0.29
   2 -21   6    1.87    0.22
  -2  21  -6    1.79    0.23
   3 -21   6    0.33    0.16
   4 -21   6    3.52    0.29
   5 -22  -6    0.15    0.18
   5  22  -6   -0.11    0.14
  -4 -22   6    0.28    0.16
   4 -22  -6    0.38    0.19
   3 -22  -6    5.74    0.35
  -3 -22   6    5.91    0.33
  -2 -22   6    0.55    0.16
   2 -22  -6    0.35    0.17
   2  22  -6    0.55    0.11
   1 -22  -6    1.75    0.23
  -1 -22   6    1.91    0.21
   1  22  -6    1.60    0.16
   0 -22   6    0.36    0.14
   0 -22  -6    0.27    0.17
   0  22  -6    0.21    0.14
   1 -22   6    0.06    0.14
  -1  22  -6    0.10    0.14
   2 -22   6    0.09    0.14
   3 -22   6    5.20    0.32
   4 -22   6    2.55    0.27
  -4 -23   6    0.43    0.17
   4 -23  -6    0.53    0.20
  -3 -23   6    0.34    0.16
   3 -23  -6    0.14    0.17
   3  23  -6    0.16    0.09
  -2 -23   6    1.25    0.20
   2 -23  -6    1.37    0.23
   2  23  -6    1.33    0.14
  -1 -23   6    1.42    0.20
   1 -23  -6    2.09    0.25
   1  23  -6    1.42    0.17
   0 -23  -6    0.35    0.18
   0 -23   6   -0.04    0.13
   0  23  -6    0.13    0.14
   1 -23   6    8.57    0.39
  -1  23  -6    9.18    0.39
   2 -23   6    2.24    0.24
   3 -23   6   -0.07    0.14
   4 -23   6    3.81    0.29
  -4 -24   6    0.18    0.16
   4 -24  -6    0.13    0.17
   3 -24  -6    2.64    0.28
  -3 -24   6    2.36    0.26
   3  24  -6    2.38    0.16
   2 -24  -6    0.22    0.18
  -2 -24   6    0.33    0.16
   2  24  -6    0.43    0.12
  -1 -24   6    6.77    0.36
   1 -24  -6    6.65    0.37
   1  24  -6    6.71    0.30
   0 -24   6    0.96    0.19
   0  24  -6    0.84    0.17
   1 -24   6    4.11    0.28
   2 -24   6    3.75    0.28
   3 -24   6    1.17    0.21
   4 -25  -6    1.16    0.24
  -3 -25   6    0.18    0.16
   3 -25  -6    0.02    0.18
  -2 -25   6    5.20    0.33
   2 -25  -6    5.18    0.34
   1 -25  -6    3.06    0.30
  -1 -25   6    2.86    0.27
   0 -25   6    0.39    0.16
   1 -25   6    0.41    0.17
   2 -25   6    0.23    0.16
   3 -25   6    0.16    0.17
  -3 -26   6    1.40    0.22
   3 -26  -6    1.17    0.24
  -2 -26   6    0.22    0.16
   2 -26  -6    0.13    0.19
  -1 -26   6    4.65    0.31
   0 -26   6   14.51    0.54
   1 -26   6    1.94    0.24
   2 -26   6    2.66    0.27
  -2 -27   6   13.15    0.52
  -1 -27   6    2.63    0.27
   0 -27   6    0.50    0.17
   1 -27   6    0.21    0.17
   2 -27   6    1.03    0.22
  -2 -28   6    1.05    0.21
  -1 -28   6   10.31    0.46
   0 -28   6    0.97    0.21
   1 -28   6    4.33    0.31
   7   0  -7    0.03    0.11
   6   0  -7    0.08    0.10
   5   0  -7    1.13    0.11
   4   0  -7    0.10    0.07
   3   0  -7   18.38    0.50
   2   0  -7   -0.04    0.08
   1   0  -7    0.13    0.10
   0   0  -7   -0.05    0.10
  -1   0  -7    0.61    0.14
  -2   0  -7   -0.13    0.14
  -3   0  -7   72.12    1.90
  -4   0  -7    0.19    0.18
  -5   0  -7   14.66    0.59
   7  -1  -7    0.75    0.14
   7   1  -7    0.92    0.14
   6  -1  -7    6.54    0.27
   6   1  -7    6.38    0.25
   5  -1  -7   -0.08    0.08
   5   1  -7    0.10    0.07
   4  -1  -7    8.27    0.27
   4   1  -7    7.85    0.24
   3  -1  -7   22.21    0.61
   3   1  -7   22.97    0.59
   2  -1  -7   13.63    0.41
   2   1  -7   13.59    0.40
   1  -1  -7    1.40    0.14
   1   1  -7    1.31    0.13
   0  -1  -7    4.99    0.25
   0   1  -7    4.79    0.24
  -1  -1  -7    3.49    0.24
  -1   1  -7    4.22    0.24
  -2  -1  -7   24.22    0.74
  -2   1  -7   23.92    0.74
  -3  -1  -7   23.41    0.77
  -3   1  -7   24.28    0.77
  -4  -1  -7    4.56    0.34
  -4   1  -7    5.41    0.33
  -5  -1  -7    1.74    0.25
  -5   1  -7    1.75    0.25
   7  -2  -7    1.04    0.16
   7   2  -7    0.86    0.13
   6  -2  -7    2.26    0.18
   6   2  -7    2.20    0.15
   5  -2  -7    5.42    0.23
   4  -2  -7   12.42    0.38
   3  -2  -7    1.89    0.15
   2  -2  -7    3.87    0.20
   2   2  -7    3.75    0.17
   1  -2  -7    0.31    0.10
   1   2  -7    0.29    0.10
   0  -2  -7    1.08    0.15
   0   2  -7    1.24    0.15
  -1  -2  -7   12.35    0.44
  -1   2  -7   12.34    0.44
  -2  -2  -7    9.54    0.41
  -2   2  -7    9.49    0.40
  -3  -2  -7   20.01    0.68
  -3   2  -7   19.43    0.66
  -4  -2  -7   36.33    1.09
  -4   2  -7   37.15    1.10
  -5  -2  -7   21.76    0.75
  -5   2  -7   21.18    0.75
   7  -3  -7    0.33    0.13
   7   3  -7    0.37    0.11
   6  -3  -7    3.37    0.21
   6   3  -7    3.06    0.15
   5  -3  -7    1.51    0.15
   4  -3  -7    9.66    0.33
   3  -3  -7   11.02    0.36
   2  -3  -7    5.55    0.24
   2   3  -7    5.51    0.20
   1  -3  -7    2.44    0.18
   1   3  -7    2.50    0.16
   0  -3  -7    6.29    0.29
   0   3  -7    5.97    0.26
  -1  -3  -7   10.82    0.41
  -1   3  -7   10.76    0.40
  -2  -3  -7   17.43    0.60
  -2   3  -7   17.84    0.59
  -3  -3  -7   12.85    0.51
  -3   3  -7   11.39    0.48
  -4  -3  -7    3.93    0.32
  -4   3  -7    4.16    0.32
  -5   3  -7    2.26    0.28
   7  -4  -7    3.11    0.24
   7   4  -7    3.24    0.18
   6  -4  -7    0.15    0.12
   5  -4  -7    8.45    0.32
   4  -4  -7    7.51    0.29
   3  -4  -7    4.54    0.22
   2  -4  -7   13.17    0.42
   2   4  -7   12.91    0.36
   1  -4  -7    9.32    0.34
   1   4  -7    9.09    0.30
   0  -4  -7    1.34    0.16
   0   4  -7    1.31    0.15
  -1  -4  -7    3.65    0.24
  -1   4  -7    3.49    0.23
  -2  -4  -7   12.04    0.46
  -2   4  -7   11.99    0.46
  -3  -4  -7   11.12    0.48
  -3   4  -7   11.13    0.47
  -4  -4  -7   -0.08    0.17
  -4   4  -7    0.10    0.18
  -5   4  -7    0.42    0.20
   7  -5  -7    0.09    0.14
   7   5  -7    0.13    0.09
   6  -5  -7    2.34    0.20
   5  -5  -7   17.15    0.53
   4  -5  -7    8.64    0.33
   3  -5  -7   13.39    0.43
   2  -5  -7    1.23    0.15
   1  -5  -7    8.92    0.34
   1   5  -7    8.76    0.29
   0  -5  -7   11.05    0.41
   0   5  -7   11.64    0.39
  -1  -5  -7   30.03    0.87
  -1   5  -7   30.00    0.85
  -2  -5  -7    2.90    0.25
  -2   5  -7    2.77    0.24
  -3  -5  -7    2.30    0.25
  -3   5  -7    1.85    0.23
  -4  -5  -7   -0.08    0.18
  -4   5  -7   -0.06    0.17
  -5   5  -7    1.58    0.24
   6  -6  -7   10.03    0.39
   5  -6  -7    3.48    0.23
   4  -6  -7    2.92    0.20
   3  -6  -7   22.98    0.67
   2  -6  -7    5.42    0.26
   1  -6  -7   23.31    0.68
   1   6  -7   22.45    0.61
   0  -6  -7    0.91    0.16
   0   6  -7    0.82    0.13
  -1  -6  -7   17.45    0.58
  -1   6  -7   17.73    0.56
  -2  -6  -7    0.07    0.14
  -2   6  -7    0.41    0.15
  -3  -6  -7    0.77    0.20
  -3   6  -7    0.93    0.19
  -4  -6  -7    1.34    0.24
  -4   6  -7    1.12    0.21
  -5   6  -7    0.70    0.21
   6  -7  -7    7.66    0.34
   5  -7  -7   38.48    1.07
   5   7  -7   40.20    1.00
   4  -7  -7    2.03    0.19
   4   7  -7    2.06    0.18
   3  -7  -7    5.79    0.27
   2  -7  -7    8.11    0.33
   1  -7  -7    1.00    0.15
   1   7  -7    0.77    0.11
   0  -7  -7    0.18    0.13
   0   7  -7    0.16    0.11
  -1  -7  -7   23.87    0.73
  -1   7  -7   23.89    0.70
  -2  -7  -7    3.56    0.26
  -2   7  -7    3.82    0.26
  -3  -7  -7    2.65    0.26
  -3   7  -7    2.78    0.25
  -4  -7  -7    2.85    0.29
  -4   7  -7    2.59    0.26
  -5   7  -7    2.22    0.28
   6  -8  -7   10.33    0.41
   6   8  -7   10.17    0.40
   5  -8  -7    2.51    0.21
   5   8  -7    2.71    0.22
   4  -8  -7    9.46    0.37
   4   8  -7   10.34    0.36
   3  -8  -7   -0.04    0.11
   3   8  -7    0.01    0.09
   2  -8  -7    4.01    0.24
   1  -8  -7   12.62    0.44
   1   8  -7   12.62    0.37
   0  -8  -7    0.44    0.14
   0   8  -7    0.39    0.12
  -1  -8  -7    3.79    0.27
  -1   8  -7    4.09    0.25
  -2  -8  -7    0.20    0.15
  -2   8  -7    0.14    0.14
  -3  -8  -7    9.48    0.43
  -3   8  -7    8.68    0.41
  -4  -8  -7   -0.07    0.18
  -4   8  -7    0.01    0.17
  -5   8  -7    1.11    0.23
   6  -9  -7    0.03    0.14
   6   9  -7    0.29    0.15
   5  -9  -7    1.52    0.19
   5   9  -7    1.34    0.18
   4  -9  -7    0.10    0.12
   4   9  -7    0.01    0.10
   3  -9  -7    3.59    0.23
   3   9  -7    3.28    0.19
   2  -9  -7    1.88    0.19
   2   9  -7    1.79    0.16
   1  -9  -7    2.31    0.20
   1   9  -7    2.07    0.14
   0  -9  -7   24.24    0.74
   0   9  -7   23.87    0.68
  -1  -9  -7   10.18    0.42
  -1   9  -7   10.39    0.39
  -2  -9  -7    4.29    0.28
  -2   9  -7    4.65    0.29
  -3  -9  -7    0.56    0.18
  -3   9  -7    0.50    0.18
  -4  -9  -7    1.75    0.25
  -4   9  -7    1.48    0.23
  -5   9  -7    0.22    0.19
   6 -10  -7    0.86    0.17
   6  10  -7    1.14    0.18
   5 -10  -7    2.00    0.20
   5  10  -7    2.27    0.20
   4 -10  -7    0.79    0.16
   4  10  -7    0.61    0.13
   3 -10  -7    0.10    0.12
   3  10  -7    0.08    0.10
   2 -10  -7    4.85    0.27
  -1 -10   7    8.86    0.31
   1 -10  -7    7.92    0.36
   1  10  -7    8.98    0.28
   0 -10  -7   12.18    0.46
   0  10  -7   11.95    0.40
  -1 -10  -7    6.25    0.33
  -1  10  -7    5.75    0.29
  -2 -10  -7    4.49    0.30
  -2  10  -7    4.74    0.28
  -3 -10  -7    5.70    0.34
  -3  10  -7    5.89    0.34
  -4 -10  -7   14.04    0.57
  -4  10  -7   13.71    0.55
  -5  10  -7    8.79    0.45
   6 -11  -7    7.89    0.38
   6  11  -7    8.15    0.37
   5 -11  -7    2.00    0.21
   5  11  -7    1.89    0.20
   4 -11  -7    0.79    0.16
   4  11  -7    0.70    0.14
   3 -11  -7    0.55    0.14
   3  11  -7    0.47    0.12
  -2 -11   7    0.19    0.11
   2 -11  -7   -0.05    0.13
  -1 -11   7    0.08    0.10
   1 -11  -7    0.00    0.13
   1  11  -7   -0.02    0.08
   0 -11  -7   28.45    0.84
   0  11  -7   27.39    0.77
  -1 -11  -7   19.99    0.66
  -1  11  -7   20.04    0.62
  -2 -11  -7    2.49    0.24
  -2  11  -7    2.16    0.23
  -3 -11  -7    5.07    0.34
  -3  11  -7    5.16    0.32
  -4  11  -7    3.80    0.31
  -5  11  -7    0.75    0.22
   6 -12  -7    0.32    0.15
   6  12  -7    0.56    0.17
   5 -12  -7    5.17    0.29
   5  12  -7    4.89    0.28
   4 -12  -7    0.95    0.17
   4  12  -7    1.22    0.16
   3 -12  -7    0.15    0.13
   3  12  -7    0.19    0.11
   2 -12  -7    0.21    0.14
  -2 -12   7    0.28    0.12
   1 -12  -7    7.84    0.36
  -1 -12   7    8.42    0.31
   1  12  -7    8.00    0.27
   0 -12  -7    1.31    0.19
   0 -12   7    1.76    0.16
   0  12  -7    1.01    0.15
  -1 -12  -7    0.78    0.18
  -1  12  -7    0.80    0.15
  -2 -12  -7    1.92    0.23
  -2  12  -7    1.75    0.21
  -3 -12  -7    0.43    0.19
  -3  12  -7    0.20    0.16
  -4  12  -7   13.65    0.55
  -5  12  -7    6.10    0.39
   6 -13  -7    2.10    0.24
   6  13  -7    2.34    0.24
   5 -13  -7    2.13    0.22
   5  13  -7    2.44    0.22
   4 -13  -7    0.20    0.14
   4  13  -7   -0.02    0.11
   3 -13  -7    0.15    0.14
   3  13  -7    0.23    0.11
  -2 -13   7    0.56    0.13
   2 -13  -7    0.41    0.15
   1 -13  -7    1.64    0.20
  -1 -13   7    1.87    0.17
   1  13  -7    1.42    0.13
   0 -13  -7    0.76    0.18
   0 -13   7    0.91    0.14
   0  13  -7    0.96    0.14
  -1 -13  -7    3.45    0.27
  -1  13  -7    3.37    0.24
  -2 -13  -7    4.03    0.30
  -2  13  -7    3.92    0.27
  -3 -13  -7    4.37    0.33
  -3  13  -7    4.56    0.31
  -4  13  -7    0.30    0.19
  -5  13  -7    0.44    0.21
   6 -14  -7    1.06    0.20
   6  14  -7    1.04    0.19
   5 -14  -7    4.24    0.28
   5  14  -7    4.24    0.27
   4 -14  -7    0.16    0.15
   4  14  -7    0.10    0.12
   3 -14  -7    8.56    0.38
   3  14  -7    8.31    0.33
   2 -14  -7    2.56    0.24
  -2 -14   7    2.72    0.21
   1 -14  -7   14.52    0.53
  -1 -14   7   14.85    0.46
   1  14  -7   14.92    0.43
   0 -14  -7    0.26    0.16
   0 -14   7    0.45    0.12
   0  14  -7    0.39    0.13
  -1 -14  -7    0.49    0.17
  -1  14  -7    0.27    0.14
  -2 -14  -7   -0.04    0.16
  -2  14  -7   -0.01    0.14
  -3 -14  -7    0.49    0.19
  -3  14  -7    0.66    0.19
  -4  14  -7   11.26    0.50
  -5  14  -7    3.88    0.34
   5 -15  -7    1.51    0.22
   5  15  -7    2.00    0.21
   4 -15  -7    2.32    0.24
   4  15  -7    2.45    0.21
   3 -15  -7    0.79    0.17
  -2 -15   7   13.98    0.47
   2 -15  -7   14.04    0.52
   1 -15  -7    1.62    0.21
  -1 -15   7    1.51    0.17
   1  15  -7    1.38    0.13
   0 -15  -7    0.46    0.17
   0 -15   7    0.57    0.13
   0  15  -7    0.33    0.13
  -1 -15  -7    4.10    0.30
  -1  15  -7    4.60    0.27
  -2 -15  -7    0.20    0.17
  -2  15  -7    0.08    0.14
  -3  15  -7   -0.10    0.17
  -4  15  -7   10.52    0.49
   5 -16  -7    1.36    0.22
   5  16  -7    1.70    0.20
   4 -16  -7    1.35    0.21
   4  16  -7    1.28    0.18
   3 -16  -7    9.10    0.41
  -3 -16   7    9.05    0.37
   2 -16  -7    8.99    0.41
  -2 -16   7    9.78    0.38
   1 -16  -7    0.85    0.19
  -1 -16   7    1.01    0.16
   1  16  -7    0.96    0.12
   0 -16  -7   -0.04    0.15
   0 -16   7   -0.13    0.11
   0  16  -7   -0.08    0.11
  -1 -16  -7    7.21    0.37
  -1  16  -7    6.65    0.32
  -2 -16  -7    1.09    0.21
  -2  16  -7    1.32    0.20
  -3  16  -7    1.04    0.20
  -4  16  -7    3.18    0.30
   5 -17  -7    2.51    0.26
   5  17  -7    2.66    0.25
   4 -17  -7    2.98    0.27
   4  17  -7    3.13    0.24
  -3 -17   7    4.24    0.27
   3 -17  -7    4.53    0.31
   2 -17  -7    0.18    0.16
  -2 -17   7    0.20    0.13
  -1 -17   7   -0.09    0.11
   1 -17  -7    0.42    0.17
   1  17  -7    0.09    0.10
   0 -17   7    2.43    0.21
   0 -17  -7    2.46    0.25
   0  17  -7    2.59    0.20
  -1 -17  -7    1.73    0.23
  -1  17  -7    1.79    0.20
  -2 -17  -7    1.84    0.24
  -2  17  -7    1.71    0.22
  -3  17  -7    0.03    0.16
  -4  17  -7    8.57    0.45
   5 -18  -7    1.13    0.21
   5  18  -7    1.25    0.20
   4 -18  -7    0.98    0.21
   4  18  -7    0.68    0.16
   3 -18  -7    2.10    0.25
  -3 -18   7    2.12    0.22
   2 -18  -7   17.66    0.63
  -2 -18   7   18.51    0.58
   2  18  -7   17.74    0.48
   1 -18  -7    0.22    0.17
  -1 -18   7    0.28    0.14
   1  18  -7    0.13    0.11
   0 -18   7    0.11    0.13
   0 -18  -7    0.23    0.17
   0  18  -7   -0.18    0.12
  -1 -18  -7    0.22    0.17
   1 -18   7    0.09    0.13
  -1  18  -7   -0.18    0.12
  -2 -18  -7    1.27    0.23
  -2  18  -7    1.29    0.20
  -3  18  -7    0.44    0.19
  -4  18  -7   -0.05    0.19
   5 -19  -7    1.10    0.22
   4 -19  -7    0.00    0.17
   4  19  -7    0.11    0.13
   3 -19  -7    0.12    0.17
  -3 -19   7    0.10    0.14
  -2 -19   7    3.64    0.26
   2 -19  -7    2.98    0.28
   2  19  -7    2.92    0.16
   1 -19  -7    2.06    0.24
  -1 -19   7    2.07    0.21
   1  19  -7    2.19    0.18
   0 -19   7    1.05    0.17
   0 -19  -7    1.07    0.20
   0  19  -7    0.75    0.16
   1 -19   7    0.07    0.12
  -1 -19  -7    0.19    0.17
  -1  19  -7    0.11    0.14
  -2  19  -7    4.05    0.29
  -3  19  -7    0.64    0.20
   4 -20  -7    0.17    0.18
   4  20  -7   -0.11    0.14
   3 -20  -7   20.00    0.71
  -3 -20   7   20.52    0.65
  -2 -20   7   13.80    0.50
   2 -20  -7   14.27    0.56
   2  20  -7   14.32    0.42
  -1 -20   7    2.27    0.22
   1 -20  -7    1.92    0.25
   1  20  -7    1.94    0.18
   0 -20  -7    0.15    0.17
   0 -20   7    0.00    0.13
   0  20  -7    0.23    0.14
   1 -20   7    8.55    0.36
  -1 -20  -7    7.97    0.41
  -1  20  -7    7.97    0.37
  -2  20  -7    0.14    0.17
  -3  20  -7    1.84    0.25
   4 -21  -7    2.30    0.28
  -3 -21   7    1.78    0.22
   3 -21  -7    1.95    0.26
   2 -21  -7    4.25    0.32
  -2 -21   7    4.26    0.28
   2  21  -7    4.08    0.21
  -1 -21   7    0.08    0.14
   1 -21  -7   -0.07    0.17
   1  21  -7    0.00    0.12
   0 -21  -7    0.32    0.19
   0 -21   7    0.14    0.15
   0  21  -7    0.13    0.14
   1 -21   7    0.47    0.16
  -1 -21  -7    0.56    0.20
  -1  21  -7    0.46    0.17
  -2  21  -7    0.27    0.18
  -3  21  -7   -0.18    0.17
  -3 -22   7    0.47    0.18
   3 -22  -7    0.83    0.21
  -2 -22   7    0.85    0.18
   2 -22  -7    0.60    0.20
   2  22  -7    0.71    0.13
   1 -22  -7    0.54    0.20
  -1 -22   7    0.73    0.16
   1  22  -7    0.42    0.15
   0 -22  -7    1.42    0.24
   0 -22   7    1.36    0.20
   0  22  -7    1.51    0.19
   1 -22   7    1.41    0.20
  -1  22  -7    1.30    0.20
  -2  22  -7    0.70    0.20
   3 -23  -7    0.49    0.21
  -3 -23   7    0.60    0.19
   3  23  -7    0.34    0.10
  -2 -23   7    0.20    0.16
   2 -23  -7    0.18    0.19
   2  23  -7    0.14    0.12
  -1 -23   7    2.48    0.25
   1 -23  -7    2.49    0.29
   1  23  -7    2.49    0.21
   0 -23   7    2.48    0.25
   0 -23  -7    2.28    0.28
   0  23  -7    2.17    0.22
   1 -23   7    0.42    0.16
  -1  23  -7    0.22    0.16
  -2  23  -7    1.60    0.24
  -2 -24   7    7.39    0.38
   2 -24  -7    6.77    0.41
   2  24  -7    6.91    0.30
   1 -24  -7    3.83    0.33
  -1 -24   7    4.61    0.31
   1  24  -7    4.31    0.26
   0 -24   7    0.17    0.16
   0  24  -7    0.53    0.17
   1 -24   7    5.94    0.34
  -1  24  -7    5.93    0.34
   2 -25  -7    0.36    0.21
  -2 -25   7    0.08    0.16
   2  25  -7    0.08    0.13
  -1 -25   7    3.17    0.29
   1  25  -7    3.19    0.24
   0 -25   7   -0.16    0.15
   0  25  -7    0.02    0.15
   1 -25   7    0.93    0.19
   6   0  -8    0.62    0.13
   5   0  -8    0.14    0.10
   4   0  -8    1.94    0.15
   3   0  -8   -0.08    0.09
   2   0  -8    4.02    0.21
   1   0  -8    0.02    0.11
   0   0  -8    1.12    0.16
  -1   0  -8   -0.09    0.13
  -2   0  -8    5.94    0.34
  -3   0  -8   -0.03    0.17
  -4   0  -8    0.29    0.20
   6  -1  -8   16.26    0.51
   6   1  -8   17.04    0.50
   5  -1  -8    2.81    0.19
   5   1  -8    3.04    0.17
   4  -1  -8    7.14    0.28
   4   1  -8    7.12    0.26
   3  -1  -8    4.10    0.21
   3   1  -8    4.16    0.20
   2  -1  -8    5.55    0.26
   2   1  -8    5.03    0.24
   1  -1  -8    0.12    0.11
   1   1  -8    0.15    0.11
   0  -1  -8    0.31    0.14
   0   1  -8    0.39    0.14
  -1  -1  -8    8.52    0.37
  -1   1  -8    8.15    0.36
  -2  -1  -8    1.38    0.21
  -2   1  -8    1.61    0.22
  -3  -1  -8    2.00    0.26
  -3   1  -8    2.06    0.25
  -4  -1  -8    4.82    0.36
  -4   1  -8    5.27    0.35
  -5   1  -8    0.63    0.21
   6  -2  -8    1.43    0.17
   6   2  -8    1.42    0.14
   5  -2  -8    4.72    0.24
   5   2  -8    4.77    0.20
   4  -2  -8    1.44    0.15
   4   2  -8    1.25    0.13
   3  -2  -8    0.18    0.11
   3   2  -8    0.14    0.09
   2  -2  -8    4.36    0.23
   2   2  -8    3.98    0.21
   1  -2  -8    4.62    0.25
   1   2  -8    4.85    0.24
   0  -2  -8    2.35    0.21
   0   2  -8    2.09    0.20
  -1  -2  -8    0.23    0.14
  -1   2  -8    0.17    0.13
  -2  -2  -8    0.17    0.16
  -2   2  -8    0.41    0.16
  -3  -2  -8    2.65    0.28
  -3   2  -8    2.82    0.26
  -4  -2  -8    2.69    0.29
  -4   2  -8    2.75    0.29
  -5   2  -8    5.32    0.36
   6  -3  -8    7.44    0.32
   6   3  -8    7.94    0.27
   5  -3  -8    8.19    0.33
   5   3  -8    8.56    0.26
   4  -3  -8    1.54    0.16
   3  -3  -8   10.25    0.37
   3   3  -8   10.52    0.32
   2  -3  -8    1.32    0.16
   2   3  -8    1.44    0.14
   1  -3  -8    1.98    0.19
   1   3  -8    1.80    0.17
   0  -3  -8    5.49    0.29
   0   3  -8    5.16    0.27
  -1  -3  -8    4.49    0.28
  -1   3  -8    4.48    0.27
  -2  -3  -8    0.10    0.15
  -2   3  -8    0.20    0.16
  -3  -3  -8   11.46    0.50
  -3   3  -8   11.96    0.50
  -4  -3  -8    3.02    0.31
  -4   3  -8    2.59    0.29
   6  -4  -8    2.73    0.22
   5  -4  -8    1.72    0.18
   4  -4  -8    7.85    0.32
   3  -4  -8    4.22    0.24
   3   4  -8    4.52    0.18
   2  -4  -8   10.12    0.38
   2   4  -8   10.33    0.33
   1  -4  -8    1.02    0.16
   1   4  -8    0.93    0.13
   0  -4  -8   12.78    0.47
   0   4  -8   12.59    0.44
  -1  -4  -8    0.81    0.17
  -1   4  -8    0.60    0.15
  -2  -4  -8    0.12    0.16
  -2   4  -8    0.13    0.15
  -3  -4  -8    0.55    0.20
  -3   4  -8    0.56    0.19
  -4  -4  -8    0.29    0.20
  -4   4  -8    0.02    0.18
   5  -5  -8    2.00    0.20
   4  -5  -8    7.01    0.31
   3  -5  -8    0.57    0.14
   2  -5  -8    0.76    0.15
   2   5  -8    0.76    0.11
   1  -5  -8    1.18    0.16
   1   5  -8    0.98    0.13
   0  -5  -8   26.88    0.83
   0   5  -8   28.95    0.80
  -1  -5  -8    1.49    0.20
  -1   5  -8    1.22    0.18
  -2  -5  -8    5.43    0.33
  -2   5  -8    5.10    0.32
  -3  -5  -8    0.33    0.19
  -3   5  -8    0.08    0.17
  -4  -5  -8    0.06    0.18
  -4   5  -8   -0.12    0.18
   5  -6  -8    5.59    0.29
   4  -6  -8    0.17    0.13
   3  -6  -8    1.02    0.16
   2  -6  -8    2.88    0.22
   2   6  -8    2.97    0.16
   1  -6  -8    1.75    0.19
   1   6  -8    1.60    0.16
   0  -6  -8    1.97    0.21
   0   6  -8    1.91    0.19
  -1  -6  -8    2.94    0.25
  -1   6  -8    3.18    0.24
  -2  -6  -8    1.13    0.21
  -2   6  -8    1.17    0.19
  -3  -6  -8    1.68    0.25
  -3   6  -8    1.54    0.23
  -4  -6  -8    0.33    0.21
  -4   6  -8   -0.01    0.19
   5  -7  -8    3.73    0.25
   4  -7  -8    1.50    0.18
   3  -7  -8    9.63    0.38
   2  -7  -8    1.38    0.18
   2   7  -8    1.29    0.12
   1  -7  -8    4.61    0.28
   1   7  -8    5.02    0.23
   0  -7  -8    9.45    0.40
   0   7  -8    9.79    0.37
  -1  -7  -8   10.64    0.44
  -1   7  -8   11.28    0.43
  -2  -7  -8    0.36    0.17
  -2   7  -8    0.30    0.17
  -3  -7  -8    4.03    0.33
  -3   7  -8    3.56    0.29
  -4  -7  -8    1.75    0.27
  -4   7  -8    1.96    0.26
   5  -8  -8   10.13    0.41
   4  -8  -8    1.35    0.18
   3  -8  -8    2.10    0.20
   2  -8  -8    2.72    0.22
   2   8  -8    2.57    0.14
   1  -8  -8    0.06    0.13
   1   8  -8    0.12    0.10
   0  -8  -8    2.22    0.22
   0   8  -8    2.02    0.20
  -1  -8  -8    0.24    0.16
  -1   8  -8    0.03    0.14
  -2  -8  -8    1.08    0.20
  -2   8  -8    1.24    0.20
  -3  -8  -8    0.24    0.19
  -3   8  -8    0.12    0.17
  -4  -8  -8    2.86    0.32
  -4   8  -8    3.15    0.29
   5  -9  -8    0.04    0.13
   4  -9  -8    5.82    0.30
   3  -9  -8    0.49    0.15
   2  -9  -8    0.26    0.13
   2   9  -8    0.17    0.08
   1  -9  -8    3.52    0.25
   1   9  -8    4.06    0.21
   0  -9  -8    0.22    0.15
   0   9  -8    0.16    0.13
  -1  -9  -8   19.97    0.67
  -1   9  -8   19.28    0.63
  -2  -9  -8    1.67    0.23
  -2   9  -8    1.85    0.22
  -3  -9  -8    0.45    0.20
  -3   9  -8    0.24    0.18
  -4   9  -8    0.30    0.19
   5 -10  -8    0.17    0.15
   4 -10  -8    1.41    0.19
   3 -10  -8    4.04    0.26
   2 -10  -8    0.88    0.17
   2  10  -8    1.00    0.10
   1 -10  -8    0.43    0.16
   1  10  -8    0.41    0.11
   0 -10  -8    6.88    0.35
   0  10  -8    6.64    0.30
  -1 -10  -8    0.45    0.17
  -1  10  -8    0.09    0.15
  -2 -10  -8    0.79    0.19
  -2  10  -8    1.02    0.19
  -3 -10  -8    0.20    0.19
  -3  10  -8    0.25    0.18
  -4  10  -8    0.20    0.20
   5 -11  -8    0.01    0.14
   4 -11  -8    1.07    0.19
   3 -11  -8    1.76    0.21
   2 -11  -8    1.15    0.18
   2  11  -8    0.92    0.10
   1 -11  -8    1.82    0.21
   1  11  -8    1.79    0.16
   0 -11  -8    1.62    0.21
   0  11  -8    0.93    0.16
  -1 -11  -8   25.12    0.81
  -1  11  -8   26.45    0.78
  -2 -11  -8    0.82    0.20
  -2  11  -8    0.79    0.18
  -3 -11  -8    1.47    0.24
  -3  11  -8    1.25    0.23
  -4  11  -8    4.33    0.35
   5 -12  -8    0.34    0.17
   4 -12  -8    1.09    0.19
   3 -12  -8    0.24    0.15
   2 -12  -8    1.67    0.21
   2  12  -8    1.26    0.11
   1 -12  -8    0.12    0.15
   1  12  -8   -0.14    0.10
   0 -12  -8    0.08    0.15
   0  12  -8    0.03    0.12
  -1 -12  -8    0.13    0.16
  -1  12  -8    0.16    0.14
  -2 -12  -8    0.18    0.18
  -2  12  -8    0.01    0.16
  -3 -12  -8   -0.25    0.18
  -3  12  -8   -0.07    0.16
  -4  12  -8    6.35    0.40
   5 -13  -8    0.84    0.18
   4 -13  -8   -0.05    0.13
   3 -13  -8    0.29    0.16
   2 -13  -8    9.05    0.41
   2  13  -8    8.82    0.28
   1 -13  -8    0.34    0.16
   1  13  -8    0.35    0.11
   0 -13  -8   -0.12    0.14
   0  13  -8    0.14    0.13
  -1 -13  -8    0.32    0.17
  -1  13  -8    0.01    0.14
  -2 -13  -8    0.44    0.18
  -2  13  -8    0.24    0.16
  -3 -13  -8    3.47    0.32
  -3  13  -8    3.41    0.30
   4 -14  -8   -0.06    0.15
   3 -14  -8    0.09    0.16
   2 -14  -8    1.16    0.20
   2  14  -8    0.93    0.10
   1 -14  -8    0.21    0.16
   1  14  -8    0.40    0.11
   0 -14  -8    2.00    0.24
   0  14  -8    1.84    0.19
  -1 -14  -8    0.01    0.16
  -1  14  -8    0.02    0.14
  -2 -14  -8    0.05    0.17
  -2  14  -8    0.01    0.16
  -3  14  -8    0.76    0.21
   4 -15  -8    0.03    0.16
   3 -15  -8    5.05    0.32
   2 -15  -8    8.08    0.40
   2  15  -8    7.79    0.26
   1 -15  -8    1.56    0.22
   1  15  -8    1.42    0.15
   0 -15  -8    2.29    0.25
   0  15  -8    1.91    0.20
  -1 -15  -8    0.78    0.20
  -1  15  -8    0.82    0.18
  -2 -15  -8    4.53    0.33
  -2  15  -8    5.45    0.33
  -3  15  -8    0.63    0.21
   4 -16  -8    1.85    0.24
   3 -16  -8    3.31    0.29
   2 -16  -8    2.08    0.24
   2  16  -8    1.54    0.14
   1 -16  -8    1.95    0.25
   1  16  -8    2.21    0.18
   0 -16  -8    0.12    0.16
   0  16  -8    0.04    0.14
  -1 -16  -8    3.94    0.30
  -1  16  -8    4.35    0.29
  -2 -16  -8    0.15    0.18
  -2  16  -8    0.19    0.16
  -3  16  -8    4.82    0.34
   4 -17  -8   -0.10    0.16
   3 -17  -8    0.98    0.22
   2 -17  -8    8.53    0.42
   2  17  -8    7.76    0.28
   1 -17  -8    0.14    0.18
   1  17  -8    0.10    0.12
   0 -17  -8    0.43    0.18
   0  17  -8    0.32    0.14
  -1 -17  -8   -0.12    0.17
  -1  17  -8   -0.05    0.15
  -2 -17  -8    0.33    0.20
  -2  17  -8    0.16    0.17
   3 -18  -8    0.36    0.19
   2 -18  -8    0.06    0.17
   2  18  -8    0.18    0.10
   1 -18  -8    0.16    0.18
   1  18  -8    0.05    0.12
   0 -18  -8    3.20    0.28
   0  18  -8    3.30    0.24
  -1 -18  -8    0.21    0.19
  -1  18  -8    0.16    0.15
  -2  18  -8    1.19    0.22
   3 -19  -8    2.46    0.29
   2 -19  -8    0.20    0.18
   2  19  -8    0.27    0.11
   1 -19  -8    0.64    0.21
   1  19  -8    0.75    0.15
   0 -19  -8    1.92    0.25
   0  19  -8    1.41    0.20
  -1 -19  -8    4.18    0.32
  -1  19  -8    4.25    0.29
  -2  19  -8    0.89    0.21
   2 -20  -8   17.92    0.68
   2  20  -8   18.06    0.53
   1 -20  -8    0.34    0.20
   1  20  -8    0.19    0.14
   0 -20  -8    0.58    0.21
   0  20  -8    0.69    0.17
  -1 -20  -8    1.36    0.25
  -1  20  -8    0.92    0.20
   2 -21  -8    0.38    0.20
   2  21  -8    0.03    0.12
   1 -21  -8    1.71    0.26
   1  21  -8    1.01    0.18
   0 -21  -8    0.53    0.21
   0  21  -8    0.17    0.16
   4   0  -9   -0.04    0.11
   3   0  -9    8.19    0.32
   2   0  -9    0.15    0.12
   1   0  -9    6.02    0.30
   0   0  -9    0.10    0.13
  -1   0  -9    0.75    0.18
  -2   0  -9   -0.12    0.16
  -3   0  -9    4.73    0.35
   4  -1  -9    2.13    0.19
   4   1  -9    2.00    0.18
   3  -1  -9    0.97    0.15
   3   1  -9    1.17    0.15
   2  -1  -9    1.17    0.16
   2   1  -9    1.18    0.16
   1  -1  -9    2.71    0.23
   1   1  -9    2.56    0.22
   0  -1  -9    0.79    0.18
   0   1  -9    0.76    0.17
  -1  -1  -9   13.21    0.52
  -1   1  -9   14.00    0.52
  -2  -1  -9    0.24    0.18
  -2   1  -9    0.19    0.18
  -3  -1  -9    7.91    0.44
  -3   1  -9    8.05    0.43
   4  -2  -9   13.36    0.46
   4   2  -9   13.54    0.43
   3  -2  -9    2.19    0.20
   3   2  -9    2.17    0.18
   2  -2  -9    2.84    0.22
   2   2  -9    3.06    0.21
   1  -2  -9    0.05    0.13
   1   2  -9    0.01    0.13
   0  -2  -9   -0.02    0.14
   0   2  -9    0.05    0.14
  -1  -2  -9    0.15    0.17
  -1   2  -9    0.36    0.16
  -2  -2  -9    7.63    0.41
  -2   2  -9    7.81    0.41
  -3  -2  -9    2.49    0.30
  -3   2  -9    2.27    0.29
   4  -3  -9    2.20    0.21
   4   3  -9    2.79    0.18
   3  -3  -9    0.96    0.16
   3   3  -9    1.00    0.13
   2  -3  -9    0.15    0.13
   2   3  -9    0.11    0.12
   1  -3  -9    0.36    0.15
   1   3  -9    0.39    0.14
   0  -3  -9    8.69    0.39
   0   3  -9    8.37    0.37
  -1  -3  -9    6.19    0.35
  -1   3  -9    5.99    0.34
  -2  -3  -9    0.14    0.18
  -2   3  -9    0.16    0.17
  -3  -3  -9    0.49    0.22
  -3   3  -9    0.56    0.22
   4  -4  -9    0.47    0.14
   4   4  -9    0.61    0.11
   3  -4  -9    2.75    0.23
   3   4  -9    2.86    0.18
   2  -4  -9    0.16    0.13
   2   4  -9    0.40    0.12
   1  -4  -9    0.32    0.15
   1   4  -9    0.05    0.12
   0  -4  -9    0.97    0.18
   0   4  -9    1.07    0.18
  -1  -4  -9    4.78    0.32
  -1   4  -9    5.38    0.32
  -2  -4  -9   -0.07    0.17
  -2   4  -9    0.11    0.18
  -3  -4  -9   13.66    0.58
  -3   4  -9   13.01    0.56
   4  -5  -9    0.87    0.17
   4   5  -9    0.92    0.11
   3  -5  -9    0.97    0.17
   3   5  -9    1.10    0.13
   2  -5  -9    0.15    0.14
   2   5  -9    0.18    0.11
   1  -5  -9    3.55    0.25
   1   5  -9    3.49    0.23
   0  -5  -9    4.37    0.29
   0   5  -9    4.81    0.28
  -1  -5  -9    6.42    0.37
  -1   5  -9    6.80    0.35
  -2  -5  -9    0.47    0.19
  -2   5  -9    0.37    0.18
  -3  -5  -9    6.73    0.41
  -3   5  -9    6.07    0.39
   4  -6  -9    1.76    0.20
   4   6  -9    1.73    0.13
   3  -6  -9    4.53    0.28
   3   6  -9    4.48    0.20
   2  -6  -9    2.19    0.22
   2   6  -9    1.87    0.18
   1  -6  -9    1.51    0.20
   1   6  -9    1.84    0.18
   0  -6  -9    6.12    0.35
   0   6  -9    5.94    0.31
  -1  -6  -9    3.48    0.29
  -1   6  -9    3.47    0.27
  -2  -6  -9    5.76    0.36
  -2   6  -9    4.97    0.34
  -3  -6  -9   -0.11    0.20
  -3   6  -9    0.39    0.20
   4  -7  -9    1.35    0.19
   3  -7  -9    2.19    0.23
   3   7  -9    2.29    0.15
   2  -7  -9    3.28    0.25
   2   7  -9    3.32    0.20
   1  -7  -9    0.13    0.15
   1   7  -9    0.27    0.12
   0  -7  -9    0.92    0.19
   0   7  -9    0.74    0.16
  -1  -7  -9    4.97    0.33
  -1   7  -9    4.86    0.31
  -2  -7  -9    0.40    0.19
  -2   7  -9    0.42    0.19
  -3  -7  -9    1.09    0.25
  -3   7  -9    1.16    0.24
   4  -8  -9    0.43    0.16
   3  -8  -9   11.44    0.46
   3   8  -9   11.32    0.34
   2  -8  -9    1.09    0.18
   2   8  -9    0.99    0.13
   1  -8  -9    0.06    0.15
   1   8  -9    0.20    0.13
   0  -8  -9   13.14    0.52
   0   8  -9   13.46    0.48
  -1  -8  -9    0.35    0.18
  -1   8  -9    0.08    0.16
  -2  -8  -9    1.95    0.26
  -2   8  -9    2.04    0.25
   4  -9  -9    0.45    0.17
   3  -9  -9    0.35    0.16
   3   9  -9    0.22    0.09
   2  -9  -9    0.99    0.19
   2   9  -9    0.83    0.13
   1  -9  -9   -0.11    0.14
   1   9  -9    0.11    0.12
   0  -9  -9    0.36    0.18
   0   9  -9    0.10    0.15
  -1  -9  -9    0.59    0.20
  -1   9  -9    0.75    0.19
  -2  -9  -9    1.53    0.25
  -2   9  -9    1.58    0.24
   3 -10  -9    3.85    0.28
   2 -10  -9    0.02    0.14
   2  10  -9    0.09    0.10
   1 -10  -9    0.01    0.15
   1  10  -9    0.00    0.12
   0 -10  -9    9.41    0.44
   0  10  -9    9.49    0.39
  -1 -10  -9    2.82    0.29
  -1  10  -9    2.96    0.26
  -2 -10  -9    3.81    0.33
  -2  10  -9    3.93    0.31
   3 -11  -9    0.52    0.18
   2 -11  -9    0.00    0.14
   2  11  -9    0.11    0.10
   1 -11  -9    0.31    0.17
   1  11  -9    0.56    0.14
   0 -11  -9    1.79    0.24
   0  11  -9    1.85    0.21
  -1 -11  -9    0.94    0.22
  -1  11  -9    0.93    0.19
  -2 -11  -9    1.84    0.27
  -2  11  -9    1.50    0.23
   3 -12  -9    0.03    0.16
   2 -12  -9   -0.08    0.15
   2  12  -9   -0.01    0.10
   1 -12  -9    0.70    0.19
   1  12  -9    0.63    0.14
   0 -12  -9   -0.09    0.16
   0  12  -9    0.04    0.14
  -1 -12  -9    0.45    0.20
  -1  12  -9    0.27    0.17
  -2 -12  -9    0.17    0.20
  -2  12  -9    0.11    0.17
   2 -13  -9    6.42    0.37
   2  13  -9    6.31    0.27
   1 -13  -9    0.68    0.19
   1  13  -9    0.45    0.14
   0 -13  -9    2.14    0.25
   0  13  -9    1.84    0.21
  -1 -13  -9   -0.05    0.18
  -1  13  -9    0.22    0.17
   2 -14  -9    1.48    0.24
   2  14  -9    1.23    0.15
   1 -14  -9    0.87    0.21
   1  14  -9    0.77    0.15
   0 -14  -9    2.02    0.26
   0  14  -9    1.88    0.21
  -1 -14  -9    0.78    0.22
  -1  14  -9    0.80    0.20
   2  15  -9   10.52    0.36
   1 -15  -9    0.28    0.19
   1  15  -9    0.16    0.14
   0 -15  -9    0.14    0.19
   0  15  -9    0.00    0.15
   1   0 -10    0.02    0.15
   0   0 -10    1.02    0.21
   1  -1 -10    2.59    0.25
   1   1 -10    2.66    0.25
   1  -2 -10   11.81    0.48
   1   2 -10   12.53    0.47
   0   0   0    0.00    0.00
;
_shelx_hkl_checksum     45906
_shelx_res_file
;
TITL 17zs_boo_wm1_0m in P2(1)/n
    17zs_boo_wm1_0m.res
    created by SHELXL-2018/3 at 17:34:11 on 02-Oct-2024
CELL 0.71073 7.3519 28.4173 7.8982 90 94.481 90
ZERR 4 0.0005 0.0019 0.0005 0 0.002 0
LATT 1
SYMM 0.5-X,0.5+Y,0.5-Z
SFAC C H N O
UNIT 68 88 8 12
EQIV $1 1-X,-Y,1-Z
EQIV $2 2-X,-Y,1-Z
L.S. 4
PLAN  2
SIZE 0.14 0.23 0.28
TEMP -173
HTAB O3 O2_$1
HTAB C6 O3_$2
CONF
BOND $H
MORE -1
fmap 2
acta
MERG 2
OMIT 0 2 0
REM <olex2.extras>
REM <HklSrc "%.\\17zs_boo_wm1_0m.hkl">
REM </olex2.extras>
WGHT    0.037900    0.702500
FVAR       0.22933
O1    4    0.950249    0.232015    0.860952    11.00000    0.02601    0.01843 =
         0.02566   -0.00487    0.00194    0.00022
O2    4    0.686593    0.130399    0.548073    11.00000    0.01622    0.02927 =
         0.03041   -0.01063    0.00260    0.00310
N1    3    0.998591    0.155218    0.693559    11.00000    0.01702    0.02102 =
         0.02050   -0.00374    0.00030   -0.00019
AFIX  43
H1    2    0.891940    0.165508    0.721129    11.00000   -1.20000
AFIX   0
N2    3    0.838876    0.110678    0.497092    11.00000    0.01659    0.01680 =
         0.01847   -0.00206    0.00213    0.00068
C2    1    0.913090    0.274448    0.949839    11.00000    0.03436    0.02427 =
         0.05027   -0.01466    0.00863   -0.00057
AFIX 137
H2A   2    0.929940    0.268838    1.072488    11.00000   -1.50000
H2B   2    0.787040    0.284311    0.919371    11.00000   -1.50000
H2C   2    0.996864    0.299228    0.918477    11.00000   -1.50000
AFIX   0
C3    1    1.126324    0.215782    0.875298    11.00000    0.02351    0.01998 =
         0.01802    0.00170    0.00270   -0.00328
C4    1    1.153671    0.174265    0.784113    11.00000    0.02161    0.01886 =
         0.01435    0.00205    0.00083   -0.00396
C6    1    0.996623    0.122939    0.569344    11.00000    0.01833    0.01646 =
         0.01845    0.00025    0.00192   -0.00016
AFIX  43
H6    2    1.106504    0.109551    0.535504    11.00000   -1.20000
AFIX   0
C7    1    0.821046    0.078637    0.355266    11.00000    0.01266    0.02133 =
         0.02288   -0.00660   -0.00014    0.00106
C8    1    0.771444    0.032224    0.385589    11.00000    0.01685    0.02134 =
         0.03688   -0.00445   -0.00149    0.00193
C9    1    0.748588    0.002776    0.243949    11.00000    0.02502    0.02386 =
         0.05877   -0.01796   -0.00316    0.00030
AFIX  43
H9    2    0.714657   -0.029146    0.258361    11.00000   -1.20000
AFIX   0
C10   1    0.774656    0.019417    0.082716    11.00000    0.02862    0.05088 =
         0.04200   -0.03040   -0.00046    0.00184
AFIX  43
H10   2    0.759648   -0.001348   -0.011605    11.00000   -1.20000
AFIX   0
C11   1    1.271356    0.236660    0.969403    11.00000    0.03194    0.02550 =
         0.02461   -0.00616    0.00305   -0.00819
AFIX  43
H11   2    1.253247    0.264546    1.032260    11.00000   -1.20000
AFIX   0
C12   1    1.444216    0.216391    0.971086    11.00000    0.02583    0.03947 =
         0.02377   -0.00375   -0.00256   -0.01193
AFIX  43
H12   2    1.543994    0.230569    1.035715    11.00000   -1.20000
AFIX   0
C13   1    1.471881    0.175899    0.879730    11.00000    0.02079    0.03686 =
         0.02152    0.00208   -0.00008   -0.00145
AFIX  43
H13   2    1.590666    0.162711    0.880300    11.00000   -1.20000
AFIX   0
C14   1    1.326198    0.154397    0.786914    11.00000    0.02315    0.02349 =
         0.01732    0.00097    0.00071   -0.00014
AFIX  43
H14   2    1.344791    0.126243    0.725748    11.00000   -1.20000
AFIX   0
C15   1    0.845161    0.096780    0.193633    11.00000    0.01478    0.03533 =
         0.02200   -0.00513    0.00066   -0.00006
C16   1    0.891514    0.147746    0.169570    11.00000    0.02895    0.03956 =
         0.02410    0.00669    0.00243   -0.00297
AFIX 137
H16A  2    0.884152    0.155090    0.047995    11.00000   -1.50000
H16B  2    1.015574    0.153864    0.219298    11.00000   -1.50000
H16C  2    0.805035    0.167507    0.225731    11.00000   -1.50000
AFIX   0
C17   1    0.822034    0.065648    0.057210    11.00000    0.02401    0.05406 =
         0.02625   -0.01559    0.00303   -0.00058
AFIX  43
H17   2    0.839093    0.076404   -0.054328    11.00000   -1.20000
AFIX   0
C18   1    0.744796    0.015368    0.562632    11.00000    0.02947    0.02156 =
         0.04725    0.00780   -0.00220   -0.00333
AFIX 137
H18A  2    0.695056   -0.016641    0.557656    11.00000   -1.50000
H18B  2    0.659657    0.036362    0.615160    11.00000   -1.50000
H18C  2    0.862325    0.015410    0.630341    11.00000   -1.50000
AFIX   0
O3    4    0.639253   -0.101226    0.591544    11.00000    0.01899    0.03044 =
         0.02776   -0.00611    0.00415   -0.00471
AFIX 147
H3    2    0.533296   -0.108674    0.553427    11.00000   -1.50000
AFIX   0
C1    1    0.644342   -0.096416    0.769694    11.00000    0.02391    0.03852 =
         0.02729   -0.00003    0.00009   -0.00056
AFIX 137
H1A   2    0.765090   -0.085163    0.813127    11.00000   -1.50000
H1B   2    0.620195   -0.126986    0.820810    11.00000   -1.50000
H1C   2    0.551275   -0.073758    0.798853    11.00000   -1.50000
AFIX   0
HKLF 4
REM  17zs_boo_wm1_0m in P2(1)/n
REM wR2 = 0.0945, GooF = S = 1.037, Restrained GooF = 1.037 for all data
REM R1 = 0.0382 for 2988 Fo > 4sig(Fo) and 0.0443 for all 3421 data
REM 204 parameters refined using 0 restraints
END
WGHT      0.0379      0.7028
REM Highest difference peak  0.241,  deepest hole -0.191,  1-sigma level  0.036
Q1    1   1.1333  0.1896  0.8611  11.00000  0.05    0.24
Q2    1   0.8816  0.0849  0.2780  11.00000  0.05    0.24
;
_shelx_res_checksum     63854
