# Supplementary material for: (Z)-N-(2,6-Di­methyl­phen­yl)-1-[(2-meth­oxy­phen­yl)amino]­methanimine oxide methanol monosolvate
Source: IUCrdata. 2024 Oct 21;9(Pt 10):x240989. doi: 10.1107/S2414314624009891 (PMC11660174; doi:10.1107/S2414314624009891)
Supplement: Supplementary file 2 [file x-09-x240989-Isup2.hkl]

data_I                                                                          
_shelx_title ' 17zs_boo_wm1_0m in P2(1)/n'                                      
_shelx_refln_list_code          4                                               
_shelx_F_calc_maximum      139.06                                               
_exptl_crystal_F_000       648.00                                               
_reflns_d_resolution_high  0.7874                                               
                                                                                
loop_                                                                           
 _space_group_symop_operation_xyz                                               
 'x, y, z'                                                                      
 '-x+1/2, y+1/2, -z+1/2'                                                        
 '-x, -y, -z'                                                                   
 'x-1/2, -y-1/2, z-1/2'                                                         
                                                                                
_cell_length_a     7.3519                                                       
_cell_length_b    28.4173                                                       
_cell_length_c     7.8982                                                       
_cell_angle_alpha  90.000                                                       
_cell_angle_beta   94.481                                                       
_cell_angle_gamma  90.000                                                       
                                                                                
_shelx_F_squared_multiplier     1.000                                           
                                                                                
loop_                                                                           
 _refln_index_h                                                                 
 _refln_index_k                                                                 
 _refln_index_l                                                                 
 _refln_F_squared_calc                                                          
 _refln_F_squared_meas                                                          
 _refln_F_squared_sigma                                                         
 _refln_observed_status                                                         
   2   0   0       4787.63       5075.65        75.56 o                         
   4   0   0          2.66          6.59         1.06 o                         
   6   0   0        979.23        912.95        16.44 o                         
   8   0   0         75.48         76.89         3.99 o                         
   1   1   0       1162.83       1079.40         9.95 o                         
   2   1   0      10500.32      10138.43        90.68 o                         
   3   1   0         84.29         96.96         1.51 o                         
   4   1   0        296.88        318.29         4.05 o                         
   5   1   0        363.52        384.71         4.95 o                         
   6   1   0        248.80        246.14         4.94 o                         
   7   1   0          7.17          5.18         1.43 o                         
   8   1   0         83.36         81.14         2.87 o                         
   9   1   0         16.16         17.79         2.96 o                         
   1   2   0       1479.42       1471.87        13.47 o                         
   2   2   0      16473.94      16334.63       146.19 o                         
   3   2   0       1067.19       1012.11        10.56 o                         
   4   2   0        262.68        265.59         4.21 o                         
   5   2   0          4.07          8.49         1.09 o                         
   6   2   0          0.00          3.66         1.33 o                         
   7   2   0         83.82         69.86         2.47 o                         
   8   2   0         63.53         62.72         2.59 o                         
   9   2   0        169.99        196.53         6.45 o                         
   1   3   0        263.15        233.22         2.63 o                         
   2   3   0       6097.47       6105.65        50.91 o                         
   3   3   0        716.15        750.41         9.01 o                         
   4   3   0       3723.41       3855.95        44.70 o                         
   5   3   0        209.31        216.01         3.64 o                         
   6   3   0        918.97        979.42        17.57 o                         
   7   3   0        526.67        488.36         7.25 o                         
   8   3   0        307.82        302.12         5.49 o                         
   9   3   0         38.05         49.56         3.83 o                         
   0   4   0       1692.96       1589.94        20.34 o                         
   1   4   0      10026.52       9845.30        91.27 o                         
   2   4   0       1295.85       1310.31        12.02 o                         
   3   4   0        360.13        330.59         4.44 o                         
   4   4   0       3507.27       3569.43        40.35 o                         
   5   4   0         12.26         20.82         1.31 o                         
   6   4   0       4795.78       4579.29        59.17 o                         
   7   4   0        230.60        235.87         4.44 o                         
   8   4   0          4.31          4.92         1.61 o                         
   9   4   0          1.08          4.82         2.48 o                         
   1   5   0        304.04        286.60         5.81 o                         
   2   5   0       1127.24       1208.72        11.13 o                         
   3   5   0        652.47        695.79         8.49 o                         
   4   5   0        250.58        251.97         3.85 o                         
   5   5   0        204.81        197.23         4.09 o                         
   6   5   0        666.59        658.73        12.69 o                         
   7   5   0         17.89         22.26         2.12 o                         
   8   5   0         28.18         25.31         2.09 o                         
   9   5   0         75.52         62.91         6.75 o                         
   0   6   0         44.36         38.79         1.48 o                         
   1   6   0         37.32         38.84         1.25 o                         
   2   6   0         55.97         52.95         1.67 o                         
   3   6   0       1012.11       1125.61        13.42 o                         
   4   6   0       2322.72       2342.12        31.51 o                         
   5   6   0        149.13        149.92         3.29 o                         
   6   6   0        113.70        116.91         5.42 o                         
   7   6   0         45.92         46.25         2.60 o                         
   8   6   0        219.66        207.55         4.44 o                         
   9   6   0         21.34         26.10         3.22 o                         
   1   7   0        982.91        881.80         8.46 o                         
   2   7   0       4153.08       4190.01        37.50 o                         
   3   7   0       3167.57       3420.26        38.48 o                         
   4   7   0         21.72         29.79         1.38 o                         
   5   7   0        235.61        218.38         3.98 o                         
   6   7   0        467.77        458.85         7.71 o                         
   7   7   0          3.55          8.80         1.75 o                         
   8   7   0        325.15        305.54         7.14 o                         
   9   7   0        308.94        330.11         8.80 o                         
   0   8   0      10798.18      10568.39       117.97 o                         
   1   8   0       3956.40       3828.23        30.18 o                         
   2   8   0        969.69       1007.27         9.50 o                         
   3   8   0         16.31          8.36         1.37 o                         
   4   8   0        403.39        453.71         6.13 o                         
   5   8   0        261.29        277.35         4.40 o                         
   6   8   0        119.91        121.49         3.44 o                         
   7   8   0       1234.18       1156.69        16.90 o                         
   8   8   0         96.44         83.61         3.51 o                         
   9   8   0         31.52         41.92         6.75 o                         
   1   9   0        385.06        364.79         3.81 o                         
   2   9   0        188.03        205.53         2.48 o                         
   3   9   0        624.00        580.74         7.31 o                         
   4   9   0        411.23        384.48         6.45 o                         
   5   9   0          5.43          3.32         1.20 o                         
   6   9   0          6.26          6.89         1.53 o                         
   7   9   0         26.23         33.08         2.37 o                         
   8   9   0        275.88        268.15         8.55 o                         
   0  10   0        645.03        656.56         7.87 o                         
   1  10   0        846.20        826.29         7.43 o                         
   2  10   0        939.14        938.13        11.17 o                         
   3  10   0        547.90        487.94        11.00 o                         
   4  10   0        568.43        640.70         8.23 o                         
   5  10   0        219.28        228.42         4.53 o                         
   6  10   0          5.98          7.87         1.54 o                         
   7  10   0         48.45         43.70         2.59 o                         
   8  10   0         95.95         96.02         3.73 o                         
   1  11   0        398.51        386.12         3.51 o                         
   2  11   0          8.64          9.98         0.85 o                         
   3  11   0       1831.64       1997.92        23.09 o                         
   4  11   0          0.41          2.01         0.90 o                         
   5  11   0         94.64         97.27         3.07 o                         
   6  11   0         28.61         21.89         1.94 o                         
   7  11   0        138.57        139.24         3.99 o                         
   8  11   0          7.71         10.34         3.34 o                         
   0  12   0       1243.53       1270.73        14.75 o                         
   1  12   0        298.96        360.88         4.77 o                         
   2  12   0        309.60        334.74         4.61 o                         
   3  12   0       1411.90       1490.53        19.79 o                         
   4  12   0         21.99         26.03         1.42 o                         
   5  12   0        223.79        195.87         4.24 o                         
   6  12   0         15.35          8.01         1.59 o                         
   7  12   0        190.80        171.08         4.42 o                         
   8  12   0         20.58         26.97         3.31 o                         
   1  13   0        545.54        558.96         6.27 o                         
   2  13   0       1426.58       1417.41        16.58 o                         
   3  13   0         73.28         93.97         2.13 o                         
   4  13   0        714.38        751.88         9.58 o                         
   5  13   0          0.52          2.24         1.28 o                         
   6  13   0          4.30          4.27         1.61 o                         
   7  13   0         54.99         44.59         2.71 o                         
   8  13   0         42.47         39.65         2.85 o                         
   0  14   0         71.79         77.54         2.03 o                         
   1  14   0        120.10        103.05         1.90 o                         
   2  14   0         28.21         28.96         1.30 o                         
   3  14   0         24.91         24.79         1.31 o                         
   4  14   0         53.27         57.13         1.94 o                         
   5  14   0        571.40        525.00        12.82 o                         
   6  14   0        145.83        119.61         3.55 o                         
   7  14   0         60.63         48.92         2.78 o                         
   8  14   0         70.98         72.62         3.44 o                         
   1  15   0          0.01          2.09         0.76 o                         
   2  15   0        719.52        728.08         9.13 o                         
   3  15   0         15.29         14.60         1.16 o                         
   4  15   0         31.19         41.73         2.55 o                         
   5  15   0        114.11        122.63         3.32 o                         
   6  15   0         31.67         32.39         2.23 o                         
   7  15   0         33.80         42.60         2.67 o                         
   8  15   0          7.68          4.04         2.48 o                         
   0  16   0       2568.44       2650.25       151.60 o                         
   1  16   0       1840.27       1927.79        20.06 o                         
   2  16   0        158.21        116.21         3.62 o                         
   3  16   0        283.95        295.28         4.51 o                         
   4  16   0        579.46        544.63         8.62 o                         
   5  16   0          1.06          1.64         1.39 o                         
   6  16   0          2.09          2.28         1.54 o                         
   7  16   0         47.63         51.60         2.89 o                         
   1  17   0         25.15         37.93         2.56 o                         
   2  17   0       1083.97       1069.62        13.02 o                         
   3  17   0         14.07         12.12         1.36 o                         
   4  17   0         11.19         13.68         2.87 o                         
   5  17   0          0.02         -0.29         1.46 o                         
   6  17   0          0.43          0.17         1.57 o                         
   7  17   0         89.79         92.93         3.54 o                         
   0  18   0       1408.39       1430.25        32.51 o                         
   1  18   0       1034.92        983.31        10.75 o                         
   2  18   0        501.56        488.16         6.68 o                         
   3  18   0          4.35          4.00         1.28 o                         
   4  18   0        120.07        117.02         3.26 o                         
   5  18   0         10.12         11.95         1.72 o                         
   6  18   0         18.87         26.50         2.27 o                         
   7  18   0         92.92         96.18         4.94 o                         
   1  19   0          3.22          8.33         2.03 o                         
   2  19   0         58.63         56.50         2.74 o                         
   3  19   0          0.01         -0.90         1.17 o                         
   4  19   0        259.81        244.38         5.01 o                         
   5  19   0          1.87          0.66         1.50 o                         
   6  19   0        352.79        352.30         7.34 o                         
   7  19   0         18.75         12.95         3.23 o                         
   0  20   0        523.70        519.27        59.32 o                         
   1  20   0          3.15          2.49         0.84 o                         
   2  20   0         24.78         17.08         1.54 o                         
   3  20   0        375.30        369.06         7.93 o                         
   4  20   0        227.82        230.03         4.90 o                         
   5  20   0          1.89          1.11         1.50 o                         
   6  20   0         10.33         13.04         2.85 o                         
   7  20   0         70.50         72.44         4.18 o                         
   1  21   0         42.44         45.11         1.54 o                         
   2  21   0        334.94        301.84         5.52 o                         
   3  21   0        574.51        541.58         8.70 o                         
   4  21   0        804.18        763.63        20.62 o                         
   5  21   0        115.38        111.08         3.51 o                         
   6  21   0        180.61        182.61         5.71 o                         
   7  21   0         95.91        102.87         6.46 o                         
   0  22   0         35.40         30.99         3.23 o                         
   1  22   0          1.92          5.53         1.30 o                         
   2  22   0         29.60         28.23         1.86 o                         
   3  22   0        345.55        326.91        12.34 o                         
   4  22   0         61.92         69.19         3.43 o                         
   5  22   0         86.05         91.43         4.03 o                         
   6  22   0        127.93        114.04         6.27 o                         
   1  23   0        295.64        271.48         6.32 o                         
   2  23   0        340.34        321.03         7.19 o                         
   3  23   0        115.03        127.51         6.27 o                         
   4  23   0        127.43        123.57         4.50 o                         
   5  23   0         38.40         47.66         3.22 o                         
   6  23   0         82.77         83.03         4.18 o                         
   0  24   0        303.54        276.66         9.13 o                         
   1  24   0        106.77        106.92         3.83 o                         
   2  24   0          0.12          4.95         2.38 o                         
   3  24   0        580.67        536.28        10.69 o                         
   4  24   0        127.24        120.54         4.43 o                         
   5  24   0         39.75         35.75         4.56 o                         
   6  24   0         48.58         53.24         5.51 o                         
   1  25   0        346.00        347.55         7.73 o                         
   2  25   0        917.51        871.28        15.73 o                         
   3  25   0        224.15        204.28         5.85 o                         
   4  25   0        202.38        192.69         7.23 o                         
   5  25   0         36.87         36.13         4.56 o                         
   6  25   0         22.44         16.92         2.81 o                         
   0  26   0         33.84         33.27         3.80 o                         
   1  26   0         16.70         25.16         2.95 o                         
   2  26   0         73.79         88.11         7.32 o                         
   3  26   0        120.89        123.04         5.42 o                         
   4  26   0        196.83        188.56         5.78 o                         
   5  26   0          3.07          2.47         3.23 o                         
   1  27   0         26.78         28.31         2.62 o                         
   2  27   0         36.50         37.44         2.89 o                         
   3  27   0        226.75        210.04         5.98 o                         
   4  27   0          0.06          2.03         2.38 o                         
   5  27   0         36.46         35.66         3.29 o                         
   0  28   0          0.01          1.52         2.47 o                         
   1  28   0         24.90         22.54         2.48 o                         
   2  28   0         62.11         60.84         4.75 o                         
   3  28   0          0.89          4.93         2.09 o                         
   4  28   0        229.16        249.18         6.99 o                         
   5  28   0         11.80         12.64         2.48 o                         
   1  29   0         51.64         58.01         3.35 o                         
   2  29   0         12.24         13.64         2.35 o                         
   3  29   0        288.64        287.52         7.53 o                         
   4  29   0         22.78         29.65         4.75 o                         
   0  30   0         28.20         25.86         3.80 o                         
   1  30   0          6.68          7.70         2.15 o                         
   2  30   0         80.04         79.36         3.96 o                         
   3  30   0          1.07         11.98         3.42 o                         
   4  30   0          1.07          0.76         2.22 o                         
   1  31   0         38.51         37.63         3.16 o                         
   2  31   0         20.10         23.09         2.75 o                         
   3  31   0        493.54        505.85        11.09 o                         
   4  31   0          2.00         -0.19         3.23 o                         
   0  32   0         22.56         27.38         3.99 o                         
   1  32   0         32.02         27.96         2.96 o                         
   2  32   0         32.13         26.48         2.95 o                         
   3  32   0         37.65         48.00         3.70 o                         
   1  33   0         35.56         37.52         3.29 o                         
   2  33   0          0.26          2.95         2.15 o                         
   0  34   0          9.62          6.85         3.42 o                         
   1  34   0         44.14         51.78         3.76 o                         
  -9   0   1         18.99         22.82         3.99 o                         
  -7   0   1         26.96         29.04         2.57 o                         
  -5   0   1         67.58         47.96         2.35 o                         
  -3   0   1        749.90        827.76        13.38 o                         
  -1   0   1       4867.48       4728.73        70.92 o                         
   1   0   1       9192.57       9032.42        91.17 o                         
   3   0   1       6988.30       7141.14       100.99 o                         
   5   0   1        722.29        744.77        13.55 o                         
   7   0   1          3.02          2.90         1.87 o                         
   9   0   1          0.28         -3.42         3.42 o                         
  -9   1   1         43.48         44.95         3.56 o                         
  -8   1   1         56.23         55.72         2.42 o                         
  -7   1   1        467.45        431.42         7.61 o                         
  -6   1   1          6.72          5.08         1.14 o                         
  -5   1   1         74.85         69.25         2.19 o                         
  -4   1   1        603.00        589.45         8.48 o                         
  -3   1   1        103.44         93.48         1.81 o                         
  -2   1   1       2400.04       2284.53        24.34 o                         
  -1   1   1       5731.81       5499.31        67.15 o                         
   0   1   1       3197.06       3046.46        33.92 o                         
   1   1   1         10.52         21.46         0.69 o                         
   2   1   1       6795.00       6966.75        52.00 o                         
   3   1   1       2910.05       2937.37        23.39 o                         
   4   1   1        912.92        920.18        11.20 o                         
   5   1   1         44.85         36.14         1.73 o                         
   6   1   1        294.01        273.25         5.63 o                         
   7   1   1          1.62         -0.15         1.25 o                         
   8   1   1          3.97          2.45         1.57 o                         
   9   1   1          3.58          1.91         2.46 o                         
  -9   2   1         13.47         19.95         2.89 o                         
  -8   2   1         11.95         12.30         1.69 o                         
  -7   2   1          4.65          1.82         1.28 o                         
  -6   2   1         73.34         77.47         2.63 o                         
  -5   2   1         44.11         55.05         1.98 o                         
  -4   2   1       1031.90        991.90        13.59 o                         
  -3   2   1        448.59        505.63         6.17 o                         
  -2   2   1       1544.19       1503.09        16.64 o                         
  -1   2   1        554.47        545.48         5.48 o                         
   0   2   1         22.23         18.16         0.90 o                         
   1   2   1         54.93         75.21         0.84 o                         
   2   2   1       1442.37       1441.56        10.51 o                         
   3   2   1        514.90        513.07         4.85 o                         
   4   2   1       1026.43       1084.50        14.81 o                         
   5   2   1       1545.23       1483.00        17.69 o                         
   6   2   1        656.67        655.00         8.89 o                         
   7   2   1          5.47          2.51         1.31 o                         
   8   2   1         14.02         16.50         1.92 o                         
   9   2   1          6.01          4.85         2.69 o                         
  -9   3   1          0.60          1.81         2.29 o                         
  -8   3   1          8.76          9.44         1.63 o                         
  -7   3   1        345.18        325.31         7.22 o                         
  -6   3   1         19.50         19.51         1.72 o                         
  -5   3   1          1.01          2.11         1.06 o                         
  -4   3   1         35.95         37.36         1.67 o                         
  -3   3   1        675.70        772.15        10.56 o                         
  -2   3   1        382.60        391.56         4.73 o                         
  -1   3   1        906.75        942.42         8.60 o                         
   0   3   1         55.91         58.26         2.44 o                         
   1   3   1        296.96        320.76         2.53 o                         
   2   3   1        940.43        935.69         6.94 o                         
   3   3   1        574.49        641.97         6.42 o                         
   4   3   1          9.50         14.57         1.55 o                         
   5   3   1        148.36        162.53         3.54 o                         
   6   3   1       1574.97       1506.69        18.24 o                         
   7   3   1          1.03         -1.25         1.25 o                         
   8   3   1         20.07         12.76         1.82 o                         
   9   3   1        195.07        223.25         7.13 o                         
  -9   4   1         20.38         24.61         3.02 o                         
  -8   4   1         15.70         13.57         1.75 o                         
  -7   4   1        403.46        379.94         8.54 o                         
  -6   4   1        209.12        187.67         4.17 o                         
  -5   4   1         12.33         14.78         1.13 o                         
  -4   4   1        154.72        169.59         3.68 o                         
  -3   4   1       3334.55       3560.43        45.35 o                         
  -2   4   1        341.09        380.10         4.16 o                         
  -1   4   1        339.66        289.14         2.89 o                         
   0   4   1      19336.80      18754.67       166.92 o                         
   1   4   1       2176.19       2071.43        14.84 o                         
   2   4   1          0.12          0.34         0.37 o                         
   3   4   1          1.38         -0.07         0.57 o                         
   4   4   1          0.03          2.66         0.99 o                         
   5   4   1         40.90         48.33         2.16 o                         
   6   4   1       1208.59       1166.80        16.56 o                         
   7   4   1         30.67         29.36         1.95 o                         
   8   4   1         29.56         37.37         2.33 o                         
   9   4   1         52.62         48.69         4.03 o                         
  -9   5   1          0.71         -0.05         2.22 o                         
  -8   5   1        140.66        135.52         3.48 o                         
  -7   5   1        681.10        671.66        10.71 o                         
  -6   5   1        444.85        445.63         7.46 o                         
  -5   5   1        104.00        115.38         2.42 o                         
  -4   5   1        193.32        204.98         4.64 o                         
  -3   5   1        475.05        511.59         9.13 o                         
  -2   5   1       3151.27       3039.65        29.49 o                         
  -1   5   1         60.53         53.23         0.96 o                         
   0   5   1       9179.91       9154.34        72.08 o                         
   1   5   1        564.66        582.08         4.38 o                         
   2   5   1        635.78        653.60         5.53 o                         
   3   5   1        127.63        139.03         2.15 o                         
   4   5   1         18.45         33.15         1.47 o                         
   5   5   1        659.10        672.26        10.01 o                         
   6   5   1        335.86        337.28         7.12 o                         
   7   5   1        198.22        188.05         3.94 o                         
   8   5   1        253.38        238.52         4.85 o                         
   9   5   1        101.45        127.25         5.44 o                         
  -9   6   1         66.24         67.55         7.80 o                         
  -8   6   1         48.30         47.83         2.39 o                         
  -7   6   1         31.54         28.19         2.22 o                         
  -6   6   1        105.15         96.56         3.04 o                         
  -5   6   1          0.08          1.73         0.88 o                         
  -4   6   1       1467.45       1561.02        25.86 o                         
  -3   6   1        795.54        789.72        10.84 o                         
  -2   6   1        181.45        183.43         4.25 o                         
  -1   6   1       7232.62       7019.41        62.76 o                         
   0   6   1        448.21        447.97         3.83 o                         
   1   6   1        365.64        372.18         2.94 o                         
   2   6   1        198.38        197.83         2.03 o                         
   3   6   1         40.69         39.91         2.00 o                         
   4   6   1        429.04        458.19         6.17 o                         
   5   6   1        175.25        199.70         4.09 o                         
   6   6   1         19.28         19.96         2.15 o                         
   7   6   1        125.42        114.40         3.11 o                         
   8   6   1        199.54        213.85         4.54 o                         
   9   6   1        123.43        130.71         6.18 o                         
  -9   7   1         16.29         16.85         2.75 o                         
  -8   7   1        117.28        115.37         3.88 o                         
  -7   7   1          0.83          2.00         1.57 o                         
  -6   7   1        324.91        343.02         7.26 o                         
  -5   7   1        120.36        118.80         2.51 o                         
  -4   7   1       1552.54       1563.26        21.35 o                         
  -3   7   1        554.56        492.85         7.20 o                         
  -2   7   1        519.38        509.50         6.19 o                         
  -1   7   1       1365.88       1255.15        11.51 o                         
   0   7   1       4309.92       4325.81        34.04 o                         
   1   7   1        459.59        487.42         4.18 o                         
   2   7   1        427.71        444.16         4.20 o                         
   3   7   1        987.79       1083.62        12.86 o                         
   4   7   1         16.15         26.72         1.33 o                         
   5   7   1         76.33         83.60         2.60 o                         
   6   7   1          6.23          7.34         1.57 o                         
   7   7   1         98.20         96.42         3.63 o                         
   8   7   1         47.76         55.23         2.69 o                         
  -9   8   1          5.73          2.18         2.35 o                         
  -8   8   1          4.27          4.52         2.19 o                         
  -7   8   1         37.64         35.16         2.34 o                         
  -6   8   1       2397.57       2231.21        37.18 o                         
  -5   8   1        136.50        141.76         2.77 o                         
  -4   8   1          5.54         12.74         1.04 o                         
  -3   8   1        275.40        280.02         4.64 o                         
  -2   8   1       2184.76       2213.88        24.47 o                         
  -1   8   1        590.81        623.24         6.53 o                         
   0   8   1       3479.06       3475.65        27.44 o                         
   1   8   1         33.89         40.88         0.80 o                         
   2   8   1        959.45        891.22         7.91 o                         
   3   8   1        350.27        358.75         5.66 o                         
   4   8   1        901.21        902.52        11.14 o                         
   5   8   1         69.86         69.53         2.49 o                         
   6   8   1        351.61        319.21         7.99 o                         
   7   8   1        689.47        679.05        10.93 o                         
   8   8   1          4.80          8.14         1.76 o                         
  -9   9   1         22.78         19.97         3.01 o                         
  -8   9   1         33.72         32.96         2.62 o                         
  -7   9   1          2.11          1.04         1.57 o                         
  -6   9   1         80.83         80.77         3.73 o                         
  -5   9   1          8.22         15.41         1.24 o                         
  -4   9   1        870.72        906.29        12.93 o                         
  -3   9   1         21.05         13.21         1.46 o                         
  -2   9   1         25.11         19.06         0.98 o                         
  -1   9   1       1361.01       1397.80        12.85 o                         
   0   9   1       2820.55       2688.68        21.31 o                         
   1   9   1       1116.71       1101.49         9.04 o                         
   2   9   1        814.04        767.70         7.55 o                         
   3   9   1       4124.28       4389.72        49.31 o                         
   4   9   1         27.70         27.05         1.40 o                         
   5   9   1        217.28        236.76         4.64 o                         
   6   9   1        738.83        691.05        10.71 o                         
   7   9   1         25.16         29.08         2.51 o                         
   8   9   1         10.01         10.83         2.16 o                         
  -8  10   1          5.82         10.76         1.97 o                         
  -7  10   1         11.59         12.58         1.90 o                         
  -6  10   1        127.15        104.57         3.99 o                         
  -5  10   1        250.45        238.96         3.94 o                         
  -4  10   1          3.56          2.55         0.85 o                         
  -3  10   1         38.16         39.44         1.27 o                         
  -2  10   1         29.88         29.92         1.05 o                         
  -1  10   1         74.26         71.85         1.23 o                         
   0  10   1        214.87        233.17         2.28 o                         
   1  10   1        373.76        353.88         3.48 o                         
   2  10   1          3.77          1.60         0.57 o                         
   3  10   1         60.64         79.89         5.52 o                         
   4  10   1         85.18         76.23         2.04 o                         
   5  10   1        228.19        210.68         4.27 o                         
   6  10   1        320.46        313.75         5.96 o                         
   7  10   1         20.69         23.54         2.11 o                         
   8  10   1        113.64         99.03         3.76 o                         
  -8  11   1        249.99        257.82         5.89 o                         
  -7  11   1         79.83        101.26         3.48 o                         
  -6  11   1         98.93         92.90         3.00 o                         
  -5  11   1         94.76         92.30         3.16 o                         
  -4  11   1        524.86        578.62         7.55 o                         
  -3  11   1        275.21        268.66         3.93 o                         
  -2  11   1        902.05        977.58        11.57 o                         
  -1  11   1        894.75        952.10         9.94 o                         
   0  11   1         35.33         43.73         0.93 o                         
   1  11   1        151.78        143.32         1.78 o                         
   2  11   1        668.47        700.83         7.77 o                         
   3  11   1        929.79       1001.13        12.31 o                         
   4  11   1          0.06          0.81         0.92 o                         
   5  11   1         37.89         38.59         2.08 o                         
   6  11   1         28.68         21.52         1.97 o                         
   7  11   1          0.13         -0.02         1.57 o                         
   8  11   1        175.16        179.84         4.90 o                         
  -8  12   1         14.66         19.77         4.03 o                         
  -7  12   1         55.23         56.97         2.78 o                         
  -6  12   1         33.74         42.01         2.28 o                         
  -5  12   1          2.16          0.96         1.24 o                         
  -4  12   1        350.72        390.83         8.92 o                         
  -3  12   1        636.67        653.97         8.23 o                         
  -2  12   1       1307.50       1279.35        14.98 o                         
  -1  12   1        465.31        579.80         6.36 o                         
   0  12   1       2146.77       2219.38        20.54 o                         
   1  12   1        748.70        825.35         8.20 o                         
   2  12   1        927.02        914.72        11.02 o                         
   3  12   1          0.95          2.13         0.71 o                         
   4  12   1        159.71        152.09         3.37 o                         
   5  12   1         77.70         68.15         2.55 o                         
   6  12   1        154.70        150.88         4.82 o                         
   7  12   1        158.16        151.54         4.20 o                         
   8  12   1         97.20         93.71         3.66 o                         
  -8  13   1         13.39         19.07         2.30 o                         
  -7  13   1          1.73          0.58         1.57 o                         
  -6  13   1        242.19        213.29         4.72 o                         
  -5  13   1         19.82         11.76         1.53 o                         
  -4  13   1          0.52         -0.07         0.89 o                         
  -3  13   1        835.56        767.33         9.54 o                         
  -2  13   1         14.74         20.91         1.10 o                         
  -1  13   1          3.60          5.93         0.75 o                         
   0  13   1       3991.00       4104.06        41.55 o                         
   1  13   1        117.32         92.81         1.59 o                         
   2  13   1        222.72        211.78         5.30 o                         
   3  13   1          3.72          3.71         0.75 o                         
   4  13   1          0.09          1.45         1.13 o                         
   5  13   1        246.44        236.03         4.75 o                         
   6  13   1          2.98          2.84         1.53 o                         
   7  13   1         84.08         91.24         3.37 o                         
   8  13   1          6.51         13.63         2.75 o                         
  -8  14   1          8.78          8.99         2.32 o                         
  -7  14   1         12.78          8.17         1.79 o                         
  -6  14   1         52.30         55.21         2.51 o                         
  -5  14   1        205.67        204.92         4.35 o                         
  -4  14   1         26.26         25.37         1.57 o                         
  -3  14   1        371.19        370.32         5.19 o                         
  -2  14   1       1048.36       1050.61        12.57 o                         
  -1  14   1          8.43          2.73         0.73 o                         
   1  14   1        816.46        835.24        10.12 o                         
   2  14   1        182.92        190.08         3.14 o                         
   3  14   1         70.48         72.08         2.93 o                         
   4  14   1        477.29        470.46         7.49 o                         
   5  14   1          4.99          0.82         1.35 o                         
   6  14   1         36.73         28.44         2.98 o                         
   7  14   1         45.25         52.35         2.89 o                         
   8  14   1         10.73         17.30         3.99 o                         
  -8  15   1         64.43         61.80         5.51 o                         
  -7  15   1          0.97          0.30         1.61 o                         
  -6  15   1        326.82        321.41         6.25 o                         
  -5  15   1          0.18         -0.73         1.24 o                         
  -4  15   1       1062.66       1045.16        15.07 o                         
  -3  15   1        432.23        425.20         5.91 o                         
  -2  15   1         32.02         20.08         1.17 o                         
  -1  15   1         40.82         45.14         1.45 o                         
   0  15   1         38.26         42.66         1.13 o                         
   1  15   1         77.50         75.50         3.71 o                         
   2  15   1        246.43        255.40         4.46 o                         
   3  15   1        567.47        582.38         7.57 o                         
   4  15   1         17.36         25.20         1.75 o                         
   5  15   1         27.28         22.14         1.86 o                         
   6  15   1        153.22        132.89         5.16 o                         
   7  15   1         19.88         15.34         2.09 o                         
   8  15   1          8.17          3.99         3.23 o                         
  -8  16   1         14.80         17.11         4.18 o                         
  -7  16   1         53.21         50.33         3.30 o                         
  -6  16   1         44.65         49.34         2.67 o                         
  -5  16   1         47.18         48.86         2.33 o                         
  -4  16   1         51.07         55.06         2.35 o                         
  -3  16   1         36.02         39.61         1.59 o                         
  -2  16   1        721.26        668.51         8.50 o                         
  -1  16   1         47.03         39.50         1.58 o                         
   0  16   1        725.18        805.96        11.30 o                         
   1  16   1        302.60        330.34         5.34 o                         
   2  16   1        123.75        136.15         2.53 o                         
   3  16   1         21.26         22.68         1.45 o                         
   4  16   1        322.07        322.59         5.81 o                         
   5  16   1        404.85        376.79         6.72 o                         
   6  16   1         46.38         43.74         3.27 o                         
   7  16   1        201.17        192.28         5.91 o                         
  -8  17   1          9.09         15.02         3.99 o                         
  -7  17   1         24.53         26.68         2.34 o                         
  -6  17   1          4.98          5.12         1.68 o                         
  -5  17   1          4.81          2.35         1.94 o                         
  -4  17   1        623.59        624.53         9.72 o                         
  -3  17   1         59.91         59.97         1.85 o                         
  -2  17   1         62.07         54.52         2.42 o                         
  -1  17   1         16.46         26.28         1.33 o                         
   0  17   1         13.85         25.43         2.06 o                         
   1  17   1       1004.04        943.03        13.12 o                         
   2  17   1        427.27        448.33         8.04 o                         
   3  17   1         59.36         63.92         1.79 o                         
   4  17   1         30.55         33.12         2.55 o                         
   5  17   1          2.92          4.59         1.53 o                         
   6  17   1         74.83         65.33         2.89 o                         
   7  17   1          9.95          7.69         2.35 o                         
  -8  18   1         25.28         28.90         4.75 o                         
  -7  18   1          0.06          0.55         1.59 o                         
  -6  18   1         68.73         68.33         2.89 o                         
  -5  18   1         44.99         44.23         2.38 o                         
  -4  18   1          0.61          2.10         1.33 o                         
  -3  18   1         16.50         16.71         1.26 o                         
  -2  18   1        189.20        174.34         3.11 o                         
  -1  18   1         26.98         28.10         1.35 o                         
   0  18   1        672.31        650.22         7.39 o                         
   1  18   1          0.03          2.09         0.83 o                         
   2  18   1        292.31        303.38         4.49 o                         
   3  18   1         35.18         37.33         2.01 o                         
   4  18   1        513.51        500.52        17.11 o                         
   5  18   1         95.96         79.30         2.93 o                         
   6  18   1         72.32         70.10         4.28 o                         
   7  18   1          4.52          6.70         2.35 o                         
  -7  19   1          2.81          2.29         1.78 o                         
  -6  19   1         78.16         76.27         3.07 o                         
  -5  19   1        137.93        134.69         3.80 o                         
  -4  19   1        229.20        220.86         4.72 o                         
  -3  19   1         15.41         16.61         1.69 o                         
  -2  19   1        160.42        169.72         3.13 o                         
  -1  19   1        290.03        277.85         4.49 o                         
   0  19   1          0.00          5.07         0.94 o                         
   1  19   1         25.99         25.79         1.27 o                         
   2  19   1          0.42          1.00         0.86 o                         
   3  19   1        175.15        190.61         5.85 o                         
   4  19   1        175.55        175.14         4.09 o                         
   5  19   1          5.36          5.10         1.95 o                         
   6  19   1         47.68         47.55         6.37 o                         
   7  19   1          0.14          0.65         3.42 o                         
  -7  20   1        125.81        126.70         4.13 o                         
  -6  20   1          6.26          5.80         1.83 o                         
  -5  20   1         76.03         76.38         3.00 o                         
  -4  20   1        112.08        109.53         3.37 o                         
  -3  20   1         80.39         91.36         2.85 o                         
  -2  20   1        130.01        117.94         3.91 o                         
  -1  20   1         18.52         27.42         1.42 o                         
   0  20   1        146.20        141.51         2.80 o                         
   1  20   1         10.38          7.76         1.25 o                         
   2  20   1        209.42        203.29         6.65 o                         
   3  20   1         35.86         42.17         2.09 o                         
   4  20   1          0.00          0.11         1.60 o                         
   5  20   1        109.76        105.54         4.03 o                         
   6  20   1        123.49        111.31         4.50 o                         
   7  20   1         10.81         14.83         3.61 o                         
  -7  21   1         11.96         10.08         3.80 o                         
  -6  21   1         96.11         88.96         3.40 o                         
  -5  21   1        221.97        204.96         4.79 o                         
  -4  21   1        112.05        125.74         6.08 o                         
  -3  21   1        202.78        192.40         6.37 o                         
  -2  21   1         20.60         18.69         1.72 o                         
  -1  21   1        201.52        182.39         4.61 o                         
   0  21   1         83.62         85.65         2.56 o                         
   1  21   1        151.53        145.84         4.23 o                         
   2  21   1          7.14          8.94         1.68 o                         
   3  21   1          1.72          2.00         1.60 o                         
   4  21   1        155.00        153.08         4.77 o                         
   5  21   1         15.74         17.63         2.42 o                         
   6  21   1         52.49         61.00         5.04 o                         
   7  21   1         38.02         39.17         4.75 o                         
  -6  22   1         48.81         54.65         3.70 o                         
  -5  22   1         10.62         12.47         2.29 o                         
  -4  22   1        426.91        405.21         7.28 o                         
  -3  22   1          0.14          2.54         1.43 o                         
  -2  22   1          6.53          6.62         1.39 o                         
  -1  22   1        368.85        356.94        11.80 o                         
   0  22   1        203.32        207.07         4.24 o                         
   1  22   1        164.62        154.53         4.37 o                         
   2  22   1          1.25          2.38         1.62 o                         
   3  22   1         94.13         94.02         3.70 o                         
   4  22   1        192.54        192.03         9.41 o                         
   5  22   1          5.45          5.89         2.08 o                         
   6  22   1         16.79         12.52         3.90 o                         
  -6  23   1         12.03         16.23         2.62 o                         
  -5  23   1         11.34          5.70         3.23 o                         
  -4  23   1          1.56          5.83         1.61 o                         
  -3  23   1        480.37        450.21         7.75 o                         
  -2  23   1          2.62          4.12         1.39 o                         
  -1  23   1        106.80        113.24         4.73 o                         
   0  23   1          0.03          4.94         1.68 o                         
   1  23   1        352.79        347.24         7.46 o                         
   2  23   1        496.61        491.99        13.40 o                         
   3  23   1          3.77          3.38         1.68 o                         
   4  23   1        229.04        238.56        11.88 o                         
   5  23   1         12.81          9.21         2.85 o                         
   6  23   1          0.06         -1.38         2.14 o                         
  -6  24   1        201.64        219.80         6.52 o                         
  -5  24   1         14.88         12.32         2.27 o                         
  -4  24   1          8.80          2.28         2.02 o                         
  -3  24   1         53.17         62.91         3.36 o                         
  -2  24   1         51.68         37.24         3.61 o                         
  -1  24   1        724.00        715.80        13.41 o                         
   0  24   1         37.90         38.30         2.62 o                         
   1  24   1         58.86         60.48         4.75 o                         
   2  24   1          9.15         20.83         2.22 o                         
   3  24   1         37.13         37.99         2.89 o                         
   4  24   1         60.63         61.51         3.43 o                         
   5  24   1         11.52          9.89         2.35 o                         
   6  24   1         16.79         15.56         2.68 o                         
  -6  25   1        325.79        327.99         8.40 o                         
  -5  25   1          5.57          5.84         2.14 o                         
  -4  25   1         60.99         65.74         3.63 o                         
  -3  25   1         21.34         23.01         2.55 o                         
  -2  25   1         62.69         46.93         3.09 o                         
  -1  25   1         11.05         13.48         1.95 o                         
   0  25   1         64.18         63.50         3.16 o                         
   1  25   1         80.14         75.43         5.51 o                         
   2  25   1        712.26        664.77        12.64 o                         
   3  25   1        825.59        824.73        19.58 o                         
   4  25   1          4.23         -0.08         1.87 o                         
   5  25   1         57.57         65.44         8.84 o                         
   6  25   1          3.88          2.85         3.04 o                         
  -5  26   1        116.25        108.77         5.23 o                         
  -4  26   1         83.39         89.02         4.17 o                         
  -3  26   1       1285.77       1213.13        21.11 o                         
  -2  26   1         81.17         84.13         8.84 o                         
  -1  26   1        144.75        130.05         5.99 o                         
   0  26   1        112.03         98.38         3.83 o                         
   1  26   1         23.86         25.98         2.54 o                         
   2  26   1        109.45        116.84         4.66 o                         
   3  26   1        104.14        126.58         4.64 o                         
   4  26   1         40.52         35.84         3.02 o                         
   5  26   1        209.58        214.65         6.38 o                         
   6  26   1          0.68          3.61         3.23 o                         
  -5  27   1         11.13         13.40         4.75 o                         
  -4  27   1         27.92         29.62         3.02 o                         
  -3  27   1        161.07        182.24         5.64 o                         
  -2  27   1         36.91         39.92         3.02 o                         
  -1  27   1         89.81         82.38         3.70 o                         
   0  27   1         16.92         11.60         2.15 o                         
   1  27   1          4.80         11.05         2.15 o                         
   2  27   1         13.03         14.48         2.27 o                         
   3  27   1       1128.99       1129.15        19.97 o                         
   4  27   1         42.37         40.79         3.16 o                         
   5  27   1        218.19        234.91         6.72 o                         
  -5  28   1         71.67         67.35         4.28 o                         
  -4  28   1         54.19         48.50         3.50 o                         
  -3  28   1          3.33          2.97         2.57 o                         
  -2  28   1        108.14         99.19         4.17 o                         
  -1  28   1        301.94        270.09         6.85 o                         
   0  28   1         32.80         33.73         2.95 o                         
   1  28   1         99.95         90.51         6.27 o                         
   2  28   1         25.33         30.67         2.81 o                         
   3  28   1         23.49         26.79         3.80 o                         
   4  28   1         39.99         45.85         6.46 o                         
  -4  29   1        283.82        299.57         9.32 o                         
  -3  29   1         39.22         48.57         3.43 o                         
  -2  29   1          3.99          5.36         2.08 o                         
  -1  29   1          0.01          6.27         2.02 o                         
   0  29   1         51.97         52.67         3.29 o                         
   1  29   1        202.16        192.27         5.71 o                         
   2  29   1        256.42        239.49         7.51 o                         
   3  29   1        273.55        292.99        13.79 o                         
   4  29   1          0.05          0.52         2.00 o                         
  -4  30   1        385.21        369.06         9.07 o                         
  -3  30   1        167.15        166.99         5.65 o                         
  -2  30   1         18.41         15.01         2.48 o                         
  -1  30   1        228.66        243.31         6.65 o                         
   0  30   1         11.18          9.16         2.15 o                         
   1  30   1         67.70         75.65         6.94 o                         
   2  30   1         74.46         82.35         4.03 o                         
   3  30   1        209.28        233.99         6.72 o                         
   4  30   1         21.94         16.29         2.75 o                         
  -4  31   1         11.24         12.74         3.99 o                         
  -3  31   1        321.27        332.00         8.40 o                         
  -2  31   1         15.16         17.04         4.18 o                         
  -1  31   1          5.67          5.96         2.08 o                         
   0  31   1         65.19         73.74         3.83 o                         
   1  31   1          1.49          3.33         2.15 o                         
   2  31   1         21.24         18.98         2.68 o                         
   3  31   1          9.12          8.53         3.04 o                         
   4  31   1         11.10         12.17         3.80 o                         
  -3  32   1        144.15        159.22         5.71 o                         
  -2  32   1         12.54         13.24         2.48 o                         
  -1  32   1         48.63         48.24         3.49 o                         
   0  32   1        106.71        102.76         4.37 o                         
   1  32   1          6.99          8.38         2.85 o                         
   2  32   1          1.94          3.04         3.14 o                         
   3  32   1        298.47        300.42        11.22 o                         
  -2  33   1         67.67         59.11         4.03 o                         
  -1  33   1          1.45          8.14         2.35 o                         
   0  33   1        126.83        115.77         4.77 o                         
   1  33   1         34.17         45.19         3.56 o                         
   2  33   1         58.00         45.08         3.99 o                         
   3  33   1          3.92         11.79         3.61 o                         
  -2  34   1          5.13         11.41         3.61 o                         
  -1  34   1        166.03        173.03         8.37 o                         
   0  34   1          4.67          7.05         2.35 o                         
   1  34   1         28.42         29.85         4.37 o                         
   2  34   1        111.56        109.71         6.85 o                         
   0  35   1          0.92          2.09         3.23 o                         
  -8   0   2         32.01         30.27         2.81 o                         
  -6   0   2        320.50        316.48         6.92 o                         
  -4   0   2        343.81        376.29        10.08 o                         
  -2   0   2          9.54         14.58         1.14 o                         
   0   0   2       1664.23       1594.04        17.69 o                         
   2   0   2       1339.07       1300.01        14.91 o                         
   4   0   2        119.64        107.72         2.63 o                         
   6   0   2       1348.78       1331.97        23.17 o                         
   8   0   2        179.83        200.83         6.31 o                         
  -9   1   2         57.92         58.55         3.56 o                         
  -8   1   2         11.64         10.95         1.61 o                         
  -7   1   2          0.18          1.83         1.28 o                         
  -6   1   2         81.93         79.49         2.12 o                         
  -5   1   2        197.99        199.79         3.87 o                         
  -4   1   2        468.51        488.10         8.74 o                         
  -3   1   2        343.23        336.91         6.12 o                         
  -2   1   2         18.33         17.57         0.76 o                         
  -1   1   2       3373.76       3396.21        35.70 o                         
   0   1   2       3161.81       3147.17        27.03 o                         
   1   1   2       2136.87       2099.22        15.76 o                         
   2   1   2        331.81        313.44         3.57 o                         
   3   1   2          5.06          4.35         0.57 o                         
   4   1   2          4.40         -0.03         0.68 o                         
   5   1   2         35.79         40.86         1.71 o                         
   6   1   2         11.54         19.07         1.68 o                         
   7   1   2          1.31          0.82         1.37 o                         
   8   1   2         31.42         34.46         2.73 o                         
  -9   2   2         23.41         29.86         3.02 o                         
  -8   2   2          8.80          6.74         1.52 o                         
  -7   2   2       1009.80        959.01        12.35 o                         
  -6   2   2         13.83         19.99         1.59 o                         
  -5   2   2        469.11        479.70         7.46 o                         
  -4   2   2        760.27        801.29        11.18 o                         
  -3   2   2          1.83          4.81         0.75 o                         
  -2   2   2         84.14         83.61         1.31 o                         
  -1   2   2      12923.12      12354.67       118.83 o                         
   0   2   2        187.76        194.53         3.73 o                         
   1   2   2          4.06          5.62         0.37 o                         
   2   2   2         10.39          8.90         0.79 o                         
   3   2   2       1345.52       1388.78        12.27 o                         
   4   2   2        223.89        232.78         3.01 o                         
   5   2   2        448.03        412.38         5.93 o                         
   6   2   2       1027.54       1028.17        13.06 o                         
   7   2   2          0.16          1.52         1.35 o                         
   8   2   2         25.72         25.07         2.19 o                         
  -9   3   2         37.88         39.55         3.29 o                         
  -8   3   2         11.41          9.90         1.58 o                         
  -7   3   2          3.14          3.66         1.32 o                         
  -6   3   2         27.07         25.71         1.75 o                         
  -5   3   2         36.06         31.27         1.86 o                         
  -4   3   2         39.28         41.16         1.62 o                         
  -3   3   2        459.77        451.97         6.55 o                         
  -2   3   2          0.16          0.26         0.44 o                         
  -1   3   2       5582.87       5635.14        54.17 o                         
   0   3   2       6100.67       6103.34        68.00 o                         
   1   3   2         91.39         72.24         1.66 o                         
   2   3   2       2741.97       2812.90        22.31 o                         
   3   3   2        464.74        478.01         5.81 o                         
   4   3   2         89.55        100.60         2.18 o                         
   5   3   2        300.30        307.94         4.79 o                         
   6   3   2          0.63          6.76         1.54 o                         
   7   3   2         74.91         71.45         2.56 o                         
   8   3   2          4.06          2.85         1.64 o                         
  -9   4   2         27.84         24.24         2.89 o                         
  -8   4   2          0.16          0.30         1.37 o                         
  -7   4   2          8.97         12.33         1.75 o                         
  -6   4   2         13.59         12.53         1.84 o                         
  -5   4   2         15.06         13.96         1.31 o                         
  -4   4   2        943.21       1001.83        13.70 o                         
  -3   4   2        335.19        340.65         5.16 o                         
  -2   4   2          0.50          1.65         0.49 o                         
  -1   4   2          5.48          2.10         0.36 o                         
   0   4   2       2218.87       2104.17        18.80 o                         
   1   4   2       1112.62       1065.47         9.14 o                         
   2   4   2          0.69          8.42         0.54 o                         
   3   4   2        576.34        624.09         6.32 o                         
   4   4   2        634.84        630.44         8.05 o                         
   5   4   2        755.47        747.07         9.63 o                         
   6   4   2        261.13        252.33         4.49 o                         
   7   4   2         95.52         95.38         3.40 o                         
   8   4   2         41.58         51.65         2.64 o                         
  -9   5   2          9.15         11.25         2.42 o                         
  -8   5   2        123.38        108.78         3.01 o                         
  -7   5   2          0.12          4.69         1.54 o                         
  -6   5   2        188.25        175.16         3.95 o                         
  -5   5   2         71.47         67.04         2.27 o                         
  -4   5   2        327.81        386.64         7.46 o                         
  -3   5   2         36.93         29.13         1.44 o                         
  -2   5   2        107.35        108.92         1.66 o                         
  -1   5   2       4504.33       4385.58        42.17 o                         
   0   5   2       3741.76       3697.07        35.60 o                         
   1   5   2        711.06        657.87        12.22 o                         
   2   5   2       2608.15       2564.60        20.44 o                         
   3   5   2         92.92         89.72         2.40 o                         
   4   5   2         54.08         43.05         1.52 o                         
   5   5   2        105.05        104.30         2.92 o                         
   6   5   2         51.00         51.35         2.13 o                         
   7   5   2         62.52         62.79         2.52 o                         
   8   5   2         26.45         29.00         2.18 o                         
  -9   6   2          5.64          6.56         2.35 o                         
  -8   6   2          1.09          0.12         1.72 o                         
  -7   6   2        611.85        624.44        10.06 o                         
  -6   6   2          6.90          9.95         1.46 o                         
  -5   6   2         42.29         45.59         1.90 o                         
  -4   6   2         52.53         40.44         1.72 o                         
  -3   6   2        145.35        139.35         2.74 o                         
  -2   6   2        841.41        805.68         8.69 o                         
  -1   6   2       4292.07       4199.27        40.44 o                         
   0   6   2       4907.77       4888.00        47.00 o                         
   1   6   2        124.77        142.31         1.80 o                         
   2   6   2        897.22        939.96         7.82 o                         
   3   6   2         77.28         97.38         1.83 o                         
   4   6   2         13.95         10.27         1.04 o                         
   5   6   2          8.96          9.07         1.42 o                         
   6   6   2         37.20         39.74         2.27 o                         
   7   6   2          0.06          0.87         1.40 o                         
   8   6   2         38.13         36.26         2.33 o                         
  -9   7   2          0.00         -0.34         2.14 o                         
  -8   7   2         26.06         23.74         2.34 o                         
  -7   7   2        237.42        222.84         4.98 o                         
  -6   7   2        112.73         98.42         2.96 o                         
  -5   7   2        273.62        255.96         5.01 o                         
  -4   7   2        221.28        214.25         3.95 o                         
  -3   7   2        254.34        254.53         4.24 o                         
  -2   7   2          6.74          5.56         1.21 o                         
  -1   7   2        171.31        177.81         2.25 o                         
   0   7   2        114.27        121.30         3.48 o                         
   1   7   2       1088.18       1164.74         9.47 o                         
   2   7   2         45.57         64.45         1.38 o                         
   3   7   2         29.92         45.49         1.34 o                         
   4   7   2          6.08          6.63         0.97 o                         
   5   7   2          8.35          9.88         1.42 o                         
   6   7   2         62.82         59.59         2.60 o                         
   7   7   2          2.00          1.17         1.38 o                         
   8   7   2         22.46         32.88         2.27 o                         
  -9   8   2          0.59          1.48         2.22 o                         
  -8   8   2          0.30          0.20         2.19 o                         
  -7   8   2         51.16         59.58         2.84 o                         
  -6   8   2        103.26         74.39         2.63 o                         
  -5   8   2        150.39        161.18         3.55 o                         
  -4   8   2         31.66         39.08         1.75 o                         
  -3   8   2        329.76        325.21         5.19 o                         
  -2   8   2          0.40          0.69         0.61 o                         
  -1   8   2       5219.40       5604.37        53.95 o                         
   0   8   2       2462.58       2513.43        21.14 o                         
   1   8   2         72.06         87.73         1.15 o                         
   2   8   2        866.26        894.03         8.08 o                         
   3   8   2        355.73        373.81         5.10 o                         
   4   8   2         24.93         25.82         1.32 o                         
   5   8   2         25.15         30.03         1.86 o                         
   6   8   2        103.15         88.75         3.86 o                         
   7   8   2          1.83          0.04         1.61 o                         
   8   8   2          2.31          4.23         1.69 o                         
  -8   9   2          6.42          3.64         1.83 o                         
  -7   9   2        963.35        939.42        14.14 o                         
  -6   9   2         59.51         64.81         2.56 o                         
  -5   9   2        178.29        162.36         3.66 o                         
  -4   9   2          8.96          8.67         1.21 o                         
  -3   9   2        296.14        313.06         5.12 o                         
  -2   9   2        182.76        175.02         2.75 o                         
  -1   9   2        977.18       1015.74        10.29 o                         
   0   9   2       2445.45       2400.01        20.24 o                         
   1   9   2        837.39        842.11         7.03 o                         
   2   9   2        311.98        338.74         3.47 o                         
   3   9   2         26.34         17.46         1.06 o                         
   4   9   2         58.10         62.90         1.85 o                         
   5   9   2         24.92         20.70         1.68 o                         
   6   9   2        171.83        186.96         4.35 o                         
   7   9   2         25.21         22.38         2.76 o                         
   8   9   2         56.12         79.98         3.44 o                         
  -8  10   2          0.16          2.54         1.79 o                         
  -7  10   2         16.36         25.25         2.16 o                         
  -6  10   2          0.01          0.00         1.32 o                         
  -5  10   2         58.49         58.88         3.84 o                         
  -4  10   2          7.82          8.32         1.65 o                         
  -3  10   2        715.54        678.08         9.75 o                         
  -2  10   2       1240.73       1242.83        14.19 o                         
  -1  10   2        314.46        375.70         4.79 o                         
   0  10   2        366.62        356.89         4.69 o                         
   1  10   2        439.04        445.89         4.26 o                         
   2  10   2        515.68        536.23         6.89 o                         
   3  10   2        276.90        272.01         3.99 o                         
   4  10   2         34.21         35.44         1.49 o                         
   5  10   2          2.88          2.85         1.28 o                         
   6  10   2        272.30        258.92         5.29 o                         
   7  10   2          0.10         -0.90         1.60 o                         
   8  10   2          0.98          3.25         1.89 o                         
  -8  11   2         22.02         18.03         2.19 o                         
  -7  11   2        268.21        256.09         5.45 o                         
  -6  11   2         19.99         18.90         1.83 o                         
  -5  11   2        186.40        165.30         3.00 o                         
  -4  11   2        387.50        383.09         6.28 o                         
  -3  11   2          0.82          1.30         1.07 o                         
  -2  11   2          1.51          2.75         0.90 o                         
  -1  11   2        278.86        253.30         3.55 o                         
   0  11   2         17.59         23.75         2.51 o                         
   1  11   2        246.84        247.67         2.65 o                         
   2  11   2        601.54        584.12         6.90 o                         
   3  11   2         34.32         48.66         2.09 o                         
   4  11   2         83.52         81.43         2.68 o                         
   5  11   2        110.89        101.01         2.96 o                         
   6  11   2          0.77          4.94         1.61 o                         
   7  11   2         88.03         87.32         4.54 o                         
   8  11   2         97.62        109.80         4.77 o                         
  -8  12   2         49.44         49.47         3.00 o                         
  -7  12   2         18.18         22.86         2.19 o                         
  -6  12   2        409.46        393.14         6.99 o                         
  -5  12   2        147.55        132.92         2.71 o                         
  -4  12   2         39.89         36.23         1.79 o                         
  -3  12   2         18.96         23.61         1.50 o                         
  -2  12   2          2.54          5.56         1.01 o                         
  -1  12   2       1384.01       1411.32        14.41 o                         
   0  12   2       4921.87       5172.66        47.13 o                         
   1  12   2          0.27          1.05         0.54 o                         
   2  12   2          5.78          8.01         1.43 o                         
   3  12   2         20.31         17.93         1.11 o                         
   4  12   2         27.59         27.07         1.41 o                         
   5  12   2        107.39         92.89         2.92 o                         
   6  12   2        226.55        189.51         4.42 o                         
   7  12   2        177.53        174.98         5.51 o                         
   8  12   2         17.88         19.01         3.14 o                         
  -8  13   2          0.25          0.75         1.83 o                         
  -7  13   2        233.92        229.40         5.27 o                         
  -6  13   2        147.77        149.25         3.80 o                         
  -5  13   2          9.66          9.79         2.17 o                         
  -4  13   2        207.41        213.44         3.39 o                         
  -3  13   2          0.30          1.39         0.99 o                         
  -2  13   2         28.66         28.79         1.50 o                         
  -1  13   2       1523.23       1686.23        17.48 o                         
   0  13   2        266.94        237.85         3.07 o                         
   1  13   2        525.31        535.66         5.50 o                         
   2  13   2        129.82        113.45         2.70 o                         
   3  13   2        492.76        512.50         8.26 o                         
   4  13   2        190.20        185.92         3.87 o                         
   5  13   2          0.34          0.89         1.32 o                         
   6  13   2        166.32        178.69         4.31 o                         
   7  13   2        267.76        257.22         8.27 o                         
   8  13   2         37.75         42.40         5.13 o                         
  -8  14   2         43.92         43.84         3.63 o                         
  -7  14   2          2.70          3.21         1.74 o                         
  -6  14   2         56.73         58.35         2.71 o                         
  -5  14   2          0.04         -0.63         1.28 o                         
  -4  14   2        243.23        251.72         7.21 o                         
  -3  14   2        757.39        777.67        11.28 o                         
  -2  14   2         62.75         47.29         1.94 o                         
  -1  14   2        193.07        215.96         3.28 o                         
   0  14   2         23.87         18.69         1.10 o                         
   1  14   2        254.14        267.65         4.59 o                         
   2  14   2        336.84        335.06         4.73 o                         
   3  14   2         93.42         98.63         2.60 o                         
   4  14   2         23.22         25.49         1.72 o                         
   5  14   2          2.54          6.67         1.50 o                         
   6  14   2          8.36          7.05         2.08 o                         
   7  14   2         26.97         31.93         3.02 o                         
   8  14   2        131.91        141.85         7.61 o                         
  -8  15   2          0.39          2.85         3.42 o                         
  -7  15   2          2.73          2.09         1.67 o                         
  -6  15   2          0.02          0.12         1.50 o                         
  -5  15   2        327.47        316.67         5.89 o                         
  -4  15   2        999.87        982.07        14.02 o                         
  -3  15   2        200.60        190.85         3.13 o                         
  -2  15   2        283.95        261.73         3.85 o                         
  -1  15   2        335.69        365.03         5.78 o                         
   0  15   2          2.04          1.33         0.74 o                         
   1  15   2        222.73        203.17         2.84 o                         
   2  15   2        170.39        183.92         3.54 o                         
   3  15   2          3.63          6.86         1.27 o                         
   4  15   2         15.42         18.48         1.64 o                         
   5  15   2        184.52        183.64         4.24 o                         
   6  15   2        187.52        195.50         5.57 o                         
   7  15   2         10.19         15.98         3.80 o                         
   8  15   2        293.81        305.56        11.22 o                         
  -8  16   2          2.69          0.38         3.42 o                         
  -7  16   2        152.08        149.96         4.32 o                         
  -6  16   2        412.62        381.76         7.10 o                         
  -5  16   2         82.46         94.97         3.04 o                         
  -4  16   2          5.63          7.38         1.12 o                         
  -3  16   2          3.93          5.17         0.91 o                         
  -2  16   2          8.86          7.54         0.89 o                         
  -1  16   2         64.37         58.76         1.64 o                         
   0  16   2        677.38        661.86        14.52 o                         
   1  16   2        120.11        105.57         1.87 o                         
   2  16   2          0.48          0.51         0.58 o                         
   3  16   2        393.74        405.29         5.72 o                         
   4  16   2          2.96          4.15         1.44 o                         
   5  16   2        394.12        389.26         8.26 o                         
   6  16   2       1084.48        987.87        17.61 o                         
   7  16   2          0.24         -1.71         1.95 o                         
  -8  17   2         26.44         28.71         4.75 o                         
  -7  17   2         14.95         12.86         2.05 o                         
  -6  17   2        119.20        106.15         3.47 o                         
  -5  17   2          1.10          2.14         1.37 o                         
  -4  17   2         26.67         26.22         1.86 o                         
  -3  17   2        836.04        812.99        10.27 o                         
  -2  17   2        399.18        412.83         5.71 o                         
  -1  17   2          5.04          5.38         0.88 o                         
   0  17   2       1631.66       1578.49        18.53 o                         
   1  17   2        128.58        140.70         2.26 o                         
   2  17   2          0.50          1.46         0.69 o                         
   3  17   2         56.43         50.11         1.75 o                         
   4  17   2          0.44          2.76         1.61 o                         
   5  17   2         23.25         22.90         2.41 o                         
   6  17   2          8.64          9.48         5.89 o                         
   7  17   2        121.44        113.49         4.77 o                         
  -7  18   2          0.00         -0.25         1.75 o                         
  -6  18   2          6.71          8.58         1.75 o                         
  -5  18   2          7.75          8.36         1.61 o                         
  -4  18   2         15.92         10.94         1.57 o                         
  -3  18   2        192.36        185.19         4.58 o                         
  -2  18   2        174.71        170.68         3.07 o                         
  -1  18   2         58.29         64.17         1.82 o                         
   0  18   2         34.91         48.80         1.81 o                         
   1  18   2        770.05        727.70         9.25 o                         
   2  18   2        197.39        179.61         3.15 o                         
   3  18   2         54.90         58.46         2.81 o                         
   4  18   2        961.66        953.96        16.53 o                         
   5  18   2         56.82         54.31         3.29 o                         
   6  18   2         10.44         16.40         2.54 o                         
   7  18   2         56.85         49.13         4.18 o                         
  -7  19   2         40.08         33.60         2.63 o                         
  -6  19   2          9.20          8.08         1.79 o                         
  -5  19   2        149.35        137.81         3.76 o                         
  -4  19   2         45.83         41.29         2.34 o                         
  -3  19   2       1587.83       1528.39        21.02 o                         
  -2  19   2         34.44         48.21         2.00 o                         
  -1  19   2        332.61        326.67         5.82 o                         
   0  19   2         34.83         55.90         2.25 o                         
   1  19   2        244.55        240.69         4.53 o                         
   2  19   2       2331.75       2226.37        29.44 o                         
   3  19   2        160.49        168.57         7.04 o                         
   4  19   2        527.16        502.17         9.94 o                         
   5  19   2          6.03          5.03         2.76 o                         
   6  19   2          1.20          4.66         2.14 o                         
   7  19   2          0.66          1.22         2.47 o                         
  -7  20   2         11.54         19.03         2.34 o                         
  -6  20   2        157.74        165.50         4.42 o                         
  -5  20   2         75.10         85.41         3.53 o                         
  -4  20   2        246.62        240.90         5.08 o                         
  -3  20   2         25.12         28.97         2.26 o                         
  -2  20   2         46.17         38.06         2.03 o                         
  -1  20   2        851.05        885.48        12.05 o                         
   0  20   2       1261.19       1307.05        18.34 o                         
   1  20   2          4.15          4.64         1.20 o                         
   2  20   2        128.24        130.86         7.89 o                         
   3  20   2         53.72         56.17         2.95 o                         
   4  20   2         25.28         29.85         3.61 o                         
   5  20   2        329.84        319.99         7.59 o                         
   6  20   2        125.49        120.06         4.63 o                         
   7  20   2         31.93         25.86         4.18 o                         
  -7  21   2          2.90          6.31         2.48 o                         
  -6  21   2         13.41         16.21         2.39 o                         
  -5  21   2          4.89          3.10         2.08 o                         
  -4  21   2          5.04          4.44         1.65 o                         
  -3  21   2         95.09        104.38         5.38 o                         
  -2  21   2          6.47          5.09         1.38 o                         
  -1  21   2         30.43         28.06         1.81 o                         
   0  21   2        891.70        869.20        12.56 o                         
   1  21   2         26.62         31.90         1.89 o                         
   2  21   2         13.10         16.84         3.52 o                         
   3  21   2          1.60          3.63         1.78 o                         
   4  21   2        385.72        388.27        12.17 o                         
   5  21   2        180.50        175.59         5.24 o                         
   6  21   2         77.49         85.76         4.03 o                         
   7  21   2         15.67          8.56         3.42 o                         
  -7  22   2         43.55         58.94         5.89 o                         
  -6  22   2         31.24         34.48         2.88 o                         
  -5  22   2         23.79         20.01         2.54 o                         
  -4  22   2        115.28         99.01         3.26 o                         
  -3  22   2       1091.31       1011.93        14.79 o                         
  -2  22   2        418.13        422.72         7.23 o                         
  -1  22   2          0.00          0.51         1.33 o                         
   0  22   2         80.66         86.92         2.71 o                         
   1  22   2        220.60        197.92         5.16 o                         
   2  22   2         45.05         47.45         2.73 o                         
   3  22   2       1409.86       1354.37        22.65 o                         
   4  22   2         38.95         38.75         3.61 o                         
   5  22   2          0.36          0.50         1.95 o                         
   6  22   2         82.33         80.33         4.09 o                         
  -6  23   2          3.61          7.66         2.01 o                         
  -5  23   2         52.36         57.41         2.82 o                         
  -4  23   2          7.16         10.50         1.79 o                         
  -3  23   2        127.21        149.38         3.95 o                         
  -2  23   2        731.89        687.58        10.63 o                         
  -1  23   2          8.42         12.21         1.53 o                         
   0  23   2          0.35          3.74         1.32 o                         
   1  23   2        121.24        115.44         8.08 o                         
   2  23   2        551.64        504.91         9.95 o                         
   3  23   2       1349.61       1289.47        23.77 o                         
   4  23   2          7.45          5.70         1.87 o                         
   5  23   2          1.49          1.35         2.38 o                         
   6  23   2         15.93         19.21         2.87 o                         
  -6  24   2         97.18        106.40         4.71 o                         
  -5  24   2          5.71          7.56         2.27 o                         
  -4  24   2        123.43        116.97         3.65 o                         
  -3  24   2         19.55         22.96         2.05 o                         
  -2  24   2        161.41        176.12         4.20 o                         
  -1  24   2          0.64          5.19         1.45 o                         
   0  24   2        124.41        133.13         4.30 o                         
   1  24   2          5.35          7.95         1.87 o                         
   2  24   2        332.68        334.35         7.80 o                         
   3  24   2         64.02         68.64         3.49 o                         
   4  24   2        119.96        111.19         4.30 o                         
   5  24   2          2.29          1.05         2.02 o                         
   6  24   2         15.81         17.30         3.80 o                         
  -6  25   2         23.00         19.77         3.99 o                         
  -5  25   2         37.48         41.66         3.36 o                         
  -4  25   2        330.85        345.37         8.20 o                         
  -3  25   2          7.29         10.25         1.75 o                         
  -2  25   2        327.94        341.81         7.79 o                         
  -1  25   2        933.82        828.60        14.92 o                         
   0  25   2        197.87        183.36         6.85 o                         
   1  25   2        235.67        218.55         5.71 o                         
   2  25   2          1.77          5.25         1.87 o                         
   3  25   2        104.59        101.85         5.70 o                         
   4  25   2          2.81          4.71         1.92 o                         
   5  25   2          0.32          0.57         2.08 o                         
   6  25   2          6.69          7.42         3.61 o                         
  -5  26   2         38.74         47.14         5.80 o                         
  -4  26   2        459.03        451.85         9.88 o                         
  -3  26   2        234.42        237.86         6.45 o                         
  -2  26   2        193.88        175.37         5.24 o                         
  -1  26   2         61.74         69.70         3.43 o                         
   0  26   2         32.27         35.10         2.68 o                         
   1  26   2          0.46          3.22         1.73 o                         
   2  26   2        139.42        125.03         4.36 o                         
   3  26   2          2.87          2.97         1.92 o                         
   4  26   2         71.45         78.53         3.82 o                         
   5  26   2          5.74          3.04         3.14 o                         
   6  26   2          2.47          2.47         3.23 o                         
  -5  27   2        114.24        121.13         4.97 o                         
  -4  27   2         73.05         74.60         3.96 o                         
  -3  27   2        933.41        902.97        16.54 o                         
  -2  27   2         14.08         15.64         2.29 o                         
  -1  27   2        109.98        100.71         4.66 o                         
   0  27   2        116.22        116.46         4.30 o                         
   1  27   2        144.94        134.84         4.57 o                         
   2  27   2        101.73        100.38         4.03 o                         
   3  27   2          1.11          1.93         2.47 o                         
   4  27   2          4.69          3.90         2.05 o                         
   5  27   2         30.25         38.60         4.56 o                         
  -5  28   2          0.80         -2.85         2.85 o                         
  -4  28   2        129.17        130.73         9.98 o                         
  -3  28   2         10.46         10.55         2.27 o                         
  -2  28   2          3.80          5.23         2.02 o                         
  -1  28   2          1.45          6.86         2.00 o                         
   0  28   2         15.62         16.34         2.29 o                         
   1  28   2         23.12         28.18         2.68 o                         
   2  28   2        197.64        219.37         6.05 o                         
   3  28   2         92.35         86.17         5.89 o                         
   4  28   2         22.84         22.46         2.75 o                         
   5  28   2          2.31          0.38         3.04 o                         
  -4  29   2          2.08          2.89         2.14 o                         
  -3  29   2          0.13          2.45         2.08 o                         
  -2  29   2        170.73        160.60         5.30 o                         
  -1  29   2         11.56         14.31         2.35 o                         
   0  29   2         45.31         44.01         3.16 o                         
   1  29   2         10.30         11.78         2.22 o                         
   2  29   2         27.32         27.32         2.76 o                         
   3  29   2        157.35        157.36         5.44 o                         
   4  29   2         77.86         88.60         4.22 o                         
   5  29   2        127.84        143.37         7.23 o                         
  -4  30   2          1.53          6.27         3.42 o                         
  -3  30   2         90.23         85.33         4.23 o                         
  -2  30   2         54.19         62.17         3.70 o                         
  -1  30   2         35.15         28.96         2.87 o                         
   0  30   2          0.71          3.14         1.88 o                         
   1  30   2         18.17         13.59         2.35 o                         
   2  30   2         76.18         85.18         4.09 o                         
   3  30   2         23.17         28.85         2.95 o                         
   4  30   2         30.87         39.74         4.75 o                         
  -4  31   2        232.16        218.66         9.51 o                         
  -3  31   2          3.14          7.30         2.41 o                         
  -2  31   2          2.36          1.74         2.08 o                         
  -1  31   2          0.81          1.90         2.08 o                         
   0  31   2        121.51        116.91         4.64 o                         
   1  31   2         18.98         18.81         2.62 o                         
   2  31   2        182.94        228.08         6.51 o                         
   3  31   2         29.04         41.40         3.46 o                         
   4  31   2          2.96          7.04         3.23 o                         
  -3  32   2         91.69        106.67         6.85 o                         
  -2  32   2         21.67         18.44         2.81 o                         
  -1  32   2         18.80         17.02         2.60 o                         
   0  32   2        104.13        108.42         4.44 o                         
   1  32   2          0.05          1.36         2.08 o                         
   2  32   2        244.22        246.79         6.99 o                         
   3  32   2         26.25         34.23         4.37 o                         
  -3  33   2        118.85        145.08         7.61 o                         
  -2  33   2         19.13         20.92         3.99 o                         
  -1  33   2          4.75          7.08         2.35 o                         
   0  33   2         53.35         64.27         5.13 o                         
   1  33   2          2.11          4.37         2.85 o                         
   2  33   2        147.80        157.82         7.80 o                         
   3  33   2         21.43         22.82         4.18 o                         
  -2  34   2          0.47          1.33         3.04 o                         
  -1  34   2         25.97         30.42         4.37 o                         
   0  34   2         86.08        111.99         6.46 o                         
   1  34   2         99.28        121.12         6.85 o                         
   2  34   2         48.66         47.35         5.13 o                         
  -1  35   2        163.63        197.94         8.94 o                         
   0  35   2          7.95         11.98         3.42 o                         
  -9   0   3         26.27         24.15         3.80 o                         
  -7   0   3         10.06         10.59         2.28 o                         
  -5   0   3        160.53        169.99         6.27 o                         
  -3   0   3        122.54        165.80         5.13 o                         
  -1   0   3        133.41        133.86         2.55 o                         
   1   0   3       2092.11       2126.30        26.94 o                         
   3   0   3         27.81         36.29         1.54 o                         
   5   0   3       1128.27       1077.93        16.63 o                         
   7   0   3         16.95         12.30         3.52 o                         
  -9   1   3          5.13          8.15         2.22 o                         
  -8   1   3         35.14         33.26         2.00 o                         
  -7   1   3         46.56         43.64         1.95 o                         
  -6   1   3        205.73        194.20         3.43 o                         
  -5   1   3          9.00          9.99         1.15 o                         
  -4   1   3       2042.98       2056.20        32.00 o                         
  -3   1   3         30.13         32.02         1.68 o                         
  -2   1   3        673.64        683.68         8.35 o                         
  -1   1   3        599.38        577.90         6.37 o                         
   0   1   3       1180.94       1171.80        11.94 o                         
   1   1   3         36.52         35.51         1.57 o                         
   2   1   3       1053.61       1051.75         8.66 o                         
   3   1   3          4.35          4.29         0.54 o                         
   4   1   3         91.75         92.92         1.78 o                         
   5   1   3        666.56        646.43         7.11 o                         
   6   1   3         23.35         28.58         1.80 o                         
   7   1   3          6.92          6.32         1.62 o                         
   8   1   3         98.02         86.40         3.06 o                         
  -9   2   3         58.98         55.34         3.43 o                         
  -8   2   3         57.89         52.99         2.33 o                         
  -7   2   3        308.63        294.42         4.87 o                         
  -6   2   3         96.08         84.42         2.62 o                         
  -5   2   3         55.29         50.62         2.50 o                         
  -4   2   3        611.42        581.26         8.38 o                         
  -3   2   3        181.23        166.47         2.84 o                         
  -2   2   3       1015.78       1030.34        11.77 o                         
  -1   2   3        524.23        524.98         6.02 o                         
   0   2   3          0.27          3.72         0.40 o                         
   1   2   3        719.98        739.51         5.75 o                         
   2   2   3         49.33         69.60         1.12 o                         
   3   2   3         29.93         42.37         1.05 o                         
   4   2   3         17.83         20.03         1.04 o                         
   5   2   3         29.61         29.33         1.40 o                         
   6   2   3         52.77         52.62         2.20 o                         
   7   2   3          0.01          0.36         1.37 o                         
   8   2   3         20.96         17.91         2.32 o                         
  -9   3   3         33.54         30.13         2.95 o                         
  -8   3   3         24.57         24.31         1.85 o                         
  -7   3   3         26.57         26.90         2.01 o                         
  -6   3   3         11.04          8.68         1.37 o                         
  -5   3   3        874.48        909.05        13.17 o                         
  -4   3   3        771.88        796.41        11.72 o                         
  -3   3   3        593.58        619.87         8.59 o                         
  -2   3   3        208.61        252.32         2.96 o                         
  -1   3   3        167.72        187.75         3.05 o                         
   0   3   3       3736.77       3861.26        35.68 o                         
   1   3   3          1.34          0.95         0.29 o                         
   2   3   3        408.70        404.66         3.45 o                         
   3   3   3         44.73         36.26         1.07 o                         
   4   3   3        399.75        410.74         4.73 o                         
   5   3   3        379.41        387.44         5.17 o                         
   6   3   3        404.72        387.80         6.02 o                         
   7   3   3        203.51        211.66         4.29 o                         
   8   3   3         21.02         19.71         2.34 o                         
  -9   4   3          6.40          5.02         2.22 o                         
  -8   4   3         49.43         49.86         3.43 o                         
  -7   4   3          0.01         -0.44         1.34 o                         
  -6   4   3         56.91         63.49         2.37 o                         
  -5   4   3         15.45         11.88         1.31 o                         
  -4   4   3         91.91         89.68         2.26 o                         
  -3   4   3        242.21        265.41         4.21 o                         
  -2   4   3         24.14         29.93         0.92 o                         
  -1   4   3       2174.56       2233.03        21.67 o                         
   0   4   3        469.63        506.73         5.13 o                         
   1   4   3         29.65         40.30         1.10 o                         
   2   4   3         18.79         10.50         0.74 o                         
   3   4   3        398.64        407.70         4.13 o                         
   4   4   3         53.41         58.23         1.54 o                         
   5   4   3        978.59       1000.39        11.29 o                         
   6   4   3        183.49        162.93         3.48 o                         
   7   4   3        210.07        203.37         4.24 o                         
   8   4   3          0.33          2.03         2.30 o                         
  -8   5   3         98.62         96.41         2.88 o                         
  -7   5   3         93.91         85.00         3.03 o                         
  -6   5   3        126.50        121.75         3.22 o                         
  -5   5   3         45.84         43.48         1.89 o                         
  -4   5   3          1.56          0.32         0.88 o                         
  -3   5   3        150.57        152.87         2.85 o                         
  -2   5   3         10.90         10.72         0.66 o                         
  -1   5   3          0.05          3.01         0.49 o                         
   0   5   3        162.92        191.63         2.62 o                         
   1   5   3        748.41        729.34         6.02 o                         
   2   5   3        341.25        351.21         3.79 o                         
   3   5   3         88.04        113.83         3.67 o                         
   4   5   3          4.42          5.66         0.91 o                         
   5   5   3        719.20        713.63         8.42 o                         
   6   5   3          1.20          1.37         1.23 o                         
   7   5   3          0.57          2.05         1.42 o                         
   8   5   3         87.61        114.54         3.90 o                         
  -8   6   3          1.02          1.33         1.64 o                         
  -7   6   3         15.04         19.56         1.97 o                         
  -6   6   3          1.11          1.27         1.32 o                         
  -5   6   3         42.28         38.52         1.83 o                         
  -4   6   3          7.08          7.55         1.02 o                         
  -3   6   3         82.50         82.80         2.08 o                         
  -2   6   3         68.03         71.20         1.39 o                         
  -1   6   3       4124.67       4200.42        40.46 o                         
   0   6   3        268.56        264.83         2.49 o                         
   1   6   3          6.59          7.65         0.55 o                         
   2   6   3       1731.09       1915.74        15.41 o                         
   3   6   3       1367.70       1392.69        13.31 o                         
   4   6   3        482.69        519.49         6.28 o                         
   5   6   3        405.58        405.86         5.37 o                         
   6   6   3        166.72        160.96         3.47 o                         
   7   6   3          5.80          6.31         1.59 o                         
   8   6   3         29.17         31.52         2.67 o                         
  -8   7   3        127.56        116.76         4.52 o                         
  -7   7   3        443.17        399.99         7.25 o                         
  -6   7   3        328.50        306.67         5.71 o                         
  -5   7   3          0.02          1.33         1.10 o                         
  -4   7   3         74.76         63.42         2.01 o                         
  -3   7   3         17.30         18.62         1.17 o                         
  -2   7   3        748.84        797.76         9.82 o                         
  -1   7   3       7443.13       7612.54        73.14 o                         
   0   7   3        602.42        649.45         5.69 o                         
   1   7   3          1.41          5.57         0.57 o                         
   2   7   3       1262.08       1323.47        14.69 o                         
   3   7   3         23.67         15.22         1.28 o                         
   4   7   3          1.46          2.12         0.87 o                         
   5   7   3         93.42        120.87         3.57 o                         
   6   7   3         94.75        101.04         2.77 o                         
   7   7   3         34.09         35.13         2.44 o                         
   8   7   3        104.44        110.14         4.31 o                         
  -8   8   3         45.47         44.96         2.81 o                         
  -7   8   3         56.45         63.23         2.81 o                         
  -6   8   3         46.43         40.42         2.22 o                         
  -5   8   3          2.16          2.11         1.13 o                         
  -4   8   3         21.90         21.46         1.39 o                         
  -3   8   3          9.43          9.75         1.31 o                         
  -2   8   3         27.51         28.34         1.16 o                         
  -1   8   3        128.04        129.96         1.88 o                         
   0   8   3       1161.31       1265.39        10.82 o                         
   1   8   3       3157.08       3439.84        28.85 o                         
   2   8   3         68.25         82.89         1.63 o                         
   3   8   3          8.72         13.49         0.91 o                         
   4   8   3         42.59         43.10         1.51 o                         
   5   8   3        111.54        109.69         3.31 o                         
   6   8   3         16.48         17.81         1.89 o                         
   7   8   3         70.09         65.39         3.00 o                         
   8   8   3          7.67         11.09         2.16 o                         
  -8   9   3          0.23         -0.80         1.67 o                         
  -7   9   3        120.70        111.64         3.58 o                         
  -6   9   3          0.32          1.32         2.02 o                         
  -5   9   3          7.79          5.69         1.24 o                         
  -4   9   3         34.05         30.40         1.97 o                         
  -3   9   3        263.82        277.89         4.68 o                         
  -2   9   3        180.62        191.45         3.71 o                         
  -1   9   3       1179.32       1057.13        12.02 o                         
   0   9   3       1496.83       1602.03        13.66 o                         
   1   9   3        382.30        421.85         4.64 o                         
   2   9   3         99.81        100.02         1.63 o                         
   3   9   3        149.31        147.62         2.61 o                         
   4   9   3          0.88          1.80         0.97 o                         
   5   9   3         11.07         14.20         1.96 o                         
   6   9   3        371.75        332.23         6.24 o                         
   7   9   3         19.97         30.51         2.43 o                         
   8   9   3         14.00         14.65         2.30 o                         
  -8  10   3         12.23         11.29         2.17 o                         
  -7  10   3        386.52        419.44        11.07 o                         
  -6  10   3        154.03        150.35         3.77 o                         
  -5  10   3         86.32         72.42         2.45 o                         
  -4  10   3          0.07          0.92         1.20 o                         
  -3  10   3          0.48          1.19         0.95 o                         
  -2  10   3         86.47         82.97         1.80 o                         
  -1  10   3         10.82          2.85         0.66 o                         
   0  10   3       1204.36       1186.75        11.15 o                         
   1  10   3       1070.22       1215.62        11.53 o                         
   2  10   3        132.51        140.70         1.83 o                         
   3  10   3        570.57        627.49         7.26 o                         
   4  10   3          6.00          7.21         1.10 o                         
   5  10   3        347.13        313.49         8.41 o                         
   6  10   3        310.89        318.36         8.46 o                         
   7  10   3          0.67          1.83         1.72 o                         
   8  10   3         81.07         84.16         3.58 o                         
  -8  11   3         10.68         11.92         2.52 o                         
  -7  11   3       1314.92       1267.82        18.34 o                         
  -6  11   3         24.98         28.99         2.31 o                         
  -5  11   3        218.02        216.00         4.46 o                         
  -4  11   3        680.59        669.91         9.86 o                         
  -3  11   3          1.77          3.03         1.02 o                         
  -2  11   3        893.59        957.95        13.09 o                         
  -1  11   3       1988.07       2171.57        24.05 o                         
   0  11   3          7.39          9.49         0.65 o                         
   1  11   3         10.99          6.70         0.76 o                         
   2  11   3         94.08         95.12         1.67 o                         
   3  11   3         42.85         41.97         1.44 o                         
   4  11   3         15.63         18.68         1.33 o                         
   5  11   3        160.93        161.79         4.04 o                         
   6  11   3          0.80          0.29         1.88 o                         
   7  11   3          5.96          8.99         2.29 o                         
   8  11   3        113.49        142.68         5.51 o                         
  -8  12   3         32.98         35.70         2.71 o                         
  -7  12   3          2.95         13.79         2.00 o                         
  -6  12   3         84.72         84.40         2.96 o                         
  -5  12   3         27.13         23.01         1.78 o                         
  -4  12   3        390.64        380.04         6.32 o                         
  -3  12   3         14.22          9.84         1.47 o                         
  -2  12   3        109.32        104.69         2.52 o                         
  -1  12   3       1014.23       1170.87        13.40 o                         
   0  12   3         36.13         26.04         1.32 o                         
   1  12   3         93.40         81.88         1.79 o                         
   2  12   3          2.00          4.83         0.60 o                         
   3  12   3         95.36         80.77         2.93 o                         
   4  12   3        454.96        441.74         6.21 o                         
   5  12   3          4.38          1.17         1.54 o                         
   6  12   3         49.31         45.15         3.33 o                         
   7  12   3        296.22        290.24         7.32 o                         
   8  12   3         74.20         71.75         4.22 o                         
  -8  13   3         11.39          5.42         2.42 o                         
  -7  13   3         68.46         74.02         3.11 o                         
  -6  13   3        600.82        570.13         9.32 o                         
  -5  13   3         41.33         46.32         2.31 o                         
  -4  13   3         68.15         69.93         2.45 o                         
  -3  13   3        277.81        287.07         5.04 o                         
  -2  13   3         34.42         27.43         1.51 o                         
  -1  13   3         51.18         53.98         1.56 o                         
   0  13   3         39.92         33.31         0.97 o                         
   1  13   3         99.78         93.95         1.59 o                         
   2  13   3         24.50         20.79         1.05 o                         
   3  13   3         20.40         14.22         1.54 o                         
   4  13   3          9.94          6.73         1.18 o                         
   5  13   3         14.59         12.31         2.00 o                         
   6  13   3        210.28        223.24         5.97 o                         
   7  13   3         22.40         20.66         2.68 o                         
  -8  14   3         21.01         27.19         4.37 o                         
  -7  14   3          7.14         10.52         1.94 o                         
  -6  14   3         96.82         98.14         4.47 o                         
  -5  14   3       1432.90       1385.10        19.27 o                         
  -4  14   3         30.27         28.07         2.22 o                         
  -3  14   3       1878.55       1848.81        24.69 o                         
  -2  14   3        138.23        141.84         3.07 o                         
  -1  14   3         52.52         46.58         1.62 o                         
   0  14   3        182.75        149.79         2.07 o                         
   1  14   3          2.18          2.92         0.63 o                         
   2  14   3        251.33        277.90         4.94 o                         
   3  14   3         29.10         25.42         1.87 o                         
   4  14   3         59.01         71.54         3.01 o                         
   5  14   3         40.00         34.25         2.54 o                         
   6  14   3        165.01        141.76         8.18 o                         
   7  14   3        216.40        199.72         6.05 o                         
  -8  15   3        265.39        266.96        10.84 o                         
  -7  15   3         27.56         25.13         2.50 o                         
  -6  15   3          5.87          9.26         1.72 o                         
  -5  15   3         51.08         54.13         2.52 o                         
  -4  15   3         46.61         42.68         2.20 o                         
  -3  15   3         94.76         96.84         4.60 o                         
  -2  15   3          1.76          2.73         1.03 o                         
  -1  15   3        121.37        100.13         1.71 o                         
   0  15   3        226.19        240.44         3.74 o                         
   1  15   3        210.13        189.51         2.82 o                         
   2  15   3        435.84        434.59         5.85 o                         
   3  15   3        481.28        494.16         7.66 o                         
   4  15   3        538.05        511.19         9.74 o                         
   5  15   3        534.16        503.41         9.94 o                         
   6  15   3        252.44        258.80         6.65 o                         
   7  15   3         58.25         59.47         3.76 o                         
  -8  16   3         50.42         57.99         5.51 o                         
  -7  16   3         70.57         60.31         3.00 o                         
  -6  16   3        116.22        124.02         3.66 o                         
  -5  16   3          0.04          0.55         1.42 o                         
  -4  16   3        140.52        133.48         3.47 o                         
  -3  16   3        499.82        522.77         8.25 o                         
  -2  16   3        759.39        790.98        11.42 o                         
  -1  16   3        153.36        135.45         2.19 o                         
   0  16   3          0.74          3.15         0.77 o                         
   1  16   3         12.66         18.70         1.69 o                         
   2  16   3         65.62         66.65         4.12 o                         
   3  16   3          3.86          8.86         3.61 o                         
   4  16   3        177.79        188.20         7.61 o                         
   5  16   3        329.20        310.92         7.18 o                         
   6  16   3         62.55         66.62         3.71 o                         
   7  16   3         18.94         16.10         2.65 o                         
  -7  17   3         37.20         36.67         2.60 o                         
  -6  17   3          0.74          0.29         1.57 o                         
  -5  17   3         15.81         16.70         1.82 o                         
  -4  17   3        149.35        146.95         3.73 o                         
  -3  17   3        401.80        403.81         6.78 o                         
  -2  17   3         58.53         53.34         1.51 o                         
  -1  17   3         96.14         97.14         1.83 o                         
   0  17   3        460.31        479.04         6.66 o                         
   1  17   3        129.40        129.24         2.62 o                         
   2  17   3        549.10        534.45         8.24 o                         
   3  17   3       1123.35       1059.84        18.65 o                         
   4  17   3        119.00        114.55         3.87 o                         
   5  17   3         31.10         33.38         2.68 o                         
   6  17   3        186.08        186.16         9.03 o                         
   7  17   3        141.15        177.60         6.85 o                         
  -7  18   3         34.95         40.02         2.74 o                         
  -6  18   3         53.04         57.34         2.82 o                         
  -5  18   3          9.40          9.83         2.09 o                         
  -4  18   3       2332.85       2341.73        31.30 o                         
  -3  18   3        164.68        158.26         3.75 o                         
  -2  18   3         35.75         36.04         2.25 o                         
  -1  18   3          6.87         12.93         1.08 o                         
   0  18   3        581.78        578.77         7.63 o                         
   1  18   3        664.40        631.32        12.54 o                         
   2  18   3        248.93        243.72        10.18 o                         
   3  18   3        654.85        629.30        11.55 o                         
   4  18   3         14.66         13.48         2.00 o                         
   5  18   3        161.55        183.87         5.30 o                         
   6  18   3         26.38         18.59         2.68 o                         
   7  18   3         29.18         36.51         4.56 o                         
  -7  19   3          3.81          7.12         2.41 o                         
  -6  19   3         23.14         24.67         2.22 o                         
  -5  19   3         16.62         21.55         2.01 o                         
  -4  19   3         30.64         32.56         2.20 o                         
  -3  19   3         18.56         15.26         1.19 o                         
  -2  19   3        437.41        454.38         7.46 o                         
  -1  19   3          7.29         10.17         1.23 o                         
   0  19   3         14.90         18.98         1.56 o                         
   1  19   3          1.23          5.45         1.20 o                         
   2  19   3       1270.88       1186.80        16.52 o                         
   3  19   3        571.53        553.89        10.48 o                         
   4  19   3        365.84        366.64         7.92 o                         
   5  19   3        180.54        186.83         5.36 o                         
   6  19   3         86.69         77.73         3.82 o                         
   7  19   3          2.17          0.95         3.04 o                         
  -7  20   3          0.45          0.65         2.35 o                         
  -6  20   3         41.34         43.03         2.67 o                         
  -5  20   3          8.87          5.44         1.67 o                         
  -4  20   3        284.21        285.72         7.63 o                         
  -3  20   3         58.44         65.32         2.67 o                         
  -2  20   3          0.26          0.97         1.20 o                         
  -1  20   3         96.66         91.91         2.76 o                         
   0  20   3         83.78         83.40         2.62 o                         
   1  20   3         78.78         81.19         2.59 o                         
   2  20   3         19.14         27.85         5.98 o                         
   3  20   3        447.94        449.56         9.00 o                         
   4  20   3        522.51        498.31         9.86 o                         
   5  20   3          3.78          4.24         2.08 o                         
   6  20   3        174.40        164.59         5.36 o                         
  -7  21   3          6.38          3.83         2.48 o                         
  -6  21   3          9.17          8.28         1.90 o                         
  -5  21   3          0.10          0.38         1.53 o                         
  -4  21   3         32.11         36.89         2.30 o                         
  -3  21   3        351.10        329.92         6.13 o                         
  -2  21   3         19.93         27.95         1.96 o                         
  -1  21   3        192.72        183.80         4.50 o                         
   0  21   3         90.51         84.65         2.73 o                         
   1  21   3        140.02        134.76         3.39 o                         
   2  21   3        214.21        222.01         5.49 o                         
   3  21   3        286.01        291.81         6.65 o                         
   4  21   3        107.26        105.25         3.89 o                         
   5  21   3         79.99         89.85         4.03 o                         
   6  21   3          3.02          5.56         2.76 o                         
  -7  22   3          0.56         -3.23         3.42 o                         
  -6  22   3        175.73        183.81         4.83 o                         
  -5  22   3          2.58          2.91         2.38 o                         
  -4  22   3         11.74         14.52         2.30 o                         
  -3  22   3         55.59         63.05         2.59 o                         
  -2  22   3         99.91         93.70         2.98 o                         
  -1  22   3         57.68         55.68         2.82 o                         
   0  22   3         40.09         33.06         1.98 o                         
   1  22   3        357.03        343.14         6.07 o                         
   2  22   3       1720.38       1703.55        27.62 o                         
   3  22   3          6.94          6.17         1.87 o                         
   4  22   3        104.85         91.94         3.74 o                         
   5  22   3         45.20         44.49         3.22 o                         
   6  22   3        141.68        144.28         5.14 o                         
  -6  23   3          3.45          4.81         1.90 o                         
  -5  23   3          5.11          8.63         1.86 o                         
  -4  23   3        137.31        139.97         3.94 o                         
  -3  23   3        127.93        143.24         3.84 o                         
  -2  23   3         51.32         47.94         2.37 o                         
  -1  23   3        490.34        466.69         9.79 o                         
   0  23   3         16.02         17.18         1.70 o                         
   1  23   3        163.14        157.22         4.63 o                         
   2  23   3         26.97         26.43         3.04 o                         
   3  23   3          1.29          7.33         1.87 o                         
   4  23   3          6.19          8.25         2.14 o                         
   5  23   3         27.12         23.05         4.09 o                         
   6  23   3         34.76         33.46         4.37 o                         
  -6  24   3         70.79         85.98         4.43 o                         
  -5  24   3          8.78         10.94         1.98 o                         
  -4  24   3         14.81         17.46         2.01 o                         
  -3  24   3        394.40        375.24         6.98 o                         
  -2  24   3        263.02        258.66         6.03 o                         
  -1  24   3         96.30        102.67         3.17 o                         
   0  24   3        358.63        369.36         8.46 o                         
   1  24   3         18.11         22.30         2.33 o                         
   2  24   3          1.01          2.57         2.19 o                         
   3  24   3         18.12         23.91         2.46 o                         
   4  24   3         44.95         45.25         4.18 o                         
   5  24   3          1.96          1.44         2.08 o                         
   6  24   3          0.62          4.75         3.23 o                         
  -6  25   3          5.61          8.37         3.42 o                         
  -5  25   3         47.01         44.22         2.77 o                         
  -4  25   3          0.77          1.52         1.59 o                         
  -3  25   3         37.00         42.90         2.93 o                         
  -2  25   3         24.39         19.94         1.96 o                         
  -1  25   3         35.87         33.72         2.68 o                         
   0  25   3        284.09        266.52         6.38 o                         
   1  25   3         47.86         52.46         3.01 o                         
   2  25   3         60.97         59.18         3.19 o                         
   3  25   3        242.86        248.76         8.37 o                         
   4  25   3          3.22          7.23         3.23 o                         
   5  25   3          8.11         10.49         2.46 o                         
  -5  26   3         88.49         87.18         4.37 o                         
  -4  26   3        100.76        108.25         4.43 o                         
  -3  26   3          1.96          2.66         1.90 o                         
  -2  26   3        157.31        161.05         9.89 o                         
  -1  26   3          3.81          5.11         1.81 o                         
   0  26   3        435.32        413.65        12.45 o                         
   1  26   3         14.96         16.33         2.76 o                         
   2  26   3         38.65         40.17         3.01 o                         
   3  26   3        102.42        104.71         4.75 o                         
   4  26   3         11.19         16.16         3.80 o                         
   5  26   3         26.80         40.12         4.37 o                         
  -5  27   3        207.27        218.09         9.13 o                         
  -4  27   3         55.44         55.67         3.62 o                         
  -3  27   3          5.90          8.57         2.15 o                         
  -2  27   3         65.42         73.19         3.55 o                         
  -1  27   3        186.13        175.12         5.32 o                         
   0  27   3          6.42          9.77         4.94 o                         
   1  27   3         21.07         20.77         2.35 o                         
   2  27   3         24.76         32.96         2.81 o                         
   3  27   3         32.33         39.20         3.08 o                         
   4  27   3         19.97         19.01         4.18 o                         
   5  27   3          0.00         -1.71         2.85 o                         
  -5  28   3          1.67          5.13         3.61 o                         
  -4  28   3          5.67          8.27         2.35 o                         
  -3  28   3         21.59         21.00         2.75 o                         
  -2  28   3          7.17         11.61         3.04 o                         
  -1  28   3         92.71         87.58         3.87 o                         
   0  28   3          0.80          0.56         1.73 o                         
   1  28   3          0.47          0.38         1.69 o                         
   2  28   3         50.00         57.99         4.56 o                         
   3  28   3        168.87        160.73         9.32 o                         
   4  28   3         24.71         30.04         4.37 o                         
  -4  29   3          0.68          4.94         3.23 o                         
  -3  29   3         95.92         96.29         4.85 o                         
  -2  29   3         11.45         11.06         2.27 o                         
  -1  29   3         58.74         54.78         3.41 o                         
   0  29   3          1.21          4.39         1.95 o                         
   1  29   3          0.69         -0.85         1.78 o                         
   2  29   3        116.49        113.88         4.49 o                         
   3  29   3         80.32         80.35         4.10 o                         
   4  29   3          6.77          2.28         2.85 o                         
  -4  30   3         65.45         76.63         5.70 o                         
  -3  30   3          5.80          8.65         2.42 o                         
  -2  30   3         43.93         41.78         3.28 o                         
  -1  30   3          9.60         15.03         2.41 o                         
   0  30   3          0.02          1.33         1.92 o                         
   1  30   3         10.17         10.11         3.80 o                         
   2  30   3          4.45          8.33         2.19 o                         
   3  30   3        128.35        134.09         5.03 o                         
   4  30   3         13.88         16.35         3.61 o                         
  -4  31   3          5.44         14.07         3.80 o                         
  -3  31   3          3.39          3.23         3.23 o                         
  -2  31   3         34.52         30.59         3.08 o                         
  -1  31   3         32.33         27.46         2.89 o                         
   0  31   3          6.59          3.89         2.08 o                         
   1  31   3        113.43        111.86         4.57 o                         
   2  31   3         25.89         30.56         3.08 o                         
   3  31   3         50.23         64.84         5.32 o                         
  -3  32   3         27.23         28.90         4.18 o                         
  -2  32   3         21.65         33.46         4.37 o                         
  -1  32   3         23.89         16.27         2.60 o                         
   0  32   3          2.78          3.02         2.00 o                         
   1  32   3         35.67         33.42         3.16 o                         
   2  32   3         39.59         38.03         4.56 o                         
  -2  33   3          6.68          9.51         3.42 o                         
  -1  33   3          4.88          6.46         3.23 o                         
   0  33   3         23.06         30.80         4.18 o                         
   1  33   3         36.49         35.56         4.37 o                         
   2  33   3          0.71          1.14         3.04 o                         
  -1  34   3         75.56         77.96         5.89 o                         
   0  34   3         61.70         66.74         5.32 o                         
   1  34   3          0.95          1.90         3.04 o                         
  -8   0   4         10.61         13.10         2.27 o                         
  -6   0   4         24.86         24.81         2.00 o                         
  -4   0   4         36.90         38.03         3.04 o                         
  -2   0   4        334.24        370.84         6.39 o                         
   0   0   4          4.18          0.21         0.86 o                         
   2   0   4       4797.87       4882.76        56.81 o                         
   4   0   4          7.10         11.16         1.34 o                         
   6   0   4        261.05        238.84         6.22 o                         
   8   0   4         33.41         38.60         4.94 o                         
  -8   1   4        216.54        213.63         4.27 o                         
  -7   1   4         42.74         43.36         3.18 o                         
  -6   1   4          7.01          7.46         1.10 o                         
  -5   1   4        116.29        140.30         3.04 o                         
  -4   1   4         40.09         40.94         1.40 o                         
  -3   1   4        372.23        391.33         6.99 o                         
  -2   1   4        151.17        151.35         2.77 o                         
  -1   1   4       1004.50       1021.22         9.28 o                         
   0   1   4        265.64        272.80         3.09 o                         
   1   1   4        893.15        928.43         7.15 o                         
   2   1   4        393.73        371.11         8.41 o                         
   3   1   4         28.50         27.51         0.96 o                         
   4   1   4        156.72        152.58         2.42 o                         
   5   1   4          3.22          2.44         0.96 o                         
   6   1   4        380.79        384.26         5.99 o                         
   7   1   4        152.82        137.83         4.77 o                         
   8   1   4         35.38         35.66         3.29 o                         
  -8   2   4         84.44         83.89         2.69 o                         
  -7   2   4         27.13         24.89         1.61 o                         
  -6   2   4         28.10         30.37         1.85 o                         
  -5   2   4        142.58        131.40         2.98 o                         
  -4   2   4          3.74          5.73         0.92 o                         
  -3   2   4         35.79         49.22         1.36 o                         
  -2   2   4        129.87        135.72         1.83 o                         
  -1   2   4          4.30          1.52         0.49 o                         
   0   2   4          1.43          2.89         0.44 o                         
   1   2   4         66.59         89.92         1.39 o                         
   2   2   4        988.38       1035.56         9.08 o                         
   3   2   4          1.38          0.88         0.55 o                         
   4   2   4         23.31         23.12         1.15 o                         
   5   2   4          0.62         -0.16         1.18 o                         
   6   2   4         38.35         41.44         2.40 o                         
   7   2   4          0.68          1.65         1.95 o                         
   8   2   4          0.24          0.66         2.35 o                         
  -8   3   4          0.55          1.84         1.29 o                         
  -7   3   4          0.72          1.40         1.14 o                         
  -6   3   4          1.08          3.50         1.26 o                         
  -5   3   4          8.71          8.65         1.50 o                         
  -4   3   4        701.14        685.28         9.73 o                         
  -3   3   4         54.02         60.38         1.59 o                         
  -2   3   4        238.48        245.06         3.27 o                         
  -1   3   4        379.00        421.82         4.38 o                         
   0   3   4        113.84         97.94         1.45 o                         
   1   3   4        168.62        186.65         2.48 o                         
   2   3   4         38.47         25.61         0.84 o                         
   3   3   4         48.08         46.65         1.27 o                         
   4   3   4        133.17        126.46         2.17 o                         
   5   3   4        217.63        219.99         3.26 o                         
   6   3   4          5.17          7.15         1.64 o                         
   7   3   4         42.39         44.03         3.09 o                         
   8   3   4        334.03        361.61         8.74 o                         
  -8   4   4          2.48          0.51         1.64 o                         
  -7   4   4         47.79         48.51         3.59 o                         
  -6   4   4         33.56         32.80         1.92 o                         
  -5   4   4         70.53         62.55         2.15 o                         
  -4   4   4        575.87        595.11         8.67 o                         
  -3   4   4          2.02          3.99         0.75 o                         
  -2   4   4        615.48        616.66         9.79 o                         
  -1   4   4         40.83         38.67         0.83 o                         
   0   4   4        591.24        586.67         5.76 o                         
   1   4   4        179.88        202.87         4.53 o                         
   2   4   4        702.71        687.39         5.59 o                         
   3   4   4        279.58        275.83         3.80 o                         
   4   4   4          0.01          0.24         0.80 o                         
   5   4   4        143.50        140.45         3.59 o                         
   6   4   4        379.91        366.69         8.00 o                         
   7   4   4          8.23          4.53         2.08 o                         
   8   4   4         94.01        127.76         5.04 o                         
  -8   5   4         27.21         23.70         1.84 o                         
  -7   5   4        113.95        118.43         3.46 o                         
  -6   5   4         86.62         86.70         2.70 o                         
  -5   5   4        222.58        198.08         3.95 o                         
  -4   5   4         77.29         76.66         2.11 o                         
  -3   5   4        187.96        179.99         3.26 o                         
  -2   5   4        313.10        312.53         3.79 o                         
  -1   5   4        129.22        143.42         2.20 o                         
   0   5   4          3.22          4.53         0.47 o                         
   1   5   4        367.71        393.66         4.21 o                         
   2   5   4        158.56        170.16         1.98 o                         
   3   5   4         63.37         67.62         1.37 o                         
   4   5   4          2.36          1.17         0.82 o                         
   5   5   4        619.47        606.36         6.82 o                         
   6   5   4         20.01         21.95         1.95 o                         
   7   5   4          8.71          6.28         3.42 o                         
   8   5   4         27.84         50.46         3.63 o                         
  -8   6   4         17.00         20.12         2.15 o                         
  -7   6   4        304.89        294.82         5.82 o                         
  -6   6   4         94.61         83.75         2.74 o                         
  -5   6   4          0.03         -0.32         1.10 o                         
  -4   6   4          6.10          4.61         1.65 o                         
  -3   6   4        208.93        210.08         3.62 o                         
  -2   6   4        140.92        147.09         2.32 o                         
  -1   6   4         33.89         53.54         1.03 o                         
   0   6   4         69.83         78.11         1.23 o                         
   1   6   4       1967.15       2048.89        19.41 o                         
   2   6   4          4.08          6.69         0.50 o                         
   3   6   4        551.89        603.84         7.62 o                         
   4   6   4         29.72         26.58         1.94 o                         
   5   6   4        193.87        191.84         3.31 o                         
   6   6   4          0.06         -1.39         1.39 o                         
   7   6   4          2.19          0.97         1.63 o                         
   8   6   4          8.01         12.55         5.32 o                         
  -8   7   4          0.00          0.05         1.64 o                         
  -7   7   4          7.84          7.10         1.68 o                         
  -6   7   4          9.01          6.90         1.81 o                         
  -5   7   4         35.95         36.23         1.90 o                         
  -4   7   4        108.84        100.18         2.52 o                         
  -3   7   4        719.76        673.28         9.49 o                         
  -2   7   4       1713.54       1774.08        19.75 o                         
  -1   7   4       1476.93       1641.97        14.97 o                         
   0   7   4        502.21        554.12         6.07 o                         
   1   7   4         92.20         95.54         1.94 o                         
   2   7   4        393.87        410.24         5.82 o                         
   3   7   4        227.03        240.41         3.00 o                         
   4   7   4        875.15        938.98         9.68 o                         
   5   7   4          0.87          6.46         1.33 o                         
   6   7   4          0.44          1.29         1.51 o                         
   7   7   4          6.84         12.39         1.97 o                         
   8   7   4         11.73         14.63         2.75 o                         
  -8   8   4          7.44          5.56         1.90 o                         
  -7   8   4         78.60         82.27         3.03 o                         
  -6   8   4         34.60         30.51         2.00 o                         
  -5   8   4        338.31        341.85         6.95 o                         
  -4   8   4        109.50        110.19         2.74 o                         
  -3   8   4         62.34         59.21         1.87 o                         
  -2   8   4          1.64          3.09         1.29 o                         
  -1   8   4       3600.35       3635.04        39.57 o                         
   0   8   4        432.76        466.32         4.26 o                         
   1   8   4        410.16        398.68         3.81 o                         
   2   8   4       1240.64       1246.09        11.05 o                         
   3   8   4         88.18         91.30         2.20 o                         
   4   8   4        511.16        530.73        11.93 o                         
   5   8   4        464.58        436.52         7.28 o                         
   6   8   4          0.38         -0.63         1.52 o                         
   7   8   4         86.98         90.73         3.39 o                         
  -8   9   4          5.55          4.18         1.89 o                         
  -7   9   4         50.46         52.07         2.70 o                         
  -6   9   4         19.81         27.05         2.63 o                         
  -5   9   4         10.05         18.14         2.08 o                         
  -4   9   4         11.80         10.34         1.28 o                         
  -3   9   4        747.36        726.23        21.68 o                         
  -2   9   4        213.92        197.99         2.98 o                         
  -1   9   4       3720.61       3733.10        40.62 o                         
   0   9   4        497.21        449.81         4.50 o                         
   1   9   4         23.90         29.95         1.03 o                         
   2   9   4         19.84         17.31         0.71 o                         
   3   9   4         80.32         92.65         5.38 o                         
   4   9   4         44.57         54.87         1.95 o                         
   5   9   4         28.80         36.20         4.18 o                         
   6   9   4         35.54         29.09         2.14 o                         
   7   9   4          3.73          4.55         1.86 o                         
  -8  10   4        149.94        161.35         5.58 o                         
  -7  10   4          0.43          0.73         1.57 o                         
  -6  10   4         85.26         86.17         2.92 o                         
  -5  10   4       1411.92       1329.33        18.39 o                         
  -4  10   4         25.33         24.27         1.57 o                         
  -3  10   4        589.65        570.86         8.46 o                         
  -2  10   4        460.92        431.48         5.51 o                         
  -1  10   4        317.16        344.31         4.49 o                         
   0  10   4         40.62         52.07         0.98 o                         
   1  10   4        113.23         96.98         1.70 o                         
   2  10   4        316.01        356.08         3.96 o                         
   3  10   4        758.96        789.48         9.93 o                         
   4  10   4        109.59        114.00         2.62 o                         
   5  10   4        796.29        764.33        13.51 o                         
   6  10   4          1.80          3.53         2.36 o                         
   7  10   4         13.08         10.56         1.99 o                         
  -8  11   4        567.43        571.54        12.23 o                         
  -7  11   4         45.43         65.47         3.60 o                         
  -6  11   4        118.06        127.43         3.55 o                         
  -5  11   4         11.09         11.48         1.57 o                         
  -4  11   4        883.83        842.75        12.08 o                         
  -3  11   4          0.39          1.80         1.01 o                         
  -2  11   4        599.32        647.48         7.90 o                         
  -1  11   4       2416.61       2417.01        26.67 o                         
   0  11   4          6.01          3.83         0.51 o                         
   1  11   4        462.91        464.24         4.84 o                         
   2  11   4         14.96         13.65         0.92 o                         
   3  11   4         24.86         29.61         2.85 o                         
   4  11   4        425.84        410.77         6.94 o                         
   5  11   4          0.53          4.86         1.73 o                         
   6  11   4         18.12         17.38         3.99 o                         
   7  11   4         91.43         92.85         3.46 o                         
  -8  12   4        218.39        231.42         6.86 o                         
  -7  12   4        460.35        448.22         8.09 o                         
  -6  12   4        275.54        270.86         6.30 o                         
  -5  12   4         59.39         56.11         2.45 o                         
  -4  12   4         18.67         22.82         1.93 o                         
  -3  12   4        179.69        188.59         3.75 o                         
  -2  12   4        483.56        502.34         7.53 o                         
  -1  12   4        488.82        512.90         6.37 o                         
   0  12   4         63.83         58.47         1.12 o                         
   1  12   4          0.66          4.97         0.86 o                         
   2  12   4        128.70        136.30         2.28 o                         
   3  12   4        286.01        254.23         6.20 o                         
   4  12   4         13.27         10.38         1.31 o                         
   5  12   4          0.35         -0.31         1.54 o                         
   6  12   4         11.73         11.65         2.27 o                         
   7  12   4          0.39         -0.73         1.78 o                         
  -8  13   4          8.71         12.68         2.69 o                         
  -7  13   4          0.02          3.30         1.76 o                         
  -6  13   4        407.05        402.91         7.24 o                         
  -5  13   4        117.32        115.27         3.22 o                         
  -4  13   4          2.93          8.61         1.60 o                         
  -3  13   4        278.26        273.36         4.92 o                         
  -2  13   4         24.12         30.63         1.62 o                         
  -1  13   4        950.48        977.36        11.44 o                         
   0  13   4        206.67        182.47         2.30 o                         
   1  13   4        482.07        479.48         5.08 o                         
   2  13   4        198.36        198.68         3.06 o                         
   3  13   4        162.37        166.02         3.15 o                         
   4  13   4        164.83        160.93         4.28 o                         
   5  13   4         70.61         63.69         3.08 o                         
   6  13   4        208.99        213.55         5.78 o                         
   7  13   4          2.77         -1.65         1.75 o                         
  -7  14   4        414.52        432.76         8.01 o                         
  -6  14   4         22.10         26.82         2.12 o                         
  -5  14   4        104.25        105.82         3.18 o                         
  -4  14   4       1765.22       1708.51        28.72 o                         
  -3  14   4        344.20        343.54         5.87 o                         
  -2  14   4         43.65         46.10         1.87 o                         
  -1  14   4        913.02        928.21        10.97 o                         
   0  14   4          3.61          3.78         0.60 o                         
   1  14   4        303.38        297.52         3.50 o                         
   2  14   4        267.01        262.38        13.72 o                         
   3  14   4        230.13        217.86         6.14 o                         
   4  14   4         25.02         26.48         2.14 o                         
   5  14   4         22.49         26.64         4.28 o                         
   6  14   4        194.18        172.10         5.16 o                         
   7  14   4         43.23         40.31         4.94 o                         
  -7  15   4        628.05        655.08        16.10 o                         
  -6  15   4         86.98         80.91         3.11 o                         
  -5  15   4         99.93        106.35         5.48 o                         
  -4  15   4        139.29        145.33         3.62 o                         
  -3  15   4        386.47        375.45         8.23 o                         
  -2  15   4        391.93        358.15         5.93 o                         
  -1  15   4        123.01        105.99         2.61 o                         
   0  15   4        323.74        314.07         3.60 o                         
   1  15   4         27.81         27.42         1.08 o                         
   2  15   4        973.60        973.18        12.79 o                         
   3  15   4          3.70          2.93         1.26 o                         
   4  15   4         25.10         29.53         2.24 o                         
   5  15   4        168.72        163.77         4.76 o                         
   6  15   4         16.51         21.09         2.54 o                         
   7  15   4          1.33          1.33         3.42 o                         
  -7  16   4         49.12         58.15         3.08 o                         
  -6  16   4          0.38         -0.49         1.50 o                         
  -5  16   4        145.12        153.01         3.91 o                         
  -4  16   4         78.26         78.22         3.51 o                         
  -3  16   4         31.40         31.46         1.94 o                         
  -2  16   4        820.94        796.37        11.51 o                         
  -1  16   4        319.47        302.16         7.67 o                         
   0  16   4        143.41        160.54         2.55 o                         
   1  16   4        122.15        128.32         2.59 o                         
   2  16   4         14.17         19.51         1.54 o                         
   3  16   4         16.21         14.65         1.59 o                         
   4  16   4         73.15         63.74         2.95 o                         
   5  16   4         32.95         37.84         2.81 o                         
   6  16   4        211.06        226.59         6.94 o                         
   7  16   4         14.27         12.36         3.80 o                         
  -7  17   4         43.64         46.90         3.11 o                         
  -6  17   4         65.32         66.51         3.00 o                         
  -5  17   4          1.60          0.12         1.46 o                         
  -4  17   4        120.62        114.87         3.25 o                         
  -3  17   4        472.05        468.64         7.66 o                         
  -2  17   4        369.61        360.62         6.35 o                         
  -1  17   4          0.38          5.03         0.80 o                         
   0  17   4       1852.78       1814.55        21.20 o                         
   1  17   4        278.47        280.94         4.34 o                         
   2  17   4        176.83        161.41         3.13 o                         
   3  17   4        218.36        219.34         5.22 o                         
   4  17   4         42.23         40.74         2.60 o                         
   5  17   4         39.17         44.59         3.01 o                         
   6  17   4         62.36         74.81         3.82 o                         
  -7  18   4         81.53         84.61         4.23 o                         
  -6  18   4          4.35          3.24         1.68 o                         
  -5  18   4        187.03        181.97         4.42 o                         
  -4  18   4         40.24         37.41         2.26 o                         
  -3  18   4          0.03          0.33         1.54 o                         
  -2  18   4        103.26         96.13         3.30 o                         
  -1  18   4        201.82        221.21         3.20 o                         
   0  18   4        183.01        187.48         3.95 o                         
   1  18   4        701.63        677.34         8.82 o                         
   2  18   4        440.70        425.44        12.21 o                         
   3  18   4         39.04         40.43         2.51 o                         
   4  18   4          0.09          0.87         1.60 o                         
   5  18   4         91.76         90.15         3.82 o                         
   6  18   4          0.52         -1.52         3.04 o                         
  -7  19   4          1.76          0.67         2.29 o                         
  -6  19   4         40.14         41.95         2.67 o                         
  -5  19   4        114.34        113.15         3.51 o                         
  -4  19   4          0.02         -0.73         1.42 o                         
  -3  19   4        272.91        279.41         5.36 o                         
  -2  19   4         18.87         14.49         1.30 o                         
  -1  19   4        689.06        696.20         9.00 o                         
   0  19   4        726.43        698.28         9.07 o                         
   1  19   4        113.31        134.70         4.41 o                         
   2  19   4         62.77         62.20         2.46 o                         
   3  19   4          0.97          2.31         1.60 o                         
   4  19   4          7.54          8.86         1.92 o                         
   5  19   4         40.69         41.56         2.95 o                         
   6  19   4        189.80        177.21         8.37 o                         
  -7  20   4         18.91         19.77         2.95 o                         
  -6  20   4         16.62         15.23         2.07 o                         
  -5  20   4          8.97          5.96         1.76 o                         
  -4  20   4        160.63        154.35         3.98 o                         
  -3  20   4         14.37         19.46         1.81 o                         
  -2  20   4          0.09          0.89         0.95 o                         
  -1  20   4        304.86        293.51         7.60 o                         
   0  20   4        332.11        306.20         5.56 o                         
   1  20   4        261.05        276.58         5.45 o                         
   2  20   4          9.98         10.82         2.33 o                         
   3  20   4         52.77         48.92         2.73 o                         
   4  20   4        142.67        139.58         4.41 o                         
   5  20   4          6.74         11.57         2.27 o                         
   6  20   4         54.22         88.23         6.46 o                         
  -6  21   4         31.54         38.33         2.66 o                         
  -5  21   4          0.60          1.23         1.68 o                         
  -4  21   4         53.70         60.38         2.70 o                         
  -3  21   4          0.01         -1.34         1.34 o                         
  -2  21   4          8.25          7.72         1.42 o                         
  -1  21   4          1.85          3.40         1.43 o                         
   0  21   4        139.62        140.66         3.49 o                         
   1  21   4         56.50         68.71         2.57 o                         
   2  21   4        395.48        399.24        12.26 o                         
   3  21   4          0.07          2.66         2.66 o                         
   4  21   4         45.74         57.54         5.13 o                         
   5  21   4          9.42         11.98         3.61 o                         
   6  21   4        477.21        498.74        15.78 o                         
  -6  22   4         33.09         36.04         2.71 o                         
  -5  22   4         32.70         33.97         2.40 o                         
  -4  22   4         68.35         79.16         3.11 o                         
  -3  22   4        187.61        175.65         4.23 o                         
  -2  22   4         11.86         14.55         1.76 o                         
  -1  22   4         85.97         71.64         2.68 o                         
   0  22   4          1.22          2.91         1.38 o                         
   1  22   4        188.35        184.00         6.06 o                         
   2  22   4        811.59        796.16        14.17 o                         
   3  22   4          0.40          9.51         3.04 o                         
   4  22   4        134.84        126.96         4.47 o                         
   5  22   4          1.42         -2.47         3.04 o                         
  -6  23   4         46.26         54.36         8.08 o                         
  -5  23   4         26.59         26.58         2.81 o                         
  -4  23   4         18.31         25.32         2.19 o                         
  -3  23   4          0.00         -0.21         1.45 o                         
  -2  23   4         26.34         16.15         2.46 o                         
  -1  23   4          0.22          0.96         1.36 o                         
   0  23   4        205.52        219.07         6.51 o                         
   1  23   4         21.57         28.02         2.38 o                         
   2  23   4         13.27         16.33         3.52 o                         
   3  23   4        258.16        270.56         6.55 o                         
   4  23   4        318.86        318.10         7.51 o                         
   5  23   4          0.03         -2.85         3.04 o                         
  -6  24   4          0.25         -2.05         2.35 o                         
  -5  24   4         15.78         17.52         2.62 o                         
  -4  24   4          1.42          3.22         1.67 o                         
  -3  24   4          3.75          2.96         1.64 o                         
  -2  24   4          3.22          3.91         1.48 o                         
  -1  24   4        325.43        301.90         6.96 o                         
   0  24   4          9.91          9.76         1.65 o                         
   1  24   4          0.19          0.95         2.28 o                         
   2  24   4         34.97         45.33         2.92 o                         
   3  24   4         45.50         54.99         3.61 o                         
   4  24   4         63.17         69.21         5.51 o                         
   5  24   4        101.17        115.80         7.23 o                         
  -5  25   4         25.67         31.17         2.55 o                         
  -4  25   4        173.79        181.41         4.63 o                         
  -3  25   4          2.74          5.90         1.70 o                         
  -2  25   4          0.00          2.43         1.56 o                         
  -1  25   4          7.60         16.79         1.81 o                         
   0  25   4        125.03        122.42         4.14 o                         
   1  25   4         65.19         65.19         3.19 o                         
   2  25   4          1.71          3.37         3.04 o                         
   3  25   4          0.70          1.52         2.85 o                         
   4  25   4         34.11         37.27         4.75 o                         
  -5  26   4         67.87         78.73         4.17 o                         
  -4  26   4        102.41        115.29         4.74 o                         
  -3  26   4         20.15         22.05         2.26 o                         
  -2  26   4        285.13        271.67         5.68 o                         
  -1  26   4         39.95         46.19         3.06 o                         
   0  26   4          6.96          6.25         1.83 o                         
   1  26   4          6.51          9.34         1.96 o                         
   2  26   4         65.63         73.88         3.60 o                         
   3  26   4        101.23         92.03         6.08 o                         
   4  26   4         40.84         59.89         5.70 o                         
  -5  27   4         34.87         43.73         4.94 o                         
  -4  27   4         54.57         63.92         3.74 o                         
  -3  27   4         94.08        104.42         5.13 o                         
  -2  27   4          1.93          3.28         1.95 o                         
  -1  27   4        106.48         96.94         5.23 o                         
   0  27   4         34.38         39.06         2.87 o                         
   1  27   4        116.51        128.98         4.41 o                         
   2  27   4          3.05          3.99         3.04 o                         
   3  27   4         53.90         59.89         5.70 o                         
   4  27   4         15.92         19.96         4.18 o                         
  -4  28   4         68.22         71.30         5.51 o                         
  -3  28   4          3.61          8.62         2.27 o                         
  -2  28   4         39.29         35.97         5.51 o                         
  -1  28   4          4.20          4.80         2.00 o                         
   0  28   4          0.09          0.93         2.00 o                         
   1  28   4         23.85         19.01         3.80 o                         
   2  28   4          0.99         -2.85         2.85 o                         
   3  28   4         32.68         23.77         4.18 o                         
  -4  29   4          2.30          3.04         3.23 o                         
  -3  29   4         14.40         26.23         2.92 o                         
  -2  29   4          0.15         -1.14         2.09 o                         
  -1  29   4         95.81        110.29         4.41 o                         
   0  29   4          9.65          9.92         2.19 o                         
   1  29   4         26.91         30.42         4.37 o                         
   2  29   4         78.75         80.43         5.89 o                         
  -3  30   4         22.61         29.66         3.99 o                         
  -2  30   4          6.29          6.35         2.27 o                         
  -1  30   4         31.10         38.79         4.94 o                         
   0  30   4          9.16         15.21         3.80 o                         
   1  30   4          8.84          5.32         3.42 o                         
   2  30   4        178.61        199.46         8.94 o                         
  -1  31   4         46.78         41.64         5.13 o                         
   0  31   4          0.14          0.19         3.04 o                         
   1  31   4         16.58         27.95         4.37 o                         
  -7   0   5         60.72         62.28         3.06 o                         
  -5   0   5        378.07        364.28         7.03 o                         
  -3   0   5        379.36        391.50         9.89 o                         
  -1   0   5        104.91        121.34         1.79 o                         
   1   0   5        997.18        953.37        24.34 o                         
   3   0   5         50.33         59.13         1.64 o                         
   5   0   5        187.41        192.30         5.25 o                         
  -8   1   5          1.36          1.51         1.37 o                         
  -7   1   5        284.88        287.61         4.76 o                         
  -6   1   5          0.99          1.01         0.92 o                         
  -5   1   5        213.58        199.31         3.80 o                         
  -4   1   5         14.18         15.62         1.01 o                         
  -3   1   5          7.14          6.85         1.14 o                         
  -2   1   5        482.04        455.63         4.86 o                         
  -1   1   5        348.48        368.21         3.32 o                         
   0   1   5        523.99        491.31        10.48 o                         
   1   1   5        541.56        603.58        11.72 o                         
   2   1   5         14.93         18.60         0.60 o                         
   3   1   5          5.20          5.54         0.68 o                         
   4   1   5        254.08        246.19         4.04 o                         
   5   1   5          1.02          2.31         1.26 o                         
   6   1   5          5.48          4.88         1.81 o                         
  -8   2   5         13.47         21.18         1.72 o                         
  -7   2   5         10.65          9.52         1.32 o                         
  -6   2   5        209.07        191.89         4.04 o                         
  -5   2   5        109.11        103.60         2.60 o                         
  -4   2   5         56.03         59.17         2.19 o                         
  -3   2   5         23.95         22.51         1.36 o                         
  -2   2   5        932.37        908.96         9.22 o                         
  -1   2   5        190.28        221.19         2.63 o                         
   0   2   5        250.86        263.18         3.13 o                         
   1   2   5          0.49          3.22         0.51 o                         
   2   2   5         43.23         45.78         1.07 o                         
   3   2   5         19.61         19.09         0.93 o                         
   4   2   5          6.41          6.38         1.92 o                         
   5   2   5         40.10         44.88         2.02 o                         
   6   2   5          5.68          9.19         1.95 o                         
   7   2   5         99.84        107.05         6.08 o                         
  -8   3   5         82.60         81.80         2.67 o                         
  -7   3   5         30.74         30.00         1.70 o                         
  -6   3   5         12.53         12.22         1.53 o                         
  -5   3   5        398.15        398.81         6.48 o                         
  -4   3   5        182.21        176.11         3.36 o                         
  -3   3   5        146.12        124.95         2.48 o                         
  -2   3   5        193.47        227.26         2.76 o                         
  -1   3   5        859.33        904.55        11.98 o                         
   0   3   5          6.12          6.49         0.82 o                         
   1   3   5        253.85        256.60         2.95 o                         
   2   3   5        101.49        115.46         1.84 o                         
   3   3   5         10.01          9.74         1.28 o                         
   4   3   5        354.53        326.92         4.92 o                         
   5   3   5        227.30        209.89         3.90 o                         
   6   3   5         51.01         55.54         6.08 o                         
   7   3   5          9.80         17.11         3.61 o                         
  -8   4   5         37.41         39.79         2.14 o                         
  -7   4   5          0.53          1.41         1.42 o                         
  -6   4   5          3.06          3.26         1.34 o                         
  -5   4   5         11.83         13.21         1.40 o                         
  -4   4   5         67.66         57.41         1.89 o                         
  -3   4   5        182.98        169.00         3.07 o                         
  -2   4   5         32.01         32.15         1.69 o                         
  -1   4   5        606.53        613.90        10.86 o                         
   0   4   5          0.65          2.07         0.78 o                         
   1   4   5        417.22        406.80         4.35 o                         
   2   4   5        224.85        247.36         4.23 o                         
   3   4   5         46.46         51.95         1.94 o                         
   4   4   5         55.85         50.99         1.72 o                         
   5   4   5         69.54         66.55         2.29 o                         
   6   4   5         15.03         14.24         2.15 o                         
   7   4   5        212.72        203.07         8.37 o                         
  -8   5   5         73.50         69.33         2.50 o                         
  -7   5   5         15.25         14.85         1.86 o                         
  -6   5   5        151.72        151.54         3.64 o                         
  -5   5   5        335.96        329.15         5.63 o                         
  -4   5   5          0.88          1.04         0.95 o                         
  -3   5   5         51.94         50.28         1.82 o                         
  -2   5   5         16.29         22.10         1.11 o                         
  -1   5   5        735.12        734.67        10.05 o                         
   0   5   5        232.30        249.67         4.34 o                         
   1   5   5         26.02         29.64         0.98 o                         
   2   5   5        300.14        303.08         4.39 o                         
   3   5   5        283.22        271.05         3.69 o                         
   4   5   5        169.09        146.87         2.70 o                         
   5   5   5         83.67         85.55         5.27 o                         
   6   5   5          6.34          5.89         2.66 o                         
   7   5   5          2.48         -0.38         3.04 o                         
  -8   6   5         48.41         59.54         3.01 o                         
  -7   6   5          9.48         11.53         1.73 o                         
  -6   6   5        114.56        104.56         3.07 o                         
  -5   6   5         76.91         76.05         2.44 o                         
  -4   6   5         14.96         12.74         1.24 o                         
  -3   6   5        109.47        112.07         2.52 o                         
  -2   6   5          1.91          2.93         0.63 o                         
  -1   6   5         73.39         66.79         1.85 o                         
   0   6   5        818.37        797.88         8.58 o                         
   1   6   5        336.19        358.70         3.99 o                         
   2   6   5        130.53        142.29         1.81 o                         
   3   6   5        160.37        148.81         2.66 o                         
   4   6   5         33.20         35.64         2.29 o                         
   5   6   5        661.36        595.46         9.25 o                         
   6   6   5         20.31         19.39         3.23 o                         
   7   6   5          1.57          5.13         3.23 o                         
  -8   7   5          0.71         -0.35         1.67 o                         
  -7   7   5         25.38         25.59         2.08 o                         
  -6   7   5         69.28         62.71         2.52 o                         
  -5   7   5         12.91         12.51         1.46 o                         
  -4   7   5         26.38         22.44         1.50 o                         
  -3   7   5          3.69          5.56         0.98 o                         
  -2   7   5         15.41         22.79         1.07 o                         
  -1   7   5        183.85        172.16         3.87 o                         
   0   7   5         24.70         25.54         1.47 o                         
   1   7   5        224.44        199.36         3.20 o                         
   2   7   5         27.52         21.55         0.84 o                         
   3   7   5         14.52         13.45         1.93 o                         
   4   7   5        344.67        319.83         6.46 o                         
   5   7   5         44.96         62.78         2.56 o                         
   6   7   5          8.37         11.60         2.85 o                         
   7   7   5         96.47         99.06         6.08 o                         
  -8   8   5        117.38        121.57         4.76 o                         
  -7   8   5          1.46         -0.93         1.50 o                         
  -6   8   5        123.01        115.08         3.62 o                         
  -5   8   5        283.93        295.73         6.02 o                         
  -4   8   5        295.76        281.30         4.90 o                         
  -3   8   5        157.39        163.60         3.21 o                         
  -2   8   5        255.89        274.52         3.75 o                         
  -1   8   5         14.23         12.88         1.02 o                         
   0   8   5        482.70        441.89         5.19 o                         
   1   8   5        205.54        196.05         2.87 o                         
   2   8   5        279.11        299.30         4.05 o                         
   3   8   5        149.37        132.23         2.39 o                         
   4   8   5        230.87        240.51         6.44 o                         
   5   8   5         58.17         55.92         2.46 o                         
   6   8   5         19.47         19.77         3.42 o                         
   7   8   5         17.74         22.63         3.99 o                         
  -8   9   5         95.92        100.58         4.50 o                         
  -7   9   5         92.48         90.81         3.18 o                         
  -6   9   5          3.97          2.94         1.46 o                         
  -5   9   5        154.90        151.98         4.32 o                         
  -4   9   5        123.03        130.25         3.04 o                         
  -3   9   5        179.63        170.17         3.35 o                         
  -2   9   5         85.13        106.46         2.00 o                         
  -1   9   5        147.82        138.69         2.10 o                         
   0   9   5         58.37         61.13         1.38 o                         
   1   9   5         51.66         42.89         1.57 o                         
   2   9   5        500.78        465.09         5.37 o                         
   3   9   5        314.59        319.73         4.30 o                         
   4   9   5        209.61        200.28         5.83 o                         
   5   9   5        118.27        129.40         4.52 o                         
   6   9   5          0.59          2.85         2.85 o                         
   7   9   5         31.80         34.99         4.37 o                         
  -7  10   5         29.69         29.42         2.34 o                         
  -6  10   5         24.05         28.20         2.12 o                         
  -5  10   5         23.50         22.39         1.72 o                         
  -4  10   5        153.11        134.24         3.17 o                         
  -3  10   5        307.31        321.78         6.55 o                         
  -2  10   5        135.20        142.07         2.42 o                         
  -1  10   5         45.85         47.38         1.25 o                         
   0  10   5         73.81         78.79         1.95 o                         
   1  10   5        207.04        193.39         3.26 o                         
   2  10   5          0.00          2.40         0.83 o                         
   3  10   5        154.35        151.31         3.86 o                         
   4  10   5        371.92        360.37         6.44 o                         
   5  10   5        346.37        348.98         8.01 o                         
   6  10   5         15.96         23.01         3.61 o                         
   7  10   5         13.95         15.21         3.80 o                         
  -7  11   5         18.78         22.69         2.16 o                         
  -6  11   5        391.00        393.99         9.33 o                         
  -5  11   5          6.77          7.30         1.50 o                         
  -4  11   5        422.77        415.70         7.43 o                         
  -3  11   5        294.79        280.34         4.89 o                         
  -2  11   5         44.80         47.58         1.50 o                         
  -1  11   5          0.98          1.87         0.60 o                         
   0  11   5        114.00        113.23         1.71 o                         
   1  11   5         22.12         21.75         1.13 o                         
   2  11   5          3.55          2.63         0.91 o                         
   3  11   5          2.25          3.85         1.05 o                         
   4  11   5        256.02        268.38         4.45 o                         
   5  11   5         56.71         64.91         3.60 o                         
   6  11   5          1.45         -0.57         2.66 o                         
   7  11   5          1.26         -1.90         3.04 o                         
  -7  12   5         30.77         34.30         2.54 o                         
  -6  12   5          5.70          6.65         1.61 o                         
  -5  12   5         77.01         71.91         3.17 o                         
  -4  12   5          2.20          3.68         1.31 o                         
  -3  12   5         11.62         14.68         1.58 o                         
  -2  12   5        243.55        252.78         3.74 o                         
  -1  12   5         47.97         48.50         1.35 o                         
   0  12   5          0.16          0.08         0.47 o                         
   1  12   5        235.79        204.02         2.71 o                         
   2  12   5         18.80         16.82         1.45 o                         
   3  12   5        267.47        245.72         4.01 o                         
   4  12   5         46.60         51.09         2.54 o                         
   5  12   5         49.54         48.87         4.37 o                         
   6  12   5         57.82         71.30         5.32 o                         
   7  12   5          2.70          2.85         3.42 o                         
  -7  13   5          1.20          0.63         1.57 o                         
  -6  13   5          5.77          5.72         1.89 o                         
  -5  13   5        132.89        133.77         3.55 o                         
  -4  13   5        624.02        604.82         9.27 o                         
  -3  13   5        221.58        209.81         4.91 o                         
  -2  13   5         73.93         90.53         2.43 o                         
  -1  13   5        592.24        584.61         7.18 o                         
   0  13   5          1.68          1.33         0.54 o                         
   1  13   5         10.22          7.23         0.93 o                         
   2  13   5        399.18        398.95         5.57 o                         
   3  13   5        446.63        429.02         6.78 o                         
   4  13   5          1.43          1.85         1.83 o                         
   5  13   5        317.47        301.56        10.08 o                         
   6  13   5          2.96          7.80         3.04 o                         
  -7  14   5          8.73         11.02         1.97 o                         
  -6  14   5          9.61          9.15         1.76 o                         
  -5  14   5        193.26        191.81         4.67 o                         
  -4  14   5        109.80        113.64         3.66 o                         
  -3  14   5         62.76         65.23         2.64 o                         
  -2  14   5       1205.34       1149.17        22.53 o                         
  -1  14   5         16.09         15.48         1.26 o                         
   0  14   5        237.10        235.83         3.95 o                         
   1  14   5        233.54        234.86         4.59 o                         
   2  14   5         20.12         29.87         3.16 o                         
   3  14   5        126.21        123.01         2.78 o                         
   4  14   5        141.60        140.19         4.68 o                         
   5  14   5          2.26          7.42         3.04 o                         
   6  14   5        104.69         95.45         5.89 o                         
  -7  15   5          2.15          5.25         2.75 o                         
  -6  15   5         42.31         44.32         2.52 o                         
  -5  15   5         78.37         78.42         2.92 o                         
  -4  15   5        878.11        867.43        18.73 o                         
  -3  15   5        190.04        190.75         4.07 o                         
  -2  15   5        882.39        884.94        14.53 o                         
  -1  15   5        226.48        199.01         3.14 o                         
   0  15   5        172.58        156.43         2.80 o                         
   1  15   5          0.06          3.96         1.43 o                         
   2  15   5        191.35        160.64         5.23 o                         
   3  15   5        118.47        112.42         4.90 o                         
   4  15   5          3.47          5.61         2.95 o                         
   5  15   5        249.96        268.86         9.51 o                         
   6  15   5          3.25          9.13         3.42 o                         
  -7  16   5        424.12        441.73        10.07 o                         
  -6  16   5          0.01          0.16         1.53 o                         
  -5  16   5        124.45        124.44         3.55 o                         
  -4  16   5          4.82          8.83         3.71 o                         
  -3  16   5          4.97          5.90         1.39 o                         
  -2  16   5          6.33          7.24         1.28 o                         
  -1  16   5        111.61        119.74         2.03 o                         
   0  16   5        357.27        351.30         5.01 o                         
   1  16   5        896.77        839.05        10.47 o                         
   2  16   5        329.45        326.14         4.94 o                         
   3  16   5         40.43         38.88         2.33 o                         
   4  16   5          0.90          2.09         2.66 o                         
   5  16   5          5.58          7.99         3.04 o                         
   6  16   5          2.45          0.57         3.04 o                         
  -7  17   5         12.58         19.68         2.82 o                         
  -6  17   5          8.26          7.43         1.74 o                         
  -5  17   5         20.52         16.87         2.05 o                         
  -4  17   5         10.87         12.83         1.99 o                         
  -3  17   5         56.79         62.02         2.43 o                         
  -2  17   5        198.71        202.12         4.98 o                         
  -1  17   5         54.64         58.00         3.90 o                         
   0  17   5        167.68        148.71         2.83 o                         
   1  17   5        117.15        110.93         2.66 o                         
   2  17   5        413.94        413.88        19.26 o                         
   3  17   5        280.75        280.59         6.90 o                         
   4  17   5         89.57         97.73         5.70 o                         
   5  17   5         21.10         21.68         3.61 o                         
   6  17   5         14.34         17.49         3.80 o                         
  -6  18   5          9.56         10.52         1.94 o                         
  -5  18   5          0.01         -0.22         1.53 o                         
  -4  18   5         25.11         21.33         1.94 o                         
  -3  18   5        234.11        223.74         4.62 o                         
  -2  18   5        220.85        215.60         4.70 o                         
  -1  18   5        564.02        540.32         7.18 o                         
   0  18   5         54.41         52.82         2.83 o                         
   1  18   5          3.16          3.98         1.45 o                         
   2  18   5       1425.91       1401.32        20.16 o                         
   3  18   5         44.03         48.11         4.18 o                         
   4  18   5         51.50         46.58         4.37 o                         
   5  18   5          0.59          0.57         2.85 o                         
   6  18   5         89.78        100.39         6.46 o                         
  -6  19   5          4.43          7.66         1.82 o                         
  -5  19   5          0.28         -0.39         1.53 o                         
  -4  19   5         10.71         17.61         1.81 o                         
  -3  19   5        132.57        131.42         3.52 o                         
  -2  19   5        101.49         93.61         2.93 o                         
  -1  19   5         14.76         15.47         1.59 o                         
   0  19   5          4.23          2.34         1.51 o                         
   1  19   5        120.25        122.66         3.39 o                         
   2  19   5         44.65         58.26         3.52 o                         
   3  19   5        121.53        124.35         6.27 o                         
   4  19   5        200.86        185.39         7.61 o                         
   5  19   5         25.40         26.24         3.99 o                         
   6  19   5         28.75         40.50         4.94 o                         
  -6  20   5          1.56          0.57         1.72 o                         
  -5  20   5        212.66        212.50         6.57 o                         
  -4  20   5         77.67         78.64         3.00 o                         
  -3  20   5        110.66        102.29         4.30 o                         
  -2  20   5        263.98        234.44         3.91 o                         
  -1  20   5        284.27        244.23         6.78 o                         
   0  20   5         41.84         33.70         2.04 o                         
   1  20   5         65.84         62.39         2.69 o                         
   2  20   5        128.14        127.97         6.27 o                         
   3  20   5         45.62         48.68         4.37 o                         
   4  20   5        178.86        188.05         7.99 o                         
   5  20   5         46.22         61.80         5.32 o                         
  -6  21   5         21.43         22.06         4.18 o                         
  -5  21   5         80.06         87.70         4.58 o                         
  -4  21   5        340.21        319.64         9.32 o                         
  -3  21   5          4.53          3.13         1.51 o                         
  -2  21   5        117.01        103.83         2.49 o                         
  -1  21   5         49.87         58.86         3.65 o                         
   0  21   5         83.39         90.50         2.98 o                         
   1  21   5        168.07        142.72         3.76 o                         
   2  21   5          3.83          4.37         2.85 o                         
   3  21   5          6.32          5.70         3.04 o                         
   4  21   5         17.34         15.78         3.42 o                         
   5  21   5          1.14          4.94         3.42 o                         
  -6  22   5         24.61         22.44         4.37 o                         
  -5  22   5          0.23          1.84         2.22 o                         
  -4  22   5         10.08         11.97         1.93 o                         
  -3  22   5         19.21         21.83         1.41 o                         
  -2  22   5        113.76        111.78         3.09 o                         
  -1  22   5        235.78        242.52         5.04 o                         
   0  22   5        118.68        107.87         3.20 o                         
   1  22   5         15.00         11.62         2.27 o                         
   2  22   5          5.67         11.98         3.04 o                         
   3  22   5         74.62         66.17         5.13 o                         
   4  22   5         38.63         44.87         4.75 o                         
   5  22   5        273.73        254.60        10.08 o                         
  -5  23   5         71.60         73.85         5.04 o                         
  -4  23   5         58.03         58.44         3.76 o                         
  -3  23   5         68.92         75.62         3.96 o                         
  -2  23   5         15.29         14.44         2.42 o                         
  -1  23   5         37.44         33.06         2.89 o                         
   0  23   5         21.19         16.42         3.80 o                         
   1  23   5         40.72         27.57         3.80 o                         
   2  23   5         21.97         26.81         3.80 o                         
   3  23   5         12.03         13.88         3.42 o                         
   4  23   5          4.95          9.32         3.42 o                         
   5  23   5         82.60         88.23         6.27 o                         
  -5  24   5         40.14         48.49         5.32 o                         
  -4  24   5          0.04         -2.00         2.00 o                         
  -3  24   5         39.33         44.10         4.94 o                         
  -2  24   5          5.95          8.77         2.27 o                         
  -1  24   5        129.68        112.40         7.61 o                         
   0  24   5         19.15         21.24         2.55 o                         
   1  24   5         23.24         21.11         3.42 o                         
   2  24   5         44.54         47.16         4.56 o                         
   3  24   5         11.02          1.71         3.04 o                         
   4  24   5         29.89         39.74         4.75 o                         
  -5  25   5         79.82         67.69         6.08 o                         
  -4  25   5          1.84          5.32         2.42 o                         
  -3  25   5         12.56         18.30         3.52 o                         
  -2  25   5         10.19         11.37         2.41 o                         
  -1  25   5          1.03          2.54         2.00 o                         
   0  25   5          3.31          6.27         3.04 o                         
   1  25   5         48.24         51.15         4.75 o                         
   2  25   5         99.20        106.10         6.27 o                         
   3  25   5         27.83         23.58         3.99 o                         
   4  25   5        324.35        350.43        12.17 o                         
  -4  26   5         16.22         16.51         2.81 o                         
  -3  26   5          1.30          1.35         2.27 o                         
  -2  26   5          1.25          1.14         3.23 o                         
  -1  26   5        203.46        169.23         7.80 o                         
   0  26   5        147.55        161.05         7.42 o                         
   1  26   5          1.00          0.95         2.85 o                         
   2  26   5         80.77        108.38         6.65 o                         
   3  26   5          0.53          1.52         3.04 o                         
  -3  27   5         16.71         22.25         4.18 o                         
  -2  27   5         59.57         60.85         5.32 o                         
  -1  27   5          0.46          3.61         3.04 o                         
   0  27   5         31.02         30.61         4.18 o                         
   1  27   5          2.16          6.85         3.23 o                         
   2  27   5        122.62        121.88         6.85 o                         
   3  27   5          2.92          0.95         3.23 o                         
  -3  28   5         41.45         44.11         5.13 o                         
  -2  28   5          6.04         10.84         3.61 o                         
  -1  28   5          0.31         -2.66         2.66 o                         
   0  28   5         10.55         14.83         3.61 o                         
   1  28   5          2.59          3.04         3.23 o                         
   2  28   5          1.27          2.09         3.04 o                         
  -2  29   5         26.34         36.32         4.75 o                         
  -1  29   5          8.29         17.11         3.80 o                         
   0  29   5         45.81         58.94         5.32 o                         
   1  29   5         10.85         16.35         3.80 o                         
   2  29   5          0.35         -1.52         3.04 o                         
  -1  30   5          5.21          1.33         3.23 o                         
   0  30   5         35.39         36.89         4.75 o                         
  -6   0   6          0.64          2.33         2.66 o                         
  -4   0   6         36.53         33.27         2.85 o                         
  -2   0   6         69.41         58.83         2.09 o                         
   0   0   6        111.11         97.16         4.37 o                         
   2   0   6        412.39        400.59         7.34 o                         
   4   0   6        101.72         97.35         6.08 o                         
  -7   1   6          3.88          4.70         1.24 o                         
  -6   1   6        252.18        259.82         4.15 o                         
  -5   1   6          7.13         11.02         1.26 o                         
  -4   1   6         22.22         20.53         1.29 o                         
  -3   1   6         42.54         39.59         1.48 o                         
  -2   1   6        451.27        454.11         5.01 o                         
  -1   1   6        148.73        152.41         2.44 o                         
   0   1   6        603.79        582.04        11.09 o                         
   1   1   6       1420.91       1337.50        23.86 o                         
   2   1   6         22.48         32.18         2.03 o                         
   3   1   6        794.78        787.78        15.39 o                         
   4   1   6          7.89          7.61         2.29 o                         
   5   1   6         28.05         33.13         3.22 o                         
  -7   2   6         12.77          9.43         1.36 o                         
  -6   2   6         96.62         97.30         2.61 o                         
  -5   2   6        194.38        196.66         3.86 o                         
  -4   2   6          0.66          0.41         0.86 o                         
  -3   2   6        365.77        364.67         5.52 o                         
  -2   2   6         41.35         43.51         1.49 o                         
  -1   2   6        992.86        974.21        10.21 o                         
   0   2   6        586.27        575.02        11.94 o                         
   1   2   6         80.56         88.99         8.74 o                         
   2   2   6        491.81        492.01        14.19 o                         
   3   2   6         78.59         81.94         8.42 o                         
   4   2   6        469.70        474.21        10.62 o                         
   5   2   6        556.44        565.76        12.37 o                         
  -7   3   6         66.35         72.78         2.26 o                         
  -6   3   6         40.96         42.08         2.15 o                         
  -5   3   6         82.94         82.31         2.46 o                         
  -4   3   6         24.18         20.53         2.06 o                         
  -3   3   6        287.55        299.95         4.79 o                         
  -2   3   6        475.14        474.90         6.69 o                         
  -1   3   6         10.50         11.53         0.80 o                         
   0   3   6       1061.91       1072.73        11.29 o                         
   1   3   6        394.46        389.19         6.13 o                         
   2   3   6        193.86        203.51         3.96 o                         
   3   3   6         16.73         18.58         1.56 o                         
   4   3   6         35.68         45.71         3.29 o                         
   5   3   6         59.16         60.57         4.66 o                         
  -7   4   6         19.40         21.71         2.00 o                         
  -6   4   6         17.33         16.01         1.67 o                         
  -5   4   6          0.69          2.96         1.17 o                         
  -4   4   6          2.63          4.64         1.06 o                         
  -3   4   6         43.99         42.47         1.64 o                         
  -2   4   6        682.32        682.17         9.31 o                         
  -1   4   6         29.19         36.52         1.06 o                         
   0   4   6         32.23         36.24         1.12 o                         
   1   4   6         51.91         45.48         2.23 o                         
   2   4   6         50.10         48.84         2.68 o                         
   3   4   6        159.85        161.23         7.21 o                         
   4   4   6         33.34         44.12         3.23 o                         
   5   4   6        314.09        338.81        10.65 o                         
  -7   5   6          0.85         -0.92         1.42 o                         
  -6   5   6         56.65         57.05         2.48 o                         
  -5   5   6        129.15        126.85         3.10 o                         
  -4   5   6         39.36         38.52         1.79 o                         
  -3   5   6        772.47        781.03        10.83 o                         
  -2   5   6        563.01        586.50         8.13 o                         
  -1   5   6        227.30        221.45         3.11 o                         
   0   5   6          4.19          4.04         0.82 o                         
   1   5   6         17.91         21.27         3.94 o                         
   2   5   6         87.04         85.47         3.38 o                         
   3   5   6        848.56        824.18        12.35 o                         
   4   5   6        261.30        256.95         5.22 o                         
   5   5   6         92.98         73.39         5.70 o                         
  -7   6   6         73.74         67.44         2.85 o                         
  -6   6   6         21.27         26.00         2.00 o                         
  -5   6   6         35.33         36.13         3.32 o                         
  -4   6   6        650.30        661.51         9.64 o                         
  -3   6   6        249.82        246.79         4.23 o                         
  -2   6   6        579.58        537.13         7.75 o                         
  -1   6   6         81.46         85.39         1.88 o                         
   0   6   6        121.25        106.14         4.13 o                         
   1   6   6       1014.34        978.37        13.87 o                         
   2   6   6         48.98         51.27         2.97 o                         
   3   6   6        265.11        285.20        10.67 o                         
   4   6   6          0.04          7.58         1.79 o                         
   5   6   6         57.52         55.71         5.32 o                         
  -7   7   6         11.82          9.62         1.78 o                         
  -6   7   6        728.71        754.53        11.44 o                         
  -5   7   6         81.87         83.05         2.67 o                         
  -4   7   6        784.28        782.04        11.21 o                         
  -3   7   6         48.25         44.47         1.85 o                         
  -2   7   6          1.25          0.93         1.19 o                         
  -1   7   6         20.98         20.53         1.23 o                         
   0   7   6         58.40         49.71         1.80 o                         
   1   7   6         14.22         18.01         3.75 o                         
   2   7   6         18.94         17.86         3.09 o                         
   3   7   6         44.17         41.44         3.45 o                         
   4   7   6        202.17        206.51         4.65 o                         
   5   7   6        152.08        133.86         7.04 o                         
  -7   8   6          1.00          1.22         1.57 o                         
  -6   8   6         76.26         78.46         3.52 o                         
  -5   8   6        205.94        219.29         4.50 o                         
  -4   8   6        765.89        766.79        11.06 o                         
  -3   8   6         34.71         35.95         1.73 o                         
  -2   8   6        324.35        311.07         9.70 o                         
  -1   8   6       1187.40       1125.12        40.21 o                         
   0   8   6          9.76          7.99         1.13 o                         
   1   8   6         38.14         31.81         2.48 o                         
   2   8   6        115.25        124.12         4.94 o                         
   3   8   6          0.04          1.29         1.36 o                         
   4   8   6         11.52         12.52         1.75 o                         
   5   8   6          1.38          6.85         3.42 o                         
  -7   9   6         11.63         10.49         2.22 o                         
  -6   9   6        141.64        139.48         3.69 o                         
  -5   9   6        839.74        833.20        12.20 o                         
  -4   9   6        411.52        386.47         6.39 o                         
  -3   9   6        724.33        742.85        13.18 o                         
  -2   9   6        163.40        162.51         4.22 o                         
  -1   9   6        148.34        152.34         4.01 o                         
   0   9   6          3.47          3.26         1.02 o                         
   1   9   6          0.90          3.01         1.62 o                         
   2   9   6          0.69          1.05         1.28 o                         
   3   9   6        340.86        340.64         6.21 o                         
   4   9   6         62.00         64.32         3.46 o                         
   5   9   6        408.31        383.90        13.31 o                         
  -7  10   6          0.02         -0.16         2.00 o                         
  -6  10   6        101.99        106.63         3.29 o                         
  -5  10   6        181.80        201.19         4.39 o                         
  -4  10   6         93.87        102.19         2.85 o                         
  -3  10   6        661.77        648.33        11.99 o                         
  -2  10   6         90.43         84.19         3.80 o                         
  -1  10   6        101.86         98.70         3.28 o                         
   0  10   6        240.49        235.61         4.36 o                         
   1  10   6        790.51        789.95        11.68 o                         
   2  10   6         10.11         10.54         2.66 o                         
   3  10   6          9.17          7.95         1.56 o                         
   4  10   6        205.71        202.50         8.38 o                         
   5  10   6          1.97          1.33         3.42 o                         
  -7  11   6        163.57        177.95        13.02 o                         
  -6  11   6          0.77          3.41         2.85 o                         
  -5  11   6        559.79        540.37        18.92 o                         
  -4  11   6         84.39         92.60         5.70 o                         
  -3  11   6         26.32         27.18         2.22 o                         
  -2  11   6        576.44        547.90        10.45 o                         
  -1  11   6        256.73        251.37        12.55 o                         
   0  11   6         70.52         76.41         2.41 o                         
   1  11   6         19.47         39.43         2.80 o                         
   2  11   6        299.58        274.39         5.83 o                         
   3  11   6        126.45        114.37         3.33 o                         
   4  11   6          4.38          3.24         1.59 o                         
   5  11   6        114.84        114.60         4.52 o                         
  -7  12   6         26.85         31.39         2.96 o                         
  -6  12   6         52.44         58.97         4.94 o                         
  -5  12   6        419.12        429.24         9.20 o                         
  -4  12   6         87.87         88.72         3.35 o                         
  -3  12   6         51.22         50.96         3.99 o                         
  -2  12   6        192.50        174.18         6.94 o                         
  -1  12   6        470.73        472.32         7.49 o                         
   0  12   6         10.24          5.81         1.24 o                         
   1  12   6        922.15        854.37        15.16 o                         
   2  12   6        733.97        733.52        27.57 o                         
   3  12   6          3.40          5.88         1.59 o                         
   4  12   6         19.17         22.85         2.51 o                         
   5  12   6        182.26        171.52         5.38 o                         
  -7  13   6         75.05         80.92         5.61 o                         
  -6  13   6         22.89         20.93         2.48 o                         
  -5  13   6          0.01         -0.83         1.71 o                         
  -4  13   6         18.04         16.61         2.08 o                         
  -3  13   6         22.39         17.96         2.15 o                         
  -2  13   6         17.96         20.72         2.08 o                         
  -1  13   6         39.91         33.81         2.47 o                         
   0  13   6          3.47          0.58         1.10 o                         
   1  13   6        531.94        532.09        16.52 o                         
   2  13   6        167.75        175.10        14.20 o                         
   3  13   6        321.63        302.09         7.05 o                         
   4  13   6         82.94         79.64         3.74 o                         
   5  13   6         11.71         16.69         2.51 o                         
  -6  14   6          0.60          2.49         1.95 o                         
  -5  14   6         18.83         19.86         2.48 o                         
  -4  14   6         18.62         21.59         2.29 o                         
  -3  14   6         45.62         45.04         2.82 o                         
  -2  14   6        711.80        684.59        13.40 o                         
  -1  14   6        372.92        360.77         6.01 o                         
   0  14   6         51.05         55.14         2.18 o                         
   1  14   6        116.80        122.90        12.39 o                         
   2  14   6        150.01        156.85         3.81 o                         
   3  14   6        401.10        386.28         9.75 o                         
   4  14   6          9.27          7.59         2.38 o                         
   5  14   6        260.11        256.88         9.13 o                         
  -6  15   6          1.72          1.06         1.95 o                         
  -5  15   6         49.45         55.81         5.13 o                         
  -4  15   6         14.40         16.66         2.22 o                         
  -3  15   6         29.32         33.03         2.55 o                         
  -2  15   6         77.73         68.35         3.22 o                         
  -1  15   6         72.70         72.94         2.20 o                         
   0  15   6         58.38         49.25         3.32 o                         
   1  15   6        457.21        430.78         7.31 o                         
   2  15   6         65.09         59.28         2.64 o                         
   3  15   6          1.53          1.96         1.56 o                         
   4  15   6         70.87         80.40         3.74 o                         
   5  15   6         57.94         56.66         4.75 o                         
  -6  16   6          9.14         10.38         4.09 o                         
  -5  16   6          9.62         13.93         2.27 o                         
  -4  16   6        289.93        284.84         8.37 o                         
  -3  16   6         41.51         39.99         4.37 o                         
  -2  16   6        125.66        120.79         4.14 o                         
  -1  16   6         77.82         82.78         2.51 o                         
   0  16   6         67.91         56.21         3.06 o                         
   1  16   6        190.85        169.03         4.00 o                         
   2  16   6         15.08         16.19         3.10 o                         
   3  16   6         32.10         34.28         2.73 o                         
   4  16   6          3.42          4.41         2.14 o                         
   5  16   6          3.96          4.75         3.04 o                         
  -6  17   6          6.84          6.70         2.47 o                         
  -5  17   6          1.90          0.81         1.87 o                         
  -4  17   6          7.72          7.89         2.08 o                         
  -3  17   6          4.09          6.86         2.00 o                         
  -2  17   6         40.52         42.06         2.89 o                         
  -1  17   6        100.22         95.38         2.74 o                         
   0  17   6         31.77         31.55         1.98 o                         
   1  17   6          7.28          3.69         1.47 o                         
   2  17   6        123.35        134.28         3.68 o                         
   3  17   6         56.72         53.14         3.28 o                         
   4  17   6         21.24         26.33         2.73 o                         
   5  17   6          7.78          6.08         3.23 o                         
  -6  18   6          1.11          1.55         2.08 o                         
  -5  18   6          2.29          1.93         1.95 o                         
  -4  18   6         21.94         18.44         3.61 o                         
  -3  18   6         87.45         79.89         3.76 o                         
  -2  18   6         15.31         13.17         2.27 o                         
  -1  18   6        651.76        575.55         9.19 o                         
   0  18   6          2.70          1.03         1.33 o                         
   1  18   6         64.73         59.02         2.62 o                         
   2  18   6         11.43         10.98         1.79 o                         
   3  18   6          3.90          4.70         2.00 o                         
   4  18   6          3.29          4.94         2.85 o                         
   5  18   6        123.78        126.82         6.65 o                         
  -6  19   6          0.22          1.33         3.23 o                         
  -5  19   6          0.62          3.03         2.57 o                         
  -4  19   6         20.42         25.27         5.80 o                         
  -3  19   6        120.27        116.50         4.94 o                         
  -2  19   6         36.02         43.01         1.82 o                         
  -1  19   6        595.27        543.80         8.82 o                         
   0  19   6          0.09          2.82         1.38 o                         
   1  19   6         84.13         81.81         2.94 o                         
   2  19   6          0.17         -1.48         1.48 o                         
   3  19   6          3.25          5.10         2.14 o                         
   4  19   6        115.32        130.44         6.46 o                         
   5  19   6          9.73         13.31         3.61 o                         
  -5  20   6         34.30         33.78         3.08 o                         
  -4  20   6          7.92          9.26         2.57 o                         
  -3  20   6          3.84          5.89         2.14 o                         
  -2  20   6         19.29         15.28         1.47 o                         
  -1  20   6          9.71         13.64         1.69 o                         
   0  20   6         37.79         30.85         2.06 o                         
   1  20   6         79.42         78.75         3.05 o                         
   2  20   6         19.60         22.87         2.76 o                         
   3  20   6          0.00         -1.71         2.66 o                         
   4  20   6         69.76         89.94         5.70 o                         
  -5  21   6          8.50         16.74         2.68 o                         
  -4  21   6          0.86          1.66         2.08 o                         
  -3  21   6          8.59          9.39         2.66 o                         
  -2  21   6          1.65          2.31         1.70 o                         
  -1  21   6        140.02        136.08         3.60 o                         
   0  21   6         25.58         22.35         1.98 o                         
   1  21   6        100.83         93.73         3.25 o                         
   2  21   6         40.74         34.85         3.02 o                         
   3  21   6          3.24          6.27         3.04 o                         
   4  21   6         62.15         66.93         5.51 o                         
  -5  22   6          0.04          0.07         2.47 o                         
  -4  22   6          8.05          6.19         2.33 o                         
  -3  22   6        113.03        110.88         4.57 o                         
  -2  22   6         24.01          9.66         1.52 o                         
  -1  22   6         28.29         32.94         2.12 o                         
   0  22   6          4.10          5.34         1.63 o                         
   1  22   6          2.66          1.52         1.88 o                         
   2  22   6          0.36          1.71         2.66 o                         
   3  22   6         93.66         98.87         6.08 o                         
   4  22   6         36.33         48.49         5.13 o                         
  -4  23   6          7.78          9.05         2.46 o                         
  -3  23   6          8.03          3.87         1.35 o                         
  -2  23   6         14.42         25.07         1.95 o                         
  -1  23   6         29.86         30.61         3.85 o                         
   0  23   6          1.52          2.39         1.77 o                         
   1  23   6        154.12        168.95         5.80 o                         
   2  23   6         38.10         42.59         4.56 o                         
   3  23   6          0.28         -1.33         2.66 o                         
   4  23   6         65.51         72.44         5.51 o                         
  -4  24   6          2.01          2.96         2.22 o                         
  -3  24   6         48.09         46.20         2.33 o                         
  -2  24   6          8.60          6.61         1.61 o                         
  -1  24   6        120.80        127.61         3.72 o                         
   0  24   6         13.33         17.06         2.41 o                         
   1  24   6         75.57         78.15         5.32 o                         
   2  24   6         73.74         71.30         5.32 o                         
   3  24   6         15.33         22.25         3.99 o                         
  -4  25   6         31.95         22.06         4.56 o                         
  -3  25   6          0.24          1.99         2.27 o                         
  -2  25   6        101.63         98.69         4.50 o                         
  -1  25   6         60.21         56.15         3.82 o                         
   0  25   6          2.42          7.42         3.04 o                         
   1  25   6          5.84          7.80         3.23 o                         
   2  25   6          0.41          4.37         3.04 o                         
   3  25   6          3.87          3.04         3.23 o                         
  -3  26   6         15.58         24.82         3.08 o                         
  -2  26   6          0.99          3.40         2.33 o                         
  -1  26   6         68.39         88.42         5.89 o                         
   0  26   6        244.12        275.90        10.27 o                         
   1  26   6         35.11         36.89         4.56 o                         
   2  26   6         37.47         50.58         5.13 o                         
  -2  27   6        253.28        250.04         9.89 o                         
  -1  27   6         59.40         50.01         5.13 o                         
   0  27   6          6.33          9.51         3.23 o                         
   1  27   6          6.23          3.99         3.23 o                         
   2  27   6         17.52         19.58         4.18 o                         
  -2  28   6         15.75         19.96         3.99 o                         
  -1  28   6        193.29        196.04         8.75 o                         
   0  28   6         17.83         18.44         3.99 o                         
   1  28   6         74.58         82.33         5.89 o                         
  -7   0   7          0.40          0.57         2.09 o                         
  -5   0   7         21.89         21.49         2.09 o                         
  -3   0   7        306.32        349.48         9.51 o                         
  -1   0   7          4.99          2.47         1.90 o                         
   1   0   7          6.96         11.60         2.66 o                         
   3   0   7       1486.22       1371.30        36.13 o                         
   5   0   7        268.27        278.75        11.22 o                         
  -7   1   7         12.15         16.04         1.88 o                         
  -6   1   7        113.94        122.73         3.49 o                         
  -5   1   7          0.14          0.30         1.71 o                         
  -4   1   7        153.34        152.89         3.99 o                         
  -3   1   7        424.13        429.89         8.06 o                         
  -2   1   7        244.39        258.77         5.44 o                         
  -1   1   7         28.00         25.73         1.81 o                         
   0   1   7         86.56         92.94         3.29 o                         
   1   1   7         79.88         73.96         6.94 o                         
   2   1   7        423.80        457.69         9.95 o                         
   3   1   7        421.16        453.54        10.35 o                         
   4   1   7         89.15         95.71         8.08 o                         
   5   1   7         29.34         33.18         3.36 o                         
  -7   2   7         17.69         17.87         1.92 o                         
  -6   2   7         38.27         42.31         2.19 o                         
  -5   2   7        102.52        103.06         4.37 o                         
  -4   2   7        214.06        236.16         7.23 o                         
  -3   2   7         34.87         35.94         2.85 o                         
  -2   2   7         76.10         72.28         2.46 o                         
  -1   2   7          3.99          5.71         1.34 o                         
   0   2   7         20.68         22.16         2.02 o                         
   1   2   7        253.89        234.73         5.92 o                         
   2   2   7        201.30        180.91         5.44 o                         
   3   2   7        362.33        374.88         9.01 o                         
   4   2   7        654.66        698.60        14.72 o                         
   5   2   7        414.10        408.31        10.08 o                         
  -7   3   7          7.51          6.71         1.60 o                         
  -6   3   7         59.50         60.30         2.95 o                         
  -5   3   7         25.81         28.71         2.85 o                         
  -4   3   7        170.29        183.68         6.27 o                         
  -3   3   7        222.12        209.54         6.85 o                         
  -2   3   7        105.90        105.08         2.92 o                         
  -1   3   7         45.10         47.04         2.27 o                         
   0   3   7        117.66        116.30         3.68 o                         
   1   3   7        226.58        205.15         5.44 o                         
   2   3   7        348.94        335.43         8.00 o                         
   3   3   7        185.93        230.45        13.88 o                         
   4   3   7         90.82         76.97         4.30 o                         
   5   3   7         35.95         42.97         5.32 o                         
  -7   4   7         54.41         60.74         2.74 o                         
  -6   4   7          1.13          2.85         2.28 o                         
  -5   4   7        157.16        160.67         6.08 o                         
  -4   4   7        138.15        142.80         5.51 o                         
  -3   4   7         79.71         86.32         4.18 o                         
  -2   4   7        264.99        247.59         5.20 o                         
  -1   4   7        212.38        174.78         4.28 o                         
   0   4   7         21.89         25.18         2.08 o                         
   1   4   7         83.42         67.85         3.16 o                         
   2   4   7        216.31        228.46         6.18 o                         
   3   4   7        216.75        211.53         6.39 o                         
   4   4   7          0.23          0.14         2.35 o                         
   5   4   7         10.46          7.99         3.80 o                         
  -7   5   7          2.22          2.17         1.44 o                         
  -6   5   7         43.21         44.49         3.80 o                         
  -5   5   7        335.38        326.09        10.08 o                         
  -4   5   7        172.83        164.28         6.27 o                         
  -3   5   7        248.80        254.60         8.18 o                         
  -2   5   7         18.43         23.39         2.85 o                         
  -1   5   7        180.38        167.86         4.20 o                         
   0   5   7        223.60        216.14         5.61 o                         
   1   5   7        597.15        570.70        11.56 o                         
   2   5   7         41.45         53.88         3.29 o                         
   3   5   7         35.94         39.56         4.28 o                         
   4   5   7          0.00         -1.33         2.35 o                         
   5   5   7         32.37         30.04         4.56 o                         
  -6   6   7        180.53        190.71         7.42 o                         
  -5   6   7         52.36         66.17         4.37 o                         
  -4   6   7         50.64         55.52         3.80 o                         
  -3   6   7        461.71        436.95        12.74 o                         
  -2   6   7        112.66        103.06         4.94 o                         
  -1   6   7        478.91        434.31         8.63 o                         
   0   6   7         22.03         16.32         1.92 o                         
   1   6   7        311.01        334.57         7.66 o                         
   2   6   7          8.88          4.45         3.23 o                         
   3   6   7         15.01         16.38         2.62 o                         
   4   6   7         33.51         23.30         3.01 o                         
   5   6   7          7.31         13.31         3.99 o                         
  -6   7   7        137.57        145.65         6.46 o                         
  -5   7   7        732.62        749.48        16.35 o                         
  -4   7   7         31.60         38.90         2.48 o                         
  -3   7   7        105.05        110.09         5.13 o                         
  -2   7   7        155.51        154.21         6.27 o                         
  -1   7   7         13.31         16.44         2.19 o                         
   0   7   7          4.74          3.22         1.60 o                         
   1   7   7        513.67        454.07         9.61 o                         
   2   7   7         68.40         70.25         3.50 o                         
   3   7   7         48.91         51.70         3.43 o                         
   4   7   7         53.90         51.57         3.68 o                         
   5   7   7         48.38         42.21         5.32 o                         
  -6   8   7        187.55        194.87         5.44 o                         
  -5   8   7         40.04         49.61         2.89 o                         
  -4   8   7        194.75        188.84         8.37 o                         
  -3   8   7          0.04         -0.24         1.32 o                         
  -2   8   7         82.39         76.25         4.56 o                         
  -1   8   7        270.90        239.96         5.38 o                         
   0   8   7          7.93          7.85         1.73 o                         
   1   8   7         65.67         75.24         3.49 o                         
   2   8   7          1.71          3.21         1.95 o                         
   3   8   7        181.02        172.62         7.61 o                         
   4   8   7          0.83         -0.55         2.35 o                         
   5   8   7         19.96         21.11         4.37 o                         
  -6   9   7          0.25          2.96         2.47 o                         
  -5   9   7         27.49         27.21         2.48 o                         
  -4   9   7          0.01          0.97         1.46 o                         
  -3   9   7         61.18         64.89         2.95 o                         
  -2   9   7         48.09         34.77         2.33 o                         
  -1   9   7         40.99         40.97         2.28 o                         
   0   9   7        452.38        457.12         9.52 o                         
   1   9   7        218.83        195.73         5.43 o                         
   2   9   7         93.98         85.01         3.83 o                         
   3   9   7          8.35         10.09         2.42 o                         
   4   9   7         22.67         30.71         3.22 o                         
   5   9   7          4.10          4.18         3.61 o                         
  -6  10   7         16.81         19.24         2.66 o                         
  -5  10   7         34.41         40.76         2.69 o                         
  -4  10   7         15.21         13.18         1.92 o                         
  -3  10   7          0.96          1.69         1.46 o                         
  -2  10   7         94.71         92.22         5.13 o                         
  -1  10   7        168.70        165.36         5.48 o                         
   0  10   7        221.09        229.12         5.74 o                         
   1  10   7        126.94        113.67         4.75 o                         
   2  10   7         88.74         87.98         3.89 o                         
   3  10   7        102.33        110.22         4.57 o                         
   4  10   7        258.95        263.75         7.53 o                         
   5  10   7        151.26        167.13         8.56 o                         
  -6  11   7        136.21        152.60         5.04 o                         
  -5  11   7         39.08         36.96         2.75 o                         
  -4  11   7         11.80         14.10         2.00 o                         
  -3  11   7          8.11          9.64         1.73 o                         
  -2  11   7          0.40          1.52         2.28 o                         
  -1  11   7          1.20          0.35         1.07 o                         
   0  11   7        590.78        530.19        10.79 o                         
   1  11   7        375.35        380.60         8.59 o                         
   2  11   7         36.27         44.30         3.16 o                         
   3  11   7        100.71         97.32         4.43 o                         
   4  11   7         66.68         72.25         5.89 o                         
   5  11   7         19.23         14.26         4.18 o                         
  -6  12   7          8.16          8.33         2.28 o                         
  -5  12   7         86.96         95.62         3.83 o                         
  -4  12   7         16.75         21.10         2.57 o                         
  -3  12   7          1.63          3.26         1.60 o                         
  -2  12   7          5.08          4.71         1.73 o                         
  -1  12   7        174.75        154.11         3.37 o                         
   0  12   7         24.78         27.12         3.88 o                         
   1  12   7         15.74         15.06         2.19 o                         
   2  12   7         33.61         34.82         2.95 o                         
   3  12   7          1.51          5.80         2.33 o                         
   4  12   7        263.96        259.54        10.46 o                         
   5  12   7        123.21        115.99         7.42 o                         
  -6  13   7         37.80         42.33         3.23 o                         
  -5  13   7         49.24         43.65         2.96 o                         
  -4  13   7          2.67          1.46         2.09 o                         
  -3  13   7          2.85          3.70         1.64 o                         
  -2  13   7          8.46          9.57         1.87 o                         
  -1  13   7         31.52         30.82         2.10 o                         
   0  13   7         11.70         17.13         1.65 o                         
   1  13   7         57.05         64.76         3.41 o                         
   2  13   7         87.33         75.49         3.82 o                         
   3  13   7         82.77         85.05         4.30 o                         
   4  13   7          1.75          5.70         3.61 o                         
   5  13   7          1.81          8.37         3.99 o                         
  -6  14   7         16.82         19.96         2.62 o                         
  -5  14   7         91.10         80.62         3.70 o                         
  -4  14   7          3.12          2.41         1.78 o                         
  -3  14   7        164.49        160.09         4.74 o                         
  -2  14   7         44.79         50.44         3.01 o                         
  -1  14   7        302.27        281.29         5.14 o                         
   0  14   7          9.03          7.27         1.47 o                         
   1  14   7          2.34          7.02         2.09 o                         
   2  14   7          3.28         -0.46         2.00 o                         
   3  14   7         11.36         11.05         2.55 o                         
   4  14   7        225.83        214.10         9.51 o                         
   5  14   7         73.93         73.78         6.46 o                         
  -5  15   7         30.06         34.23         4.66 o                         
  -4  15   7         41.94         45.55         3.01 o                         
  -3  15   7         12.82         15.02         3.23 o                         
  -2  15   7        248.84        266.33         6.63 o                         
  -1  15   7         24.41         27.98         1.76 o                         
   0  15   7         12.53          8.93         1.54 o                         
   1  15   7         93.26         83.48         4.75 o                         
   2  15   7          3.43          2.55         2.05 o                         
   3  15   7          0.22         -1.90         3.23 o                         
   4  15   7        188.84        200.03         9.32 o                         
  -5  16   7         22.52         29.75         3.23 o                         
  -4  16   7         22.97         24.92         2.60 o                         
  -3  16   7        202.99        172.51         5.22 o                         
  -2  16   7        193.21        179.33         7.51 o                         
  -1  16   7         17.05         18.16         1.63 o                         
   0  16   7          2.86         -1.31         1.31 o                         
   1  16   7        121.51        131.21         5.32 o                         
   2  16   7         23.44         23.23         2.75 o                         
   3  16   7         16.33         19.77         3.80 o                         
   4  16   7         46.33         60.47         5.70 o                         
  -5  17   7         42.88         49.25         3.43 o                         
  -4  17   7         52.71         58.29         3.41 o                         
  -3  17   7         96.95         83.09         3.87 o                         
  -2  17   7          1.59          3.63         1.92 o                         
  -1  17   7          3.79          1.94         2.34 o                         
   0  17   7         44.21         47.58         2.38 o                         
   1  17   7         37.51         33.55         2.87 o                         
   2  17   7         32.02         33.69         3.08 o                         
   3  17   7          2.57          0.57         3.04 o                         
   4  17   7        152.57        162.95         8.56 o                         
  -5  18   7         14.46         22.74         2.75 o                         
  -4  18   7         14.76         15.53         2.85 o                         
  -3  18   7         37.57         40.14         3.14 o                         
  -2  18   7        416.98        341.49         6.06 o                         
  -1  18   7          7.42          3.85         1.47 o                         
   0  18   7          0.21          0.61         2.19 o                         
   1  18   7          0.59          0.42         2.10 o                         
   2  18   7         35.63         24.37         2.87 o                         
   3  18   7          6.14          8.37         3.61 o                         
   4  18   7          0.02         -0.95         3.61 o                         
  -5  19   7         15.47         20.92         4.18 o                         
  -4  19   7          1.56          1.19         1.96 o                         
  -3  19   7          0.17          2.07         2.05 o                         
  -2  19   7         52.77         59.31         3.85 o                         
  -1  19   7         39.04         40.34         2.26 o                         
   0  19   7         18.74         18.27         1.91 o                         
   1  19   7          1.16          2.21         1.53 o                         
   2  19   7         72.27         77.01         5.51 o                         
   3  19   7         10.82         12.17         3.80 o                         
  -4  20   7          0.96          0.24         2.66 o                         
  -3  20   7        371.82        385.73         9.12 o                         
  -2  20   7        289.15        269.04         5.30 o                         
  -1  20   7         38.86         38.94         2.31 o                         
   0  20   7          0.46          2.32         1.58 o                         
   1  20   7        165.83        155.78         4.15 o                         
   2  20   7          1.53          2.66         3.23 o                         
   3  20   7         32.94         34.99         4.75 o                         
  -4  21   7         28.86         43.73         5.32 o                         
  -3  21   7         27.86         35.27         3.19 o                         
  -2  21   7         81.37         79.28         2.83 o                         
  -1  21   7          0.84          0.14         1.53 o                         
   0  21   7          3.04          3.54         1.71 o                         
   1  21   7          9.49          9.37         1.91 o                         
   2  21   7          3.47          5.13         3.42 o                         
   3  21   7          0.95         -3.23         3.23 o                         
  -3  22   7          5.37         12.57         3.42 o                         
  -2  22   7          8.37         13.96         1.77 o                         
  -1  22   7          3.19         11.17         1.83 o                         
   0  22   7         31.55         27.33         2.27 o                         
   1  22   7         15.88         25.81         2.69 o                         
   2  22   7          9.72         13.31         3.80 o                         
  -3  23   7          6.87          8.36         1.55 o                         
  -2  23   7          2.22          3.22         1.63 o                         
  -1  23   7         42.91         47.29         2.67 o                         
   0  23   7         46.51         43.86         2.70 o                         
   1  23   7          2.72          6.08         2.15 o                         
   2  23   7         22.92         30.42         4.56 o                         
  -2  24   7        126.69        133.53         3.88 o                         
  -1  24   7         70.49         81.63         3.57 o                         
   0  24   7         10.53          6.62         3.42 o                         
   1  24   7         83.86        112.85         4.57 o                         
  -2  25   7          4.30          2.88         1.73 o                         
  -1  25   7         66.02         60.50         3.52 o                         
   0  25   7          0.00         -1.33         2.02 o                         
   1  25   7          8.35         17.68         3.61 o                         
  -6   0   8          5.36         11.79         2.47 o                         
  -4   0   8         40.99         36.89         2.85 o                         
  -2   0   8         74.86         76.44         3.99 o                         
   0   0   8         20.16         21.30         3.04 o                         
   2   0   8        103.11        112.94         6.46 o                         
   4   0   8          6.56          5.51         3.80 o                         
  -6   1   8        296.14        316.91         7.42 o                         
  -5   1   8         57.45         55.94         2.41 o                         
  -4   1   8        121.96        135.56         3.62 o                         
  -3   1   8         78.34         78.56         2.75 o                         
  -2   1   8         91.74        100.43         4.94 o                         
  -1   1   8          0.47          2.57         1.48 o                         
   0   1   8          5.05          6.65         1.88 o                         
   1   1   8        177.56        158.46         4.91 o                         
   2   1   8         34.39         28.49         2.89 o                         
   3   1   8         37.96         38.63         3.43 o                         
   4   1   8        107.55         96.24         4.77 o                         
   5   1   8          7.16         11.98         3.99 o                         
  -6   2   8         21.46         27.08         2.05 o                         
  -5   2   8         85.61         90.31         2.92 o                         
  -4   2   8         20.53         25.44         1.87 o                         
  -3   2   8          0.25          3.00         1.32 o                         
  -2   2   8         82.08         79.13         3.61 o                         
  -1   2   8         94.71         90.17         3.29 o                         
   0   2   8         40.06         42.24         2.75 o                         
   1   2   8          1.21          3.78         1.81 o                         
   2   2   8          3.62          5.51         2.28 o                         
   3   2   8         38.60         52.17         3.62 o                         
   4   2   8         48.06         51.72         3.90 o                         
   5   2   8         95.05        101.16         6.85 o                         
  -6   3   8        139.25        147.17         4.75 o                         
  -5   3   8        162.54        160.14         3.88 o                         
  -4   3   8         24.90         29.28         3.04 o                         
  -3   3   8        197.97        197.86         4.60 o                         
  -2   3   8         22.44         26.44         2.00 o                         
  -1   3   8         34.07         35.83         2.41 o                         
   0   3   8        102.98        101.12         3.76 o                         
   1   3   8         88.83         85.28         3.70 o                         
   2   3   8          4.29          2.82         2.08 o                         
   3   3   8        205.27        222.76         6.72 o                         
   4   3   8         45.65         53.38         4.09 o                         
  -6   4   8         46.80         51.91         4.18 o                         
  -5   4   8         26.69         32.70         3.42 o                         
  -4   4   8        142.93        149.26         6.08 o                         
  -3   4   8         82.21         83.98         2.85 o                         
  -2   4   8        193.33        194.72         4.74 o                         
  -1   4   8         21.96         18.40         1.92 o                         
   0   4   8        253.86        241.09         6.11 o                         
   1   4   8         12.84         13.45         2.14 o                         
   2   4   8          0.65          2.38         2.08 o                         
   3   4   8         13.56         10.56         2.62 o                         
   4   4   8          3.90          2.81         2.57 o                         
  -5   5   8         29.15         38.03         3.80 o                         
  -4   5   8        120.78        133.29         5.89 o                         
  -3   5   8          9.07         10.84         2.66 o                         
  -2   5   8         10.15         14.45         1.69 o                         
  -1   5   8         17.99         20.32         1.92 o                         
   0   5   8        537.98        532.23        19.68 o                         
   1   5   8         25.73         25.75         2.57 o                         
   2   5   8        100.60        100.11         4.37 o                         
   3   5   8          3.11          3.77         2.41 o                         
   4   5   8          0.24         -0.57         2.42 o                         
  -5   6   8        112.13        106.29         5.51 o                         
  -4   6   8          0.96          3.23         2.47 o                         
  -3   6   8         19.76         19.39         3.04 o                         
  -2   6   8         63.75         55.89         2.46 o                         
  -1   6   8         35.24         31.67         2.33 o                         
   0   6   8         42.32         36.84         2.68 o                         
   1   6   8         64.40         58.37         3.29 o                         
   2   6   8         23.20         21.91         2.68 o                         
   3   6   8         25.42         30.56         3.22 o                         
   4   6   8          6.28          2.88         3.23 o                         
  -5   7   8         63.54         70.92         4.75 o                         
  -4   7   8         30.17         28.52         3.42 o                         
  -3   7   8        193.71        183.11         7.23 o                         
  -2   7   8         32.07         25.08         1.90 o                         
  -1   7   8         93.65         92.47         3.90 o                         
   0   7   8        191.86        183.22         5.16 o                         
   1   7   8        209.79        208.71         6.08 o                         
   2   7   8          7.50          6.27         2.29 o                         
   3   7   8         69.93         71.86         4.47 o                         
   4   7   8         27.50         35.46         3.56 o                         
  -5   8   8        177.96        192.61         7.80 o                         
  -4   8   8         29.44         25.67         3.42 o                         
  -3   8   8         37.75         39.93         3.80 o                         
  -2   8   8         55.09         49.72         2.25 o                         
  -1   8   8          0.00          1.79         1.51 o                         
   0   8   8         28.07         40.22         2.81 o                         
   1   8   8          1.54          2.43         2.00 o                         
   2   8   8         18.85         22.16         2.69 o                         
   3   8   8          4.12          3.36         2.41 o                         
   4   8   8         54.21         57.54         4.09 o                         
  -5   9   8          1.24          0.76         2.47 o                         
  -4   9   8        112.66        110.66         5.70 o                         
  -3   9   8          8.40          9.32         2.85 o                         
  -2   9   8          2.61          3.88         1.30 o                         
  -1   9   8         75.85         73.30         5.13 o                         
   0   9   8          2.34          3.57         1.87 o                         
   1   9   8        384.71        372.87         8.73 o                         
   2   9   8         31.41         33.63         3.02 o                         
   3   9   8          4.24          6.45         2.54 o                         
   4   9   8          8.26          5.70         3.61 o                         
  -5  10   8          6.70          3.23         2.85 o                         
  -4  10   8         21.38         26.81         3.61 o                         
  -3  10   8         67.73         76.82         4.94 o                         
  -2  10   8         19.77         18.48         1.64 o                         
  -1  10   8          6.37          7.93         1.72 o                         
   0  10   8        145.67        128.23         4.33 o                         
   1  10   8          1.36          4.92         3.42 o                         
   2  10   8         20.23         17.49         2.55 o                         
   3  10   8         10.04          4.29         2.48 o                         
   4  10   8          0.34          3.80         3.80 o                         
  -5  11   8          0.64          0.19         2.66 o                         
  -4  11   8         21.56         20.35         3.61 o                         
  -3  11   8         22.52         33.46         3.99 o                         
  -2  11   8         20.01         18.71         2.19 o                         
  -1  11   8         45.36         34.25         2.42 o                         
   0  11   8         24.53         24.28         6.56 o                         
   1  11   8        516.01        491.08        12.64 o                         
   2  11   8         14.85         15.28         2.54 o                         
   3  11   8         23.32         25.94         3.16 o                         
   4  11   8         76.46         82.33         6.65 o                         
  -5  12   8          5.67          6.46         3.23 o                         
  -4  12   8         17.73         20.73         3.61 o                         
  -3  12   8          1.56          4.56         2.85 o                         
  -2  12   8         31.23         26.04         3.90 o                         
  -1  12   8          0.40         -0.68         2.47 o                         
   0  12   8          0.05          0.99         1.78 o                         
   1  12   8          4.11          2.78         2.00 o                         
   2  12   8          2.27          1.71         2.27 o                         
   3  12   8          1.01         -2.27         2.27 o                         
   4  12   8        133.57        120.74         7.61 o                         
  -5  13   8         15.35         15.97         3.42 o                         
  -4  13   8          0.02         -0.95         2.47 o                         
  -3  13   8          4.16          5.51         3.04 o                         
  -2  13   8        198.10        169.12         4.40 o                         
  -1  13   8          6.38          6.58         1.72 o                         
   0  13   8          0.01          0.28         2.47 o                         
   1  13   8          1.54          2.85         2.95 o                         
   2  13   8          3.50          6.35         2.27 o                         
   3  13   8         57.71         65.38         4.16 o                         
  -4  14   8          0.11         -1.14         2.85 o                         
  -3  14   8          2.38          1.71         3.04 o                         
  -2  14   8         19.69         18.72         2.19 o                         
  -1  14   8          0.82          6.30         1.81 o                         
   0  14   8         42.48         36.22         2.83 o                         
   1  14   8          1.16          0.29         2.00 o                         
   2  14   8          0.55          0.56         2.22 o                         
   3  14   8          5.46         14.45         3.99 o                         
  -4  15   8          0.10          0.57         3.04 o                         
  -3  15   8         86.14         96.02         6.08 o                         
  -2  15   8        164.51        149.80         4.15 o                         
  -1  15   8         28.41         27.90         2.36 o                         
   0  15   8         39.97         39.45         3.61 o                         
   1  15   8         13.42         15.26         2.54 o                         
   2  15   8        100.84         95.69         8.75 o                         
   3  15   8         14.05         11.98         3.99 o                         
  -4  16   8         35.50         35.18         4.56 o                         
  -3  16   8         55.70         62.94         5.51 o                         
  -2  16   8         31.81         32.51         5.13 o                         
  -1  16   8         44.08         40.47         2.78 o                         
   0  16   8          2.71          1.47         2.00 o                         
   1  16   8         68.21         79.14         3.96 o                         
   2  16   8          0.41          3.25         2.27 o                         
   3  16   8         93.20         91.65         6.46 o                         
  -4  17   8          2.45         -1.90         3.04 o                         
  -3  17   8         21.10         18.63         4.18 o                         
  -2  17   8        151.02        152.36         7.32 o                         
  -1  17   8          2.66          2.21         1.90 o                         
   0  17   8          7.91          7.00         2.10 o                         
   1  17   8          1.32         -1.57         2.14 o                         
   2  17   8          3.61          4.53         2.46 o                         
  -3  18   8          0.62          6.85         3.61 o                         
  -2  18   8          0.34          2.58         1.64 o                         
  -1  18   8          2.50          1.79         1.90 o                         
   0  18   8         59.05         61.96         3.46 o                         
   1  18   8          0.90          3.46         2.24 o                         
   2  18   8         21.02         22.63         4.18 o                         
  -3  19   8         60.28         46.77         5.51 o                         
  -2  19   8          5.14          4.63         1.78 o                         
  -1  19   8         16.79         13.63         2.32 o                         
   0  19   8         30.93         31.33         4.85 o                         
   1  19   8         64.64         80.22         4.09 o                         
   2  19   8         14.42         16.92         3.99 o                         
  -2  20   8        347.04        342.39         7.95 o                         
  -1  20   8          0.46          4.79         2.18 o                         
   0  20   8          9.54         12.34         2.51 o                         
   1  20   8         17.61         21.56         4.18 o                         
  -2  21   8          0.88          3.07         3.33 o                         
  -1  21   8         30.36         25.17         6.65 o                         
   0  21   8          4.17          6.19         3.42 o                         
  -3   0   9        140.19        155.73         6.08 o                         
  -1   0   9         99.59        114.47         5.70 o                         
   1   0   9         13.72         14.26         3.42 o                         
   3   0   9         68.33         89.94         6.65 o                         
  -4   1   9         34.63         39.24         2.48 o                         
  -3   1   9         18.28         20.52         2.02 o                         
  -2   1   9         21.87         22.34         2.15 o                         
  -1   1   9         45.93         50.08         3.02 o                         
   0   1   9         14.14         14.73         2.35 o                         
   1   1   9        258.56        258.91         7.51 o                         
   2   1   9          0.05          4.09         2.42 o                         
   3   1   9        153.45        151.78         5.85 o                         
  -4   2   9        229.00        255.87         5.97 o                         
  -3   2   9         34.11         41.43         2.54 o                         
  -2   2   9         57.16         56.27         2.89 o                         
  -1   2   9          1.20          0.57         1.75 o                         
   0   2   9          0.22          0.29         1.88 o                         
   1   2   9          5.20          4.91         2.22 o                         
   2   2   9        153.68        146.81         5.51 o                         
   3   2   9         50.30         45.28         3.96 o                         
  -4   3   9         50.41         48.93         5.61 o                         
  -3   3   9         18.03         18.72         1.92 o                         
  -2   3   9          0.99          2.46         1.68 o                         
  -1   3   9          6.86          7.14         1.95 o                         
   0   3   9        169.97        162.09         5.10 o                         
   1   3   9         97.62        115.77         4.64 o                         
   2   3   9          0.53          2.86         2.35 o                         
   3   3   9          0.59          9.98         2.96 o                         
  -4   4   9          7.90         10.74         1.64 o                         
  -3   4   9         56.23         53.61         2.70 o                         
  -2   4   9          6.58          5.53         2.28 o                         
  -1   4   9          1.31          3.23         2.57 o                         
   0   4   9         11.85         19.44         2.42 o                         
   1   4   9         98.12         96.93         5.70 o                         
   2   4   9          0.05          0.33         2.35 o                         
   3   4   9        207.45        253.49         7.66 o                         
  -4   5   9         18.68         17.22         1.76 o                         
  -3   5   9         17.65         20.07         1.96 o                         
  -2   5   9          2.21          3.17         1.64 o                         
  -1   5   9         65.58         66.89         3.22 o                         
   0   5   9        101.27         87.62         4.18 o                         
   1   5   9        120.22        125.99         4.83 o                         
   2   5   9          8.37          7.96         2.48 o                         
   3   5   9        128.52        121.70         6.27 o                         
  -4   6   9         31.21         33.07         2.07 o                         
  -3   6   9         82.82         85.51         3.09 o                         
  -2   6   9         31.96         38.23         3.04 o                         
  -1   6   9         33.38         32.48         3.14 o                         
   0   6   9        123.67        114.47         4.41 o                         
   1   6   9         76.57         66.07         3.76 o                         
   2   6   9         96.54        102.14         7.51 o                         
   3   6   9          0.43          2.66         4.75 o                         
  -4   7   9         26.15         25.67         3.61 o                         
  -3   7   9         43.04         42.99         2.39 o                         
  -2   7   9         60.45         62.83         2.97 o                         
  -1   7   9          5.09          3.95         1.78 o                         
   0   7   9         12.42         15.67         2.33 o                         
   1   7   9         85.40         93.40         4.30 o                         
   2   7   9          8.27          7.80         2.55 o                         
   3   7   9         12.15         21.44         3.29 o                         
  -4   8   9          9.54          8.18         3.04 o                         
  -3   8   9        221.52        216.05         5.20 o                         
  -2   8   9         20.85         19.52         2.00 o                         
  -1   8   9          0.00          2.57         1.87 o                         
   0   8   9        256.88        253.17         6.71 o                         
   1   8   9          0.01          3.94         2.57 o                         
   2   8   9         34.45         37.99         3.43 o                         
  -4   9   9          5.88          8.56         3.23 o                         
  -3   9   9          3.10          5.07         1.49 o                         
  -2   9   9         17.85         16.87         2.04 o                         
  -1   9   9          1.71          0.16         2.09 o                         
   0   9   9          1.77          4.15         2.47 o                         
   1   9   9          7.17         12.99         2.62 o                         
   2   9   9         23.42         29.59         3.29 o                         
  -3  10   9         80.59         73.20         5.32 o                         
  -2  10   9          0.25          1.16         1.55 o                         
  -1  10   9          0.00          0.08         1.78 o                         
   0  10   9        177.45        179.78         5.55 o                         
   1  10   9         56.97         55.13         3.68 o                         
   2  10   9         78.13         73.67         4.30 o                         
  -3  11   9          8.12          9.89         3.42 o                         
  -2  11   9          1.77          1.22         1.55 o                         
  -1  11   9         11.84          8.83         2.38 o                         
   0  11   9         27.99         34.69         3.01 o                         
   1  11   9         14.21         17.76         2.73 o                         
   2  11   9         24.17         31.57         3.33 o                         
  -3  12   9          0.83          0.57         3.04 o                         
  -2  12   9          0.44         -0.72         1.58 o                         
  -1  12   9          8.82         12.48         2.14 o                         
   0  12   9          0.01         -0.39         2.00 o                         
   1  12   9         11.76          6.71         2.46 o                         
   2  12   9          1.49          2.62         2.46 o                         
  -2  13   9        102.59        120.71         4.15 o                         
  -1  13   9          9.54         10.53         2.19 o                         
   0  13   9         39.81         37.56         3.06 o                         
   1  13   9          0.24          1.69         2.57 o                         
  -2  14   9         25.08         24.91         2.42 o                         
  -1  14   9         11.88         15.34         2.32 o                         
   0  14   9         37.04         36.84         3.11 o                         
   1  14   9         11.74         15.04         2.81 o                         
  -2  15   9        179.66        200.03         6.85 o                         
  -1  15   9          2.96          4.01         2.14 o                         
   0  15   9          0.02          1.17         2.24 o                         
   0   0  10          1.53         19.39         3.99 o                         
  -1   1  10         48.08         49.92         3.36 o                         
  -1   2  10        224.20        231.75         6.85 o                         
                                                                                
